# Supplementary material for: Taxifolin Modulates Transcriptomic Response to Heat Stress in Rainbow Trout, Oncorhynchus mykiss
Source: Animals (Basel). 2022 May 22;12(10):1321. doi: 10.3390/ani12101321 (PMC9137817; doi:10.3390/ani12101321)
Supplement: Supplementary file 1 [file animals-12-01321-s001.zip]

Archive with 13 entries (13 files):
- Figure S1.png
- Figure S2.png
- Figure S3.png
- Figure S4.png
- Figure S5.png
- Figure S5.svg
- Figure S6.png
- Figure S7.png
- Table S1.tsv
- Table S2.csv
- Table S3.csv
- Table S4.csv
- Table S5.pdf
