# Supplementary material for: Taxifolin Modulates Transcriptomic Response to Heat Stress in Rainbow Trout, Oncorhynchus mykiss
Source: Animals (Basel). 2022 May 22;12(10):1321. doi: 10.3390/ani12101321 (PMC9137817; doi:10.3390/ani12101321)
Supplement: Supplementary file 1 [file animals-12-01321-s001.zip › Table S1.tsv]

Gene names	Protein_ID(Uniprot)	Protein_names	GO_therm	GO_IDs	Transcript_ID_(Ensembl)	HSnoTno_PK72_S2	HSnoTnoPK73_S4	HSnoTno_PK85_S7	HSnoTno_PK86_S8	HSnoTno_PK88_S7	HSnoTyes_PK75_S3	HSnoTyes_PK77_S4	HSnoTyes_PK78_S5	HSnoTyes_PK79_S5	HSnoTyes_PK80_S6	HSnoTyes_PK83_S6	HSyesTno_PK115_S12	HSyesTno_PK117_S13	HSyesTno_PK118_S14	HSyesTyes_PK110_S9	HSyesTyes_PK111_S10	HSyesTyes_PK113_S11	HSyesTyes_PK120_S15	HSyesTyes_PK122_S16	HSyesTyes_PK123_S17
GSONMT00000019001	A0A060Z1P5	Protein-tyrosine-phosphatase (EC 3.1.3.48) (Fragment)	protein tyrosine phosphatase activity [GO:0004725]; cell cycle [GO:0007049]; cell division [GO:0051301]; positive regulation of cell cycle G2/M phase transition [GO:1902751]	GO:0004725; GO:0007049; GO:0051301; GO:1902751		19	60	34	14	41	43	15	35	8	36	44	5	9	8	4	7	8	6	8	9
GSONMT00000001001	A0A060YTP3	FERM domain-containing protein	cytoskeleton [GO:0005856]	GO:0005856		7	14	7	4	8	6	18	8	4	12	7	9	1	4	0	5	9	0	3	1
GSONMT00000002001	A0A060XD63	DNA mismatch repair protein	MutSalpha complex [GO:0032301]; ATP binding [GO:0005524]; mismatched DNA binding [GO:0030983]; mismatch repair [GO:0006298]	GO:0005524; GO:0006298; GO:0030983; GO:0032301		3	3	2	3	6	10	4	14	1	6	6	0	0	1	4	1	0	0	3	2
GSONMT00000003001	A0A060XDW9	ADP-ribosylation factor 6	cleavage furrow [GO:0032154]; filopodium membrane [GO:0031527]; Flemming body [GO:0090543]; recycling endosome membrane [GO:0055038]; ruffle [GO:0001726]; GTP binding [GO:0005525]; GTPase activity [GO:0003924]	GO:0001726; GO:0003924; GO:0005525; GO:0031527; GO:0032154; GO:0055038; GO:0090543		45	77	22	37	34	44	53	43	24	27	26	35	13	14	27	22	25	13	18	19
GSONMT00000004001	A0A060XCP8	Asparaginase (EC 3.5.1.1)	asparaginase activity [GO:0004067]	GO:0004067		0	0	0	0	0	0	0	0	0	0	0	0	0	0	0	0	0	0	0	0
GSONMT00000006001	A0A060XJD8	Kinesin motor domain-containing protein	integral component of membrane [GO:0016021]; ATP binding [GO:0005524]; ATP-dependent microtubule motor activity [GO:1990939]; microtubule binding [GO:0008017]; microtubule-based movement [GO:0007018]	GO:0005524; GO:0007018; GO:0008017; GO:0016021; GO:1990939		2	1	1	1	1	0	0	1	0	6	3	2	0	0	0	0	1	0	1	1
GSONMT00000007001	A0A060XKJ1	HTH_Tnp_Tc3_2 domain-containing protein	DNA binding [GO:0003677]; DNA integration [GO:0015074]; transposition, DNA-mediated [GO:0006313]	GO:0003677; GO:0006313; GO:0015074		0	0	0	0	0	0	0	0	0	0	0	0	0	0	0	0	0	0	0	0
GSONMT00000011001	A0A060Z6M4	A2M_N_2 domain-containing protein				981	1296	441	475	1796	728	1108	570	732	804	1502	1193	461	440	301	603	827	81	689	317
GSONMT00000012001	A0A060Z141	Uncharacterized protein (Fragment)				9	12	3	5	4	9	5	7	4	3	2	7	2	4	3	4	12	0	4	6
GSONMT00000013001	A0A060Z4Q3	Microsomal prostaglandin E synthase 2 (EC 5.3.99.3) (Prostaglandin E synthase 2)	Golgi membrane [GO:0000139]; integral component of membrane [GO:0016021]; electron transfer activity [GO:0009055]; prostaglandin-E synthase activity [GO:0050220]; protein disulfide oxidoreductase activity [GO:0015035]; prostaglandin biosynthetic process [GO:0001516]	GO:0000139; GO:0001516; GO:0009055; GO:0015035; GO:0016021; GO:0050220		34	50	28	21	35	41	32	26	21	32	37	32	13	8	25	30	19	21	39	23
GSONMT00000014001	A0A060ZAX9	Cation_ATPase_N domain-containing protein (Fragment)	integral component of membrane [GO:0016021]; ATP binding [GO:0005524]	GO:0005524; GO:0016021		0	0	0	0	1	0	0	0	1	0	0	0	0	0	0	0	1	0	0	0
GSONMT00000016001	A0A061AFM8	Uncharacterized protein (Fragment)				1	6	0	1	0	1	1	1	1	1	7	2	4	0	0	4	3	1	2	0
GSONMT00000017001	A0A060YF25	Uncharacterized protein	integral component of membrane [GO:0016021]	GO:0016021		0	4	0	3	1	4	1	3	0	1	0	1	1	1	2	1	2	1	0	3
GSONMT00000020001	A0A060YZW0	C3H1-type domain-containing protein	metal ion binding [GO:0046872]	GO:0046872		4	13	0	5	6	1	6	1	3	2	5	1	1	4	5	3	4	2	6	3
GSONMT00000022001	A0A060Z4M7	Uncharacterized protein (Fragment)	integral component of membrane [GO:0016021]	GO:0016021		0	0	0	0	0	1	0	1	0	0	0	0	0	0	0	0	0	0	1	0
GSONMT00000023001	A0A060YD35	Uncharacterized protein				0	0	0	0	0	0	0	0	2	0	0	1	0	0	0	0	0	0	0	0
GSONMT00000024001	A0A060YBW3	TGF_BETA_2 domain-containing protein	extracellular region [GO:0005576]; growth factor activity [GO:0008083]	GO:0005576; GO:0008083		0	0	0	0	0	0	0	3	0	0	0	0	0	0	0	0	0	0	0	0
GSONMT00000029001	A0A060YQJ6	DM domain-containing protein	nucleus [GO:0005634]; metal ion binding [GO:0046872]; sequence-specific DNA binding [GO:0043565]; regulation of transcription, DNA-templated [GO:0006355]	GO:0005634; GO:0006355; GO:0043565; GO:0046872		0	0	0	0	0	0	0	0	0	0	0	0	0	0	0	0	0	0	0	0
GSONMT00000030001	A0A060YFD4	Fibronectin type-III domain-containing protein (Fragment)	integral component of membrane [GO:0016021]; cytokine receptor activity [GO:0004896]; production of molecular mediator involved in inflammatory response [GO:0002532]	GO:0002532; GO:0004896; GO:0016021		66	132	70	68	97	41	57	53	68	107	62	94	65	104	24	48	53	12	69	17
GSONMT00000031001	A0A060YG66	Non-structural maintenance of chromosomes element 1 homolog (EC 2.3.2.27)	chromosome, telomeric region [GO:0000781]; nucleus [GO:0005634]; Smc5-Smc6 complex [GO:0030915]; metal ion binding [GO:0046872]; DNA repair [GO:0006281]	GO:0000781; GO:0005634; GO:0006281; GO:0030915; GO:0046872	ENSOMYT00000036027	120	184	72	94	173	141	136	104	82	96	105	133	53	72	90	71	78	46	101	75
GSONMT00000033001	A0A061A8U6	Uncharacterized protein				2	2	1	1	0	3	1	1	0	0	2	0	0	0	0	0	0	0	0	1
GSONMT00000036001	A0A060XW90	IG domain-containing protein	integral component of membrane [GO:0016021]	GO:0016021		34	35	3	5	3	19	13	1	8	3	27	0	18	7	0	1	2	2	0	38
GSONMT00000039001	A0A060XV39	IGv domain-containing protein	integral component of membrane [GO:0016021]	GO:0016021		14	13	0	5	8	3	3	2	2	5	5	1	0	1	1	2	4	2	2	1
GSONMT00000041001	A0A060Y2B0	Uncharacterized protein				0	2	1	0	0	0	0	0	0	0	0	0	0	0	0	1	1	1	0	0
GSONMT00000042001	A0A060YA59	Uncharacterized protein				0	0	0	1	1	0	0	0	0	0	0	0	1	0	0	0	0	0	1	0
GSONMT00000043001	A0A060Y8Z8	DDE_3 domain-containing protein	integral component of membrane [GO:0016021]	GO:0016021		0	0	0	0	0	0	0	0	0	0	0	0	0	0	1	0	0	0	0	0
GSONMT00000044001	A0A061A7C2	WD_REPEATS_REGION domain-containing protein (Fragment)				0	0	0	0	0	0	1	0	0	0	0	0	3	0	0	0	0	0	0	0
GSONMT00000045001	A0A060XTZ3	Uncharacterized protein (Fragment)				0	0	0	0	0	0	0	0	0	0	0	0	0	0	0	0	0	0	0	0
GSONMT00000047001	A0A060Y161	Uncharacterized protein				0	0	2	0	0	0	0	3	0	5	0	14	0	0	0	5	0	0	1	0
GSONMT00000048001	A0A060Y1Q6	Uncharacterized protein				0	0	19	0	0	0	0	8	0	16	0	30	0	0	0	12	0	0	6	0
GSONMT00000049001	A0A060XUD2	IG domain-containing protein				0	0	6	1	0	0	0	1	0	4	0	11	0	0	0	3	0	0	1	0
GSONMT00000050001	A0A060XV50	Uncharacterized protein				0	2	0	0	1	0	0	0	1	0	0	1	0	0	0	0	0	0	1	0
GSONMT00000052001	A0A060XTZ8	Uncharacterized protein	integral component of membrane [GO:0016021]	GO:0016021		254	362	137	183	295	354	156	248	161	375	214	447	101	148	207	399	342	81	436	147
GSONMT00000054001	A0A060Y166	Uncharacterized protein				3	1	1	3	4	0	1	0	1	0	0	0	0	0	0	0	1	0	0	0
GSONMT00000056001	A0A060Y9Z9	Gasdermin domain-containing protein				0	0	0	0	0	0	0	0	0	0	1	0	0	0	0	1	0	0	0	0
GSONMT00000059001	A0A060Y2M7	Uncharacterized protein				17	6	0	5	3	4	0	3	4	3	4	9	1	1	1	2	0	4	4	0
GSONMT00000061001	A0A060Y3A1	Gasdermin_C domain-containing protein	cell death [GO:0008219]	GO:0008219		8	4	2	6	1	1	2	0	3	6	5	2	0	1	10	1	3	4	4	2
GSONMT00000064001	A0A060Y239	Uncharacterized protein				18	15	9	15	26	4	3	18	10	14	7	5	2	6	7	8	5	5	11	4
GSONMT00000065001	A0A060Y9C7	Gasdermin domain-containing protein				0	0	0	0	0	0	0	0	0	0	0	0	0	0	0	0	0	0	0	0
GSONMT00000067001	A0A060YCK7	Uncharacterized protein				1	2	3	1	0	0	0	1	1	1	2	2	0	0	2	0	2	2	1	1
GSONMT00000068001	A0A060ZA99	Uncharacterized protein				1	5	0	1	2	3	2	1	0	1	1	2	1	3	0	1	1	1	8	5
GSONMT00000070001	A0A060XRS7	COesterase domain-containing protein	inhibitory synapse [GO:0060077]; integral component of plasma membrane [GO:0005887]; neurexin family protein binding [GO:0042043]; cell adhesion [GO:0007155]; modulation of chemical synaptic transmission [GO:0050804]; synapse organization [GO:0050808]	GO:0005887; GO:0007155; GO:0042043; GO:0050804; GO:0050808; GO:0060077		0	0	0	0	0	0	0	0	0	0	0	0	0	0	0	0	0	0	0	0
GSONMT00000072001	A0A060XQQ2	COesterase domain-containing protein	inhibitory synapse [GO:0060077]; integral component of plasma membrane [GO:0005887]; neurexin family protein binding [GO:0042043]; cell adhesion [GO:0007155]; modulation of chemical synaptic transmission [GO:0050804]; synapse organization [GO:0050808]	GO:0005887; GO:0007155; GO:0042043; GO:0050804; GO:0050808; GO:0060077		0	0	0	0	0	0	0	0	0	0	0	1	0	0	0	0	0	0	0	0
GSONMT00000075001	A0A060XXX9	Uncharacterized protein	hydrolase activity [GO:0016787]; metal ion binding [GO:0046872]; nucleic acid binding [GO:0003676]	GO:0003676; GO:0016787; GO:0046872	ENSOMYT00000114594	0	0	0	0	0	0	0	0	0	0	0	0	0	0	0	0	0	0	0	0
GSONMT00000076001	A0A060XYI2	GYF domain-containing protein				26	62	17	12	37	29	22	22	13	43	34	36	14	24	2	18	33	8	34	14
GSONMT00000081001	A0A060YQX5	Uncharacterized protein	endosome [GO:0005768]; plasma membrane [GO:0005886]; calcium ion binding [GO:0005509]; GTP binding [GO:0005525]; actin cytoskeleton organization [GO:0030036]; endocytic recycling [GO:0032456]	GO:0005509; GO:0005525; GO:0005768; GO:0005886; GO:0030036; GO:0032456		47	36	11	19	22	26	25	15	17	28	32	41	21	16	13	19	29	7	24	21
GSONMT00000084001	A0A060YRV1	26S proteasome non-ATPase regulatory subunit 8	proteasome regulatory particle [GO:0005838]; proteolysis [GO:0006508]	GO:0005838; GO:0006508	ENSOMYT00000085604	475	478	186	256	516	423	560	345	222	337	429	590	174	245	311	319	301	133	399	306
GSONMT00000085001	A0A060YJF8	Uncharacterized protein	double-strand break repair [GO:0006302]; gamete generation [GO:0007276]	GO:0006302; GO:0007276		1	0	0	1	1	1	0	0	0	0	1	0	0	0	0	0	0	0	0	0
GSONMT00000086001	A0A060YLK8	Protein kinase C (EC 2.7.11.13)	calcium-dependent protein kinase C activity [GO:0004698]; small GTPase binding [GO:0031267]; signal transduction [GO:0007165]	GO:0004698; GO:0007165; GO:0031267		0	0	1	0	3	0	2	0	1	0	1	2	0	0	0	0	0	0	2	0
GSONMT00000088001	A0A060YTM0	Uncharacterized protein (Fragment)	RNA splicing [GO:0008380]	GO:0008380		153	347	94	91	328	182	128	108	149	186	271	155	38	82	39	104	140	14	118	99
GSONMT00000089001	A0A060YL90	Btz domain-containing protein	cytoplasm [GO:0005737]; nucleus [GO:0005634]; RNA binding [GO:0003723]; mRNA processing [GO:0006397]; mRNA transport [GO:0051028]; nuclear-transcribed mRNA catabolic process, nonsense-mediated decay [GO:0000184]; regulation of translation [GO:0006417]; RNA splicing [GO:0008380]	GO:0000184; GO:0003723; GO:0005634; GO:0005737; GO:0006397; GO:0006417; GO:0008380; GO:0051028		260	304	129	184	336	221	98	116	150	168	226	154	40	81	81	148	138	32	156	137
GSONMT00000091001	A0A060YLQ0	SH3 domain-containing protein				6	9	6	7	13	6	2	6	5	11	11	11	3	10	1	11	6	1	10	6
GSONMT00000092001	A0A060ZGG9	Alpha,alpha-trehalase (EC 3.2.1.28) (Alpha,alpha-trehalose glucohydrolase) (Trehalase) (Fragment)	alpha,alpha-trehalase activity [GO:0004555]; trehalose metabolic process [GO:0005991]	GO:0004555; GO:0005991		290	430	122	113	255	62	214	195	82	285	99	73	32	121	40	84	191	17	125	56
GSONMT00000093001	A0A060Z997	Uncharacterized protein (Fragment)				13	15	6	8	12	6	10	13	8	9	11	10	4	4	3	14	13	2	9	5
GSONMT00000095001	A0A060YL19	JmjC domain-containing protein				16	25	1	6	7	13	12	15	5	7	9	16	5	2	6	8	12	2	2	7
GSONMT00000096001	A0A060YDP3	Uncharacterized protein				10	35	6	6	8	29	24	17	6	15	14	26	8	5	5	13	14	2	5	17
GSONMT00000097001	A0A060YE93	Protein Wnt (Fragment)	extracellular region [GO:0005576]; signaling receptor binding [GO:0005102]; multicellular organism development [GO:0007275]; Wnt signaling pathway [GO:0016055]	GO:0005102; GO:0005576; GO:0007275; GO:0016055		0	1	0	0	0	0	0	0	0	0	0	0	0	0	0	0	0	0	0	0
GSONMT00000099001	A0A060XV07	Uncharacterized protein	integral component of membrane [GO:0016021]	GO:0016021		0	0	0	0	0	1	0	0	0	0	0	0	0	0	0	0	0	0	0	0
GSONMT00000101001	A0A060XTW8	Uncharacterized protein	integral component of membrane [GO:0016021]; lysosomal membrane [GO:0005765]	GO:0005765; GO:0016021		23	32	22	23	33	27	19	15	14	16	20	50	15	38	22	38	40	4	43	28
GSONMT00000102001	A0A060Y136	C1q domain-containing protein	integral component of membrane [GO:0016021]	GO:0016021		0	0	0	0	0	0	0	0	0	0	0	0	0	0	0	0	0	0	0	0
GSONMT00000104001	A0A060Y1M6	Uncharacterized protein	calcium ion binding [GO:0005509]	GO:0005509		350	613	227	306	344	331	249	388	261	355	244	479	246	431	321	382	509	190	520	335
GSONMT00000105001	A0A060XUB1	BHLH domain-containing protein	nucleus [GO:0005634]; DNA binding [GO:0003677]; protein dimerization activity [GO:0046983]; neuron development [GO:0048666]	GO:0003677; GO:0005634; GO:0046983; GO:0048666		0	0	0	0	0	0	0	0	0	0	0	0	0	0	0	0	0	0	0	0
GSONMT00000109001	A0A060YP61	Uncharacterized protein (Fragment)	integral component of membrane [GO:0016021]	GO:0016021		0	0	0	0	0	0	0	0	0	0	0	0	0	0	0	0	0	0	0	0
GSONMT00000110001	A0A060ZD52	FZ domain-containing protein				0	0	0	0	0	0	0	0	0	0	0	0	0	0	0	0	0	0	0	0
GSONMT00000112001	A0A060Z0W0	Protein kinase domain-containing protein (Fragment)	ATP binding [GO:0005524]; protein kinase activity [GO:0004672]	GO:0004672; GO:0005524		3	2	3	0	2	0	1	3	1	1	2	2	0	0	0	5	2	3	4	0
GSONMT00000116001	A0A060Y529	TGF_BETA_2 domain-containing protein	extracellular region [GO:0005576]; growth factor activity [GO:0008083]	GO:0005576; GO:0008083		0	0	0	0	0	0	0	0	0	0	0	0	0	0	0	0	0	0	0	0
GSONMT00000118001	A0A060Y3X6	SCY domain-containing protein	extracellular space [GO:0005615]; chemokine activity [GO:0008009]; immune response [GO:0006955]	GO:0005615; GO:0006955; GO:0008009	ENSOMYT00000006104	0	0	0	0	0	0	0	0	0	0	0	0	0	0	0	0	0	0	0	0
GSONMT00000119001	A0A060YB49	Reverse transcriptase domain-containing protein				0	0	0	0	0	0	0	0	0	0	0	0	0	0	0	0	0	0	0	0
GSONMT00000120001	A0A060YBV4	Uncharacterized protein				83	102	37	33	71	88	70	65	43	67	77	94	42	40	37	49	47	8	40	31
GSONMT00000123001	A0A060ZH43	Uncharacterized protein (Fragment)				0	0	0	0	0	0	0	0	0	0	0	0	0	0	0	0	0	0	0	0
GSONMT00000124001	A0A060YBL9	von Willebrand factor	extracellular region [GO:0005576]; blood coagulation [GO:0007596]	GO:0005576; GO:0007596		8	6	1	2	4	3	1	2	4	4	4	0	0	0	0	0	2	0	1	1
GSONMT00000125001	A0A060YIS7	Uncharacterized protein				1	3	1	0	2	1	0	0	0	4	1	1	0	1	0	0	4	0	1	0
GSONMT00000126001	A0A060YJM8	Uncharacterized protein				1	1	1	0	1	0	1	2	1	0	1	2	0	1	0	0	1	0	1	1
GSONMT00000129001	A0A060YXN8	Uncharacterized protein (Fragment)				5	1	4	1	2	1	1	2	1	2	1	2	1	0	0	5	0	1	0	2
GSONMT00000133001	A0A060YDA6	Uncharacterized protein			ENSOMYT00000015685	9	8	3	8	5	8	8	5	3	6	6	41	6	7	3	9	13	6	12	9
GSONMT00000135001	A0A060YDZ2	Uncharacterized protein				0	0	0	0	0	0	0	0	0	0	1	3	1	1	1	0	1	0	0	0
GSONMT00000136001	A0A060ZAC7	Uncharacterized protein				0	6	2	0	1	7	1	3	1	3	1	3	2	0	2	1	5	0	1	1
GSONMT00000138001	A0A060ZZF1	C-type lectin domain-containing protein (Fragment)				2	0	1	0	0	2	0	0	0	0	1	0	0	0	0	0	0	0	0	3
GSONMT00000139001	A0A060Z8F8	PBPe domain-containing protein	integral component of membrane [GO:0016021]; ligand-gated ion channel activity [GO:0015276]	GO:0015276; GO:0016021		0	0	0	0	0	0	0	0	0	0	0	0	0	0	0	0	0	0	0	0
GSONMT00000141001	A0A060ZEC8	Uncharacterized protein (Fragment)				0	1	0	0	0	1	0	0	0	0	0	0	0	1	1	5	4	0	0	0
GSONMT00000145001	A0A060Z879	Glutaminyl-peptide cyclotransferase (EC 2.3.2.5)	integral component of membrane [GO:0016021]; glutaminyl-peptide cyclotransferase activity [GO:0016603]	GO:0016021; GO:0016603		79	77	26	17	50	80	74	32	36	41	23	148	54	46	38	78	71	2	49	19
GSONMT00000147001	A0A060YVM6	Neur_chan_LBD domain-containing protein	integral component of membrane [GO:0016021]; extracellular ligand-gated ion channel activity [GO:0005230]; GABA-A receptor activity [GO:0004890]; chloride transport [GO:0006821]; gamma-aminobutyric acid signaling pathway [GO:0007214]	GO:0004890; GO:0005230; GO:0006821; GO:0007214; GO:0016021		0	0	0	0	0	0	0	0	0	0	0	0	0	0	0	0	0	0	0	0
GSONMT00000151001	A0A060YY00	Uncharacterized protein (Fragment)	membrane [GO:0016020]; regulation of cell shape [GO:0008360]	GO:0008360; GO:0016020		0	0	0	0	0	0	0	1	0	0	1	0	0	0	0	0	1	0	0	0
GSONMT00000153001	A0A060Y3S1	Diablo homolog, mitochondrial	mitochondrion [GO:0005739]; activation of cysteine-type endopeptidase activity involved in apoptotic process [GO:0006919]; apoptotic process [GO:0006915]	GO:0005739; GO:0006915; GO:0006919	ENSOMYT00000108968	128	161	48	73	85	138	166	112	76	92	86	163	51	70	116	74	51	48	107	72
GSONMT00000156001	A0A060YV17	LAM_G_DOMAIN domain-containing protein				1	0	0	3	1	1	1	1	0	0	0	0	0	0	0	0	0	0	2	0
GSONMT00000157001	A0A060Z4C8	Uncharacterized protein				0	0	0	0	0	1	0	0	0	0	0	0	0	0	0	0	0	1	0	0
GSONMT00000158001	A0A060YUC8	FAS1 domain-containing protein				8	21	2	0	8	5	3	4	1	8	3	3	4	3	0	1	6	0	3	2
GSONMT00000160001	A0A060WXB9	Uncharacterized protein	integral component of membrane [GO:0016021]; autophagy [GO:0006914]	GO:0006914; GO:0016021	ENSOMYT00000089541	0	0	0	1	0	0	0	0	0	0	0	2	0	0	0	0	0	0	0	0
GSONMT00000162001	A0A060WXZ3	Thyroliberin receptor (Thyrotropin-releasing hormone receptor)	integral component of membrane [GO:0016021]; plasma membrane [GO:0005886]; thyrotropin-releasing hormone receptor activity [GO:0004997]	GO:0004997; GO:0005886; GO:0016021	ENSOMYT00000089551	0	0	0	0	0	0	0	0	0	0	0	0	0	0	0	0	0	0	0	0
GSONMT00000165001	A0A060WJQ5	Transcription and mRNA export factor ENY2 (Enhancer of yellow 2 transcription factor homolog)	DUBm complex [GO:0071819]; nuclear pore [GO:0005643]; SAGA complex [GO:0000124]; transcription export complex 2 [GO:0070390]; transcription coactivator activity [GO:0003713]; histone deubiquitination [GO:0016578]; mRNA export from nucleus [GO:0006406]; transcription elongation from RNA polymerase II promoter [GO:0006368]	GO:0000124; GO:0003713; GO:0005643; GO:0006368; GO:0006406; GO:0016578; GO:0070390; GO:0071819	ENSOMYT00000010166; ENSOMYT00000089567	196	204	102	180	190	134	153	148	105	141	124	177	74	77	146	89	103	126	145	123
GSONMT00000167001	A0A060X3F8	Uncharacterized protein	kinesin binding [GO:0019894]; syntaxin-1 binding [GO:0017075]	GO:0017075; GO:0019894		0	0	0	0	0	0	0	0	0	0	0	0	0	0	0	0	0	0	0	0
GSONMT00000168001	A0A060X4R7	Uncharacterized protein	integral component of membrane [GO:0016021]; kinesin binding [GO:0019894]; syntaxin-1 binding [GO:0017075]	GO:0016021; GO:0017075; GO:0019894		0	0	0	0	0	0	0	0	0	0	0	0	0	0	0	0	0	0	0	0
GSONMT00000170001	A0A060WXC3	Uncharacterized protein	Golgi membrane [GO:0000139]; integral component of membrane [GO:0016021]; apoptotic process [GO:0006915]	GO:0000139; GO:0006915; GO:0016021		55	85	22	14	46	66	76	48	14	28	31	48	10	19	22	18	33	0	14	10
GSONMT00000171001	A0A060WXZ6	Protein kinase domain-containing protein	ATP binding [GO:0005524]; protein serine/threonine/tyrosine kinase activity [GO:0004712]; chromosome separation [GO:0051304]	GO:0004712; GO:0005524; GO:0051304		4	7	3	2	5	5	1	1	6	2	3	2	1	1	0	6	5	1	6	1
GSONMT00000172001	A0A060WWX4	Transket_pyr domain-containing protein	integral component of membrane [GO:0016021]	GO:0016021		54	63	33	43	34	61	37	41	27	50	43	54	18	17	30	41	27	6	37	46
GSONMT00000173001	A0A060X3G2	Transketolase_C domain-containing protein	catalytic activity [GO:0003824]	GO:0003824		90	64	56	97	46	93	42	75	50	76	69	86	36	34	84	71	38	55	86	97
GSONMT00000176001	A0A060X4S1	Uncharacterized protein	RNA adenylyltransferase activity [GO:1990817]	GO:1990817	ENSOMYT00000091158	0	1	0	1	0	2	1	0	1	0	1	0	0	0	0	0	0	2	0	0
GSONMT00000178001	A0A060WXC4	Uncharacterized protein				115	159	74	76	121	133	103	81	71	110	120	151	41	46	55	89	80	15	78	38
GSONMT00000179001	A0A060WXZ9	Dopey_N domain-containing protein	cytosol [GO:0005829]; Golgi to endosome transport [GO:0006895]; protein transport [GO:0015031]	GO:0005829; GO:0006895; GO:0015031		5	5	4	2	7	5	13	5	5	6	8	6	2	5	3	3	9	2	7	3
GSONMT00000180001	A0A060WWX6	Uncharacterized protein	cytosol [GO:0005829]; Golgi to endosome transport [GO:0006895]	GO:0005829; GO:0006895		67	121	36	33	32	68	67	51	29	46	54	74	19	28	35	48	64	16	67	50
GSONMT00000182001	A0A060X3G8	Uncharacterized protein	integral component of membrane [GO:0016021]	GO:0016021		0	0	0	0	0	0	0	0	0	0	0	0	0	0	0	0	0	0	0	0
GSONMT00000188001	A0A060Z927	Uncharacterized protein	synapse [GO:0045202]; syntaxin binding [GO:0019905]; exocytosis [GO:0006887]; neurotransmitter transport [GO:0006836]	GO:0006836; GO:0006887; GO:0019905; GO:0045202		1	0	0	0	1	0	0	1	0	0	0	1	0	2	0	1	1	0	0	0
GSONMT00000189001	A0A060YM66	Uncharacterized protein				1	1	0	0	0	2	0	0	1	1	1	2	0	0	0	0	1	1	1	1
GSONMT00000190001	A0A060YML6	DAO domain-containing protein	oxidoreductase activity [GO:0016491]	GO:0016491		334	529	75	175	317	589	297	280	148	256	197	93	29	51	26	43	56	22	78	62
GSONMT00000191001	A0A060Z6A1	Thiolase_N domain-containing protein	transferase activity, transferring acyl groups other than amino-acyl groups [GO:0016747]	GO:0016747		108	216	80	101	114	136	77	95	74	107	79	112	33	50	59	92	95	14	95	47
GSONMT00000194001	A0A060YSB9	Uncharacterized protein				0	0	0	0	0	0	0	0	0	0	0	0	0	0	0	0	0	0	0	0
GSONMT00000195001	A0A060YRI1	Uncharacterized protein				0	0	0	0	0	0	0	0	0	0	0	0	0	0	0	0	0	0	0	0
GSONMT00000201001	A0A060ZGH3	Uncharacterized protein (Fragment)				87	230	133	89	296	319	287	123	114	160	199	272	56	65	66	133	115	17	118	67
GSONMT00000204001	A0A060YEV8	B box-type domain-containing protein	zinc ion binding [GO:0008270]	GO:0008270		7	13	4	5	10	4	3	3	4	15	13	10	7	3	1	5	5	1	9	5
GSONMT00000205001	A0A060YM07	Uncharacterized protein	metal ion binding [GO:0046872]	GO:0046872		16	18	9	22	21	6	3	6	5	21	10	36	17	8	15	24	14	1	22	6
GSONMT00000206001	A0A060ZB50	C2 domain-containing protein	membrane [GO:0016020]; calcium-dependent phospholipid binding [GO:0005544]	GO:0005544; GO:0016020		0	0	0	0	0	0	0	0	0	0	0	0	0	0	0	0	0	0	0	0
GSONMT00000207001	A0A060YZD6	Uncharacterized protein				1	2	2	1	0	0	0	0	1	1	0	0	0	1	1	1	0	0	0	0
GSONMT00000208001	A0A060YZJ3	Uncharacterized protein (Fragment)	GTPase activator activity [GO:0005096]; regulation of small GTPase mediated signal transduction [GO:0051056]	GO:0005096; GO:0051056		3	13	0	1	2	3	1	2	3	2	1	4	0	2	1	0	12	1	0	2
GSONMT00000209001	A0A060Z3R0	Ig-like domain-containing protein (Fragment)	integral component of membrane [GO:0016021]	GO:0016021		4	3	4	0	1	1	0	1	2	3	0	2	0	0	0	0	2	0	0	1
GSONMT00000212001	A0A060YW21	Sacchrp_dh_NADP domain-containing protein	oxidoreductase activity [GO:0016491]	GO:0016491		17	31	5	15	25	25	13	29	14	29	11	24	12	15	17	11	33	4	30	18
GSONMT00000213001	A0A060YW63	Gap junction protein	connexin complex [GO:0005922]; integral component of membrane [GO:0016021]; cell communication [GO:0007154]	GO:0005922; GO:0007154; GO:0016021		0	7	0	0	0	0	0	4	1	0	0	4	3	0	1	0	13	0	0	0
GSONMT00000215001	A0A060XA52	IBB domain-containing protein	nuclear import signal receptor activity [GO:0061608]; protein import into nucleus [GO:0006606]	GO:0006606; GO:0061608		21	28	15	15	19	39	25	25	8	33	24	15	7	11	5	11	18	0	11	5
GSONMT00000218001	A0A060XGR4	USP domain-containing protein	thiol-dependent ubiquitin-specific protease activity [GO:0004843]; protein deubiquitination [GO:0016579]; ubiquitin-dependent protein catabolic process [GO:0006511]	GO:0004843; GO:0006511; GO:0016579		73	138	37	46	69	136	80	59	49	86	93	90	57	50	51	84	88	33	61	59
GSONMT00000219001	A0A060XHZ8	RNA helicase (EC 3.6.4.13)	ATP binding [GO:0005524]; nucleic acid binding [GO:0003676]; RNA helicase activity [GO:0003724]	GO:0003676; GO:0003724; GO:0005524		135	273	89	92	175	321	216	130	98	180	146	184	48	77	49	86	147	16	105	77
GSONMT00000221001	A0A060XAK7	NAD(P)-bd_dom domain-containing protein				58	28	19	46	57	32	26	36	12	14	28	42	25	12	26	25	27	12	18	9
GSONMT00000222001	A0A060XBA8	Uncharacterized protein				1	1	0	1	2	0	10	0	3	2	5	4	0	1	0	1	3	0	0	0
GSONMT00000225001	A0A060XA56	Ig-like domain-containing protein	integral component of membrane [GO:0016021]	GO:0016021		49	25	4	20	14	7	6	9	2	21	25	8	7	0	2	3	7	3	14	2
GSONMT00000226001	A0A060XGR8	Uncharacterized protein				7	26	3	5	23	5	6	6	1	10	15	9	3	3	3	4	6	2	6	3
GSONMT00000227001	A0A060XI02	Uncharacterized protein	integral component of membrane [GO:0016021]	GO:0016021		59	156	34	84	117	73	71	57	53	86	112	63	28	41	42	33	46	32	71	39
GSONMT00000228001	A0A060XAL4	Ig-like domain-containing protein	integral component of membrane [GO:0016021]	GO:0016021		45	34	20	13	30	26	15	35	7	39	29	24	3	16	6	23	25	5	35	9
GSONMT00000231001	A0A060XBB3	Uncharacterized protein	integral component of membrane [GO:0016021]	GO:0016021		2	9	6	0	4	20	12	7	5	8	4	17	1	0	6	10	7	3	7	6
GSONMT00000234001	A0A060XA60	Uncharacterized protein				0	1	0	0	0	1	0	0	0	1	1	0	0	0	0	0	1	0	1	1
GSONMT00000235001	A0A060XGS4	Ig-like domain-containing protein	integral component of membrane [GO:0016021]	GO:0016021		61	94	27	29	70	51	48	31	17	41	65	42	32	39	16	55	63	17	48	24
GSONMT00000239001	A0A060XI07	Ig-like domain-containing protein	integral component of membrane [GO:0016021]	GO:0016021		29	46	18	23	57	70	46	9	10	19	46	56	23	26	20	37	43	8	25	25
GSONMT00000240001	A0A060XAL9	Ig-like domain-containing protein	integral component of membrane [GO:0016021]	GO:0016021		38	58	21	26	49	29	42	36	26	37	40	78	20	33	31	49	35	11	39	35
GSONMT00000244001	A0A060XBB8	Cation_ATPase_N domain-containing protein	integral component of membrane [GO:0016021]; ATP binding [GO:0005524]; metal ion binding [GO:0046872]; potassium transmembrane transporter activity, phosphorylative mechanism [GO:0008556]	GO:0005524; GO:0008556; GO:0016021; GO:0046872		1138	1887	674	1032	1725	1503	2061	1275	787	1070	1395	2279	1144	1604	1482	1174	1363	471	1295	815
GSONMT00000245001	A0A060XA63	Sodium/potassium-transporting ATPase subunit alpha	integral component of membrane [GO:0016021]; ATP binding [GO:0005524]; metal ion binding [GO:0046872]; P-type sodium:potassium-exchanging ATPase activity [GO:0005391]; potassium transmembrane transporter activity, phosphorylative mechanism [GO:0008556]; hyperosmotic salinity response [GO:0042538]; response to growth hormone [GO:0060416]	GO:0005391; GO:0005524; GO:0008556; GO:0016021; GO:0042538; GO:0046872; GO:0060416		7	1	0	1	0	2	0	3	0	3	0	0	5	2	2	1	1	1	1	3
GSONMT00000248001	A0A060YRE3	SAM_3 domain-containing protein				2	1	8	3	2	0	3	3	0	0	3	1	0	2	2	0	0	0	2	0
GSONMT00000249001	A0A060WQX5	Paired domain-containing protein	nucleus [GO:0005634]; DNA binding [GO:0003677]; multicellular organism development [GO:0007275]; regulation of transcription, DNA-templated [GO:0006355]	GO:0003677; GO:0005634; GO:0006355; GO:0007275	ENSOMYT00000114363	0	0	0	0	0	0	0	0	0	0	0	0	0	0	0	0	0	0	0	0
GSONMT00000250001	A0A060WXI4	Uncharacterized protein	membrane [GO:0016020]	GO:0016020		0	0	0	0	0	0	0	0	0	0	0	0	0	0	0	0	0	0	1	0
GSONMT00000254001	A0A060WYV2	Peripheral myelin protein 22	integral component of membrane [GO:0016021]; plasma membrane [GO:0005886]	GO:0005886; GO:0016021	ENSOMYT00000094272	19	31	13	7	13	17	20	12	14	28	10	26	11	32	5	20	30	2	31	6
GSONMT00000255001	A0A060WRJ9	Protein kinase domain-containing protein	ATP binding [GO:0005524]; protein tyrosine kinase activity [GO:0004713]	GO:0004713; GO:0005524		2	1	0	0	0	1	0	1	0	0	0	0	0	1	0	0	0	0	1	0
GSONMT00000258001	A0A060WRX6	CARD domain-containing protein	regulation of apoptotic process [GO:0042981]	GO:0042981		23	9	5	6	14	5	6	5	7	7	6	11	8	4	13	6	3	7	1	3
GSONMT00000260001	A0A060WQY0	Actin-depolymerizing factor (Brevin) (Gelsolin)	actin filament binding [GO:0051015]; calcium ion binding [GO:0005509]; actin filament severing [GO:0051014]; actin nucleation [GO:0045010]; barbed-end actin filament capping [GO:0051016]; cell projection organization [GO:0030030]	GO:0005509; GO:0030030; GO:0045010; GO:0051014; GO:0051015; GO:0051016		29	37	7	15	17	27	10	23	17	24	33	40	8	9	18	35	30	5	32	16
GSONMT00000261001	A0A060WXJ0	PHB domain-containing protein	integral component of plasma membrane [GO:0005887]	GO:0005887	ENSOMYT00000076814	242	510	142	285	184	218	209	331	282	449	188	494	136	258	160	358	525	84	388	159
GSONMT00000262001	A0A060WYV7	Uncharacterized protein	transcription factor TFIIIC complex [GO:0000127]; histone acetyltransferase activity [GO:0004402]; transcription initiation from RNA polymerase III promoter [GO:0006384]	GO:0000127; GO:0004402; GO:0006384		30	64	16	17	33	45	34	29	15	26	28	31	10	17	15	13	13	13	32	6
GSONMT00000264001	A0A060WRK3	Uncharacterized protein	integral component of membrane [GO:0016021]	GO:0016021		4	33	4	6	19	22	18	9	8	13	19	12	2	15	4	6	16	3	15	12
GSONMT00000266001	A0A060WRX9	Uncharacterized protein			ENSOMYT00000076175	17	11	4	5	6	5	5	2	5	3	3	5	6	4	2	13	4	5	10	4
GSONMT00000268001	A0A060WQY5	Tau95 domain-containing protein	transcription factor TFIIIC complex [GO:0000127]; transcription initiation from RNA polymerase III promoter [GO:0006384]	GO:0000127; GO:0006384		0	1	0	0	0	0	0	0	0	1	0	0	0	0	0	2	0	0	0	0
GSONMT00000269001	A0A060WXJ2	Carboxylic ester hydrolase (EC 3.1.1.-)	hydrolase activity, acting on ester bonds [GO:0016788]; lipid metabolic process [GO:0006629]	GO:0006629; GO:0016788		1	0	1	4	4	29	53	0	2	2	2	1	2	0	3	6	2	3	6	4
GSONMT00000270001	A0A060WYW2	Uncharacterized protein				0	0	0	0	0	0	0	0	0	0	0	0	0	0	0	0	0	0	0	0
GSONMT00000272001	A0A060WRK6	Glutamate receptor	integral component of membrane [GO:0016021]; postsynaptic membrane [GO:0045211]; ionotropic glutamate receptor activity [GO:0004970]	GO:0004970; GO:0016021; GO:0045211		1	3	3	4	6	1	5	5	2	8	5	4	1	0	0	3	0	0	2	2
GSONMT00000276001	A0A060Y0U9	Uncharacterized protein			ENSOMYT00000112522	0	0	0	0	0	0	0	0	1	0	0	0	0	0	0	0	0	0	0	0
GSONMT00000277001	A0A060Y1F5	Uncharacterized protein	nucleus [GO:0005634]; DNA binding [GO:0003677]	GO:0003677; GO:0005634	ENSOMYT00000112513	123	178	83	140	159	86	76	107	97	81	102	131	73	87	89	80	86	71	151	76
GSONMT00000278001	A0A060YEK9	Uncharacterized protein	nucleus [GO:0005634]; RNA binding [GO:0003723]; mRNA processing [GO:0006397]; RNA splicing [GO:0008380]	GO:0003723; GO:0005634; GO:0006397; GO:0008380		73	93	36	41	45	63	39	34	35	57	50	79	31	40	25	68	60	13	53	36
GSONMT00000279001	A0A061A5J4	Peptidase S1 domain-containing protein	extracellular region [GO:0005576]; serine-type endopeptidase activity [GO:0004252]; complement activation [GO:0006956]	GO:0004252; GO:0005576; GO:0006956		5241	5155	2614	3304	4192	2986	3319	2572	2688	4341	3830	7913	3591	4447	4985	4519	4282	2328	6739	3290
GSONMT00000280001	A0A060ZDI4	EGF-like domain-containing protein				19	72	17	10	38	42	28	14	14	44	53	87	15	21	10	52	73	5	48	28
GSONMT00000283001	A0A060WXE4	4.1m domain-containing protein	integral component of membrane [GO:0016021]	GO:0016021		3	2	11	18	39	6	1	6	5	0	25	10	2	0	3	1	2	0	1	1
GSONMT00000287001	A0A060X400	Rho-GAP domain-containing protein	signal transduction [GO:0007165]	GO:0007165		1	2	0	2	0	0	0	2	1	0	0	2	0	1	10	1	11	0	0	1
GSONMT00000288001	A0A060X5C0	SH3 domain-containing protein	phosphatidylinositol binding [GO:0035091]	GO:0035091		0	1	0	0	0	0	0	0	0	0	0	0	0	0	0	0	1	0	0	0
GSONMT00000292001	A0A060WXW3	Uncharacterized protein	integral component of membrane [GO:0016021]	GO:0016021		0	2	1	0	0	2	0	0	1	1	2	1	0	1	0	0	0	0	1	0
GSONMT00000298001	A0A060YVV8	Uncharacterized protein	integral component of membrane [GO:0016021]	GO:0016021		11	26	2	9	5	15	14	18	4	10	17	21	14	7	5	14	11	1	6	6
GSONMT00000301001	A0A060WW75	Uncharacterized protein				6	14	1	5	9	7	12	8	2	10	9	8	5	0	5	3	4	0	3	3
GSONMT00000302001	A0A060WXJ7	Uncharacterized protein				6	17	5	5	5	27	13	7	4	11	16	5	1	0	3	8	8	0	2	2
GSONMT00000303001	A0A060WQ94	UBC core domain-containing protein				133	180	53	94	105	125	91	116	86	114	129	183	82	55	91	101	101	48	100	110
GSONMT00000305001	A0A060WQL5	Uncharacterized protein	ubiquitin-protein transferase activity [GO:0004842]; apoptotic process [GO:0006915]; regulation of cytokinesis [GO:0032465]	GO:0004842; GO:0006915; GO:0032465		78	170	43	46	74	124	78	90	49	119	104	138	46	49	24	87	109	13	61	69
GSONMT00000306001	A0A060WPL9	Uncharacterized protein				6	31	8	6	6	22	11	10	11	12	19	19	4	6	6	11	16	4	3	13
GSONMT00000307001	W5S0F1	Protein YIPF (Fragment)	integral component of membrane [GO:0016021]	GO:0016021		215	290	101	183	261	201	221	207	134	173	182	360	132	158	173	164	236	90	183	173
GSONMT00000309001	A0A060WXK1	Exonuclease 1 (EC 3.1.-.-)	nucleus [GO:0005634]; 5'-3' exodeoxyribonuclease activity [GO:0035312]; DNA binding [GO:0003677]; endonuclease activity [GO:0004519]; metal ion binding [GO:0046872]; DNA repair [GO:0006281]	GO:0003677; GO:0004519; GO:0005634; GO:0006281; GO:0035312; GO:0046872	ENSOMYT00000023510	53	40	8	30	35	37	36	28	19	20	17	13	8	2	11	10	12	6	11	12
GSONMT00000311001	A0A060WQ98	Uncharacterized protein				2	2	1	2	1	0	0	0	1	0	1	0	0	0	0	0	0	0	0	0
GSONMT00000312001	A0A060WQL9	Death domain-containing protein	signal transduction [GO:0007165]	GO:0007165		6	1	0	1	3	1	4	3	4	1	1	1	0	0	1	1	0	0	2	0
GSONMT00000315001	A0A060WPM3	Uncharacterized protein	mitochondria-associated endoplasmic reticulum membrane [GO:0044233]; mitochondrion [GO:0005739]; intracellular signal transduction [GO:0035556]; mitochondrial calcium ion homeostasis [GO:0051560]; mitochondrion-endoplasmic reticulum membrane tethering [GO:1990456]	GO:0005739; GO:0035556; GO:0044233; GO:0051560; GO:1990456		22	49	1	7	20	28	35	22	13	20	11	22	4	11	7	9	25	2	9	5
GSONMT00000318001	A0A060WW84	Uncharacterized protein	integral component of membrane [GO:0016021]; transmembrane transporter activity [GO:0022857]	GO:0016021; GO:0022857		0	0	0	0	0	0	0	0	0	0	0	0	0	0	0	0	0	0	0	0
GSONMT00000319001	A0A060WXK4	Uncharacterized protein	integral component of membrane [GO:0016021]; potassium channel activity [GO:0005267]	GO:0005267; GO:0016021	ENSOMYT00000023022	0	0	0	0	0	0	0	0	0	0	0	0	0	0	0	0	0	0	0	0
GSONMT00000320001	A0A060WQA1	Homeobox domain-containing protein	nucleus [GO:0005634]; DNA binding [GO:0003677]; DNA-binding transcription factor activity, RNA polymerase II-specific [GO:0000981]; axon guidance [GO:0007411]; brain development [GO:0007420]	GO:0000981; GO:0003677; GO:0005634; GO:0007411; GO:0007420		0	0	0	0	0	0	0	0	0	0	0	0	0	0	0	0	0	0	0	0
GSONMT00000322001	Q9W6M4	Vacuolar proton pump subunit B (V-ATPase subunit B) (Vacuolar proton pump subunit B)	proton-transporting V-type ATPase, V1 domain [GO:0033180]; ATP binding [GO:0005524]; ATP metabolic process [GO:0046034]; proton transmembrane transport [GO:1902600]	GO:0005524; GO:0033180; GO:0046034; GO:1902600	ENSOMYT00000022851; ENSOMYT00000069782	260	218	82	140	211	183	222	168	107	169	169	131	56	94	92	106	107	33	117	65
GSONMT00000323001	A0A060WPM8	Shootin-1	cytoplasm [GO:0005737]; cytoskeleton [GO:0005856]; filopodium [GO:0030175]; growth cone [GO:0030426]; lamellipodium [GO:0030027]; perikaryon [GO:0043204]; multicellular organism development [GO:0007275]	GO:0005737; GO:0005856; GO:0007275; GO:0030027; GO:0030175; GO:0030426; GO:0043204		125	139	38	68	106	65	43	45	38	82	68	70	38	28	31	74	78	16	78	71
GSONMT00000327001	A0A060WW88	Uncharacterized protein				1	3	0	0	0	0	0	0	0	0	1	1	0	0	0	1	0	0	0	0
GSONMT00000329001	A0A060ZJU2	Uncharacterized protein (Fragment)	ATP binding [GO:0005524]; pyrophosphatase activity [GO:0016462]; glutamine metabolic process [GO:0006541]; GMP biosynthetic process [GO:0006177]	GO:0005524; GO:0006177; GO:0006541; GO:0016462		11	18	8	4	8	14	15	4	11	13	11	7	2	3	2	3	3	0	3	2
GSONMT00000330001	A0A060YL37	Uncharacterized protein				15	35	8	10	13	23	25	15	12	23	12	23	6	8	20	21	24	0	17	21
GSONMT00000331001	A0A060YK98	Uncharacterized protein				0	5	1	3	2	14	6	3	3	7	4	9	2	4	2	1	5	0	6	4
GSONMT00000334001	A0A060YB74	Cytospin-A	cytoplasm [GO:0005737]; gap junction [GO:0005921]; spindle [GO:0005819]; cell cycle [GO:0007049]; cell division [GO:0051301]	GO:0005737; GO:0005819; GO:0005921; GO:0007049; GO:0051301		13	22	9	14	10	36	16	11	15	16	14	23	8	7	43	29	23	10	21	18
GSONMT00000335001	A0A060YBT5	Uncharacterized protein				18	16	4	10	10	21	7	11	13	14	7	20	2	1	34	31	18	4	11	7
GSONMT00000338001	A0A060YE92	OB domain-containing protein	nucleic acid binding [GO:0003676]	GO:0003676		32	49	11	14	22	38	57	52	36	51	40	95	31	22	45	49	52	10	47	57
GSONMT00000340001	A0A060YLF5	AA_TRNA_LIGASE_II domain-containing protein	aminoacyl-tRNA ligase activity [GO:0004812]; ATP binding [GO:0005524]; tRNA aminoacylation for protein translation [GO:0006418]	GO:0004812; GO:0005524; GO:0006418		62	92	27	25	31	54	67	120	45	65	34	138	54	35	92	76	53	29	68	91
GSONMT00000345001	A0A060XSH7	RRM domain-containing protein	RNA binding [GO:0003723]	GO:0003723		5	21	3	13	9	9	5	12	8	11	5	2	2	1	2	4	5	2	4	2
GSONMT00000347001	A0A060XRH9	UBC core domain-containing protein				15	15	5	7	94	3	3	52	5	10	0	33	9	3	10	4	12	12	12	8
GSONMT00000349001	A0A060XYP6	Uncharacterized protein				17	34	15	29	3	9	4	22	10	13	9	115	9	36	18	102	75	12	112	7
GSONMT00000352001	A0A060XZA3	Uncharacterized protein	integral component of membrane [GO:0016021]; mitochondrion [GO:0005739]; branched-chain amino acid transmembrane transporter activity [GO:0015658]; branched-chain amino acid catabolic process [GO:0009083]	GO:0005739; GO:0009083; GO:0015658; GO:0016021		39	49	23	20	42	40	36	33	18	31	36	71	29	44	34	41	49	9	47	39
GSONMT00000353001	A0A060XRZ1	Cellular retinoic acid-binding protein 1 (Cellular retinoic acid-binding protein I)	cytoplasm [GO:0005737]; retinoic acid binding [GO:0001972]; retinoic acid catabolic process [GO:0034653]	GO:0001972; GO:0005737; GO:0034653		0	0	1	2	2	1	0	2	0	0	0	0	0	1	0	2	0	1	0	0
GSONMT00000354001	A0A060XSI0	Uncharacterized protein	Sin3 complex [GO:0016580]; transcription corepressor activity [GO:0003714]	GO:0003714; GO:0016580		2	11	3	3	5	7	0	5	3	11	8	4	2	4	5	0	3	0	2	7
GSONMT00000355001	A0A060XRI2	Uncharacterized protein	Sin3 complex [GO:0016580]; transcription corepressor activity [GO:0003714]	GO:0003714; GO:0016580		9	31	6	9	5	12	6	7	8	22	14	13	14	1	2	12	12	0	6	4
GSONMT00000356001	A0A060XYP9	ZP domain-containing protein				1	0	0	0	0	0	1	0	0	0	1	0	1	0	0	0	0	0	1	1
GSONMT00000359001	A0A060Z1M3	Uncharacterized protein (Fragment)				10	1	2	10	1	8	0	8	14	0	3	4	0	2	12	0	10	4	4	0
GSONMT00000362001	A0A060YU96	Uncharacterized protein	integral component of membrane [GO:0016021]; nucleus [GO:0005634]; DNA-binding transcription factor activity [GO:0003700]	GO:0003700; GO:0005634; GO:0016021		1	1	1	0	1	0	0	0	0	1	0	0	1	0	0	0	0	0	0	0
GSONMT00000364001	A0A060X6Q7	BZIP domain-containing protein	nucleus [GO:0005634]; DNA binding [GO:0003677]; DNA-binding transcription factor activity [GO:0003700]; regulation of transcription by RNA polymerase II [GO:0006357]	GO:0003677; GO:0003700; GO:0005634; GO:0006357		3	0	0	0	1	1	1	2	0	0	1	0	2	0	0	1	0	0	0	0
GSONMT00000365001	A0A060X7B7	Uncharacterized protein	nucleus [GO:0005634]; DNA binding [GO:0003677]; DNA-binding transcription factor activity [GO:0003700]; regulation of transcription by RNA polymerase II [GO:0006357]	GO:0003677; GO:0003700; GO:0005634; GO:0006357		0	0	0	0	0	0	0	0	0	0	0	0	0	0	0	0	0	0	0	0
GSONMT00000367001	A0A060X6A1	Calpain catalytic domain-containing protein	calcium-dependent cysteine-type endopeptidase activity [GO:0004198]	GO:0004198		0	0	0	0	0	0	0	0	0	0	0	0	0	0	0	0	0	0	0	0
GSONMT00000368001	A0A060XCW1	Calpain catalytic domain-containing protein	calcium-dependent cysteine-type endopeptidase activity [GO:0004198]	GO:0004198		0	0	0	0	0	0	0	0	0	0	0	0	0	0	0	0	0	0	0	0
GSONMT00000371001	A0A060XE50	Uncharacterized protein	calcium ion binding [GO:0005509]; calcium-dependent cysteine-type endopeptidase activity [GO:0004198]	GO:0004198; GO:0005509		0	1	0	2	1	0	0	0	1	0	0	0	0	0	0	1	0	0	3	0
GSONMT00000372001	A0A060X6R2	Uncharacterized protein				135	154	51	71	106	148	62	83	69	112	94	126	68	68	59	103	81	27	140	96
GSONMT00000375001	A0A060X7C1	Delta-like protein	integral component of membrane [GO:0016021]; calcium ion binding [GO:0005509]; cell communication [GO:0007154]; multicellular organism development [GO:0007275]	GO:0005509; GO:0007154; GO:0007275; GO:0016021		0	1	0	0	0	0	0	1	0	0	0	0	0	0	1	0	0	0	1	0
GSONMT00000376001	A0A060X6A7	HTH_Tnp_Tc3_2 domain-containing protein	DNA binding [GO:0003677]; DNA integration [GO:0015074]; transposition, DNA-mediated [GO:0006313]	GO:0003677; GO:0006313; GO:0015074		0	1	0	0	0	0	0	1	0	0	0	0	0	1	0	0	0	0	0	2
GSONMT00000377001	A0A060XCW6	U1 small nuclear ribonucleoprotein A	nucleus [GO:0005634]; RNA binding [GO:0003723]; mRNA processing [GO:0006397]	GO:0003723; GO:0005634; GO:0006397		14	20	2	9	10	23	17	16	4	9	10	41	13	8	15	21	21	7	16	11
GSONMT00000378001	A0A060XE54	Uncharacterized protein				26	49	25	15	19	44	28	45	29	43	25	80	35	62	41	32	44	13	20	23
GSONMT00000380001	A0A060X6R8	Kinase (EC 2.7.-.-)	kinase activity [GO:0016301]; inositol phosphate biosynthetic process [GO:0032958]	GO:0016301; GO:0032958		6	16	4	9	10	15	6	6	7	10	9	31	38	87	9	15	27	2	11	9
GSONMT00000381001	A0A060X7C8	Uncharacterized protein				0	0	0	0	0	0	0	0	0	0	0	0	0	0	0	0	0	0	0	0
GSONMT00000382001	A0A060X6B3	EFG_III domain-containing protein				0	0	0	0	0	0	0	0	0	0	0	0	0	0	0	0	0	0	0	0
GSONMT00000383001	A0A060XCX2	Uncharacterized protein				40	42	10	33	31	37	21	15	24	28	34	62	31	33	47	48	42	37	59	44
GSONMT00000384001	A0A060XE58	Uncharacterized protein	GTP binding [GO:0005525]	GO:0005525		0	3	1	0	3	2	2	0	2	1	1	3	1	0	0	0	0	0	0	0
GSONMT00000387001	A0A060X6S4	Coatomer subunit delta	COPI vesicle coat [GO:0030126]; Golgi membrane [GO:0000139]; protein transport [GO:0015031]; retrograde vesicle-mediated transport, Golgi to endoplasmic reticulum [GO:0006890]	GO:0000139; GO:0006890; GO:0015031; GO:0030126		123	171	30	60	89	147	166	124	58	101	101	179	70	110	90	93	101	16	91	73
GSONMT00000388001	A0A060X7D1	Hydroxymethylbilane synthase (EC 2.5.1.61)	integral component of membrane [GO:0016021]; hydroxymethylbilane synthase activity [GO:0004418]; porphyrin-containing compound biosynthetic process [GO:0006779]	GO:0004418; GO:0006779; GO:0016021		6	11	5	4	18	3	7	2	4	12	10	9	2	0	2	1	2	3	2	7
GSONMT00000390001	A0A060X6C0	ABC transporter domain-containing protein	integral component of membrane [GO:0016021]; ATP binding [GO:0005524]; ATPase activity [GO:0016887]; ATPase-coupled transmembrane transporter activity [GO:0042626]	GO:0005524; GO:0016021; GO:0016887; GO:0042626		0	0	0	0	0	0	1	0	0	0	0	0	0	0	0	0	0	0	0	0
GSONMT00000392001	A0A060XCX8	Uncharacterized protein	guanylate cyclase inhibitor activity [GO:0030251]; ion transport [GO:0006811]; receptor guanylyl cyclase signaling pathway [GO:0007168]	GO:0006811; GO:0007168; GO:0030251		0	0	0	1	0	0	0	0	1	0	0	1	1	0	0	0	0	0	0	1
GSONMT00000393001	A0A060XE65	Ufd2P_core domain-containing protein	ubiquitin ligase complex [GO:0000151]; ubiquitin-ubiquitin ligase activity [GO:0034450]; ubiquitin-dependent protein catabolic process [GO:0006511]	GO:0000151; GO:0006511; GO:0034450		26	69	17	22	30	52	39	23	11	46	33	54	4	9	13	27	35	1	29	28
GSONMT00000394001	A0A060X6T1	U-box domain-containing protein	ubiquitin ligase complex [GO:0000151]; ubiquitin-ubiquitin ligase activity [GO:0034450]; ubiquitin-dependent protein catabolic process [GO:0006511]	GO:0000151; GO:0006511; GO:0034450		54	51	17	29	39	54	39	32	22	32	35	43	23	17	25	42	33	4	34	30
GSONMT00000396001	A0A060X7D5	Histone-lysine N-methyltransferase (EC 2.1.1.354)	MLL1 complex [GO:0071339]; DNA binding [GO:0003677]; histone methyltransferase activity (H3-K4 specific) [GO:0042800]; zinc ion binding [GO:0008270]; regulation of transcription, DNA-templated [GO:0006355]	GO:0003677; GO:0006355; GO:0008270; GO:0042800; GO:0071339		18	25	15	12	18	13	14	14	14	25	42	48	22	21	5	16	28	5	32	25
GSONMT00000397001	A0A060X6C6	C1q domain-containing protein				40	39	17	54	61	53	24	28	32	41	46	34	16	15	31	19	56	15	50	28
GSONMT00000398001	A0A060XCY5	RING-type domain-containing protein	integral component of membrane [GO:0016021]; metal ion binding [GO:0046872]	GO:0016021; GO:0046872		12	17	9	11	12	9	14	9	5	16	17	10	3	13	3	10	16	2	21	6
GSONMT00000399001	A0A060XE69	Uncharacterized protein	integral component of membrane [GO:0016021]	GO:0016021		3	9	1	1	3	0	4	7	3	0	2	7	5	2	0	9	7	0	2	0
GSONMT00000401001	A0A060YDF5	Uncharacterized protein	integral component of membrane [GO:0016021]; nucleus [GO:0005634]	GO:0005634; GO:0016021		21	29	12	18	32	30	16	11	9	28	25	24	13	11	13	12	22	7	15	15
GSONMT00000402001	A0A060YC77	Uncharacterized protein				40	19	5	20	14	43	12	22	28	29	13	32	11	8	24	20	27	2	13	20
GSONMT00000404001	A0A060Z1L1	Uncharacterized protein (Fragment)				13	30	6	5	11	5	4	4	8	11	16	15	4	12	12	11	14	4	23	19
GSONMT00000407001	C8BMC6	Akirin 2(2b)	nucleus [GO:0005634]	GO:0005634	ENSOMYT00000013478	48	70	27	40	45	44	49	31	33	29	31	50	36	33	46	48	34	26	57	31
GSONMT00000408001	A0A061ADB3	ZP domain-containing protein				0	0	0	0	0	0	1	0	0	0	0	0	1	0	0	4	0	0	2	0
GSONMT00000410001	A0A060YWX7	Uncharacterized protein				1	0	0	1	0	0	2	0	1	2	0	1	0	1	1	0	1	0	0	0
GSONMT00000411001	A0A060YFI3	Uncharacterized protein				2	0	1	0	1	1	1	0	0	1	0	0	0	0	0	0	0	0	0	0
GSONMT00000412001	A0A060YE94	Reverse transcriptase domain-containing protein				0	0	0	0	0	0	0	0	0	0	0	0	0	0	0	0	0	0	0	0
GSONMT00000413001	A0A060XME0	Uncharacterized protein				0	0	0	0	0	0	0	0	0	0	0	0	0	0	1	0	0	0	0	0
GSONMT00000415001	A0A060XN12	Uncharacterized protein	serine-type endopeptidase inhibitor activity [GO:0004867]	GO:0004867		36	42	28	38	60	11	24	6	20	19	44	35	51	16	10	8	9	2	16	7
GSONMT00000416001	A0A060XLZ9	ATP synthase subunit beta (EC 7.1.2.2)	proton-transporting ATP synthase complex, catalytic core F(1) [GO:0045261]; ATP binding [GO:0005524]; proton-transporting ATP synthase activity, rotational mechanism [GO:0046933]; proton-transporting ATPase activity, rotational mechanism [GO:0046961]	GO:0005524; GO:0045261; GO:0046933; GO:0046961		4955	6952	1400	1987	2697	3177	4430	4887	2146	3193	4031	4996	1416	2371	2789	3440	3291	1357	3152	3854
GSONMT00000417001	A0A060XU36	Uncharacterized protein	oxidoreductase activity [GO:0016491]	GO:0016491	ENSOMYT00000094200	15993	16088	9490	15958	13804	11755	10075	11308	13051	9862	8904	14771	8953	6412	7276	8121	10075	10295	15021	10102
GSONMT00000418001	A0A060XUP5	Uncharacterized protein	integral component of membrane [GO:0016021]; ATP binding [GO:0005524]; ATPase activity [GO:0016887]; ATPase-coupled transmembrane transporter activity [GO:0042626]	GO:0005524; GO:0016021; GO:0016887; GO:0042626		2390	5592	1884	2022	3148	3609	2231	2656	2318	3277	3767	3609	1285	1555	931	2390	3247	339	2837	1734
GSONMT00000419001	A0A060XME6	ABC transmembrane type-1 domain-containing protein	integral component of membrane [GO:0016021]; ATP binding [GO:0005524]; ATPase-coupled transmembrane transporter activity [GO:0042626]	GO:0005524; GO:0016021; GO:0042626		2426	4037	1654	2439	2370	2498	1630	2335	2065	2474	2481	2890	1360	1429	1404	1829	2096	651	2780	1796
GSONMT00000420001	A0A060XN19	Uncharacterized protein				154993	126556	96101	194577	131445	125062	148805	95033	144869	81431	100230	216778	110065	63901	137285	102508	101975	93181	92699	99363
GSONMT00000424001	A0A060XM03	LIM zinc-binding domain-containing protein	actin filament binding [GO:0051015]; metal ion binding [GO:0046872]; actin filament bundle assembly [GO:0051017]; negative regulation of actin filament depolymerization [GO:0030835]	GO:0030835; GO:0046872; GO:0051015; GO:0051017		261	128	107	268	170	57	42	62	125	157	144	248	169	140	125	155	161	182	269	106
GSONMT00000426001	A0A060Y9X5	Uncharacterized protein				7	4	2	6	8	5	3	1	4	8	1	14	2	5	8	7	13	3	12	7
GSONMT00000427001	A0A060YAL0	Uncharacterized protein			ENSOMYT00000086067	86	192	50	145	191	130	72	81	92	61	63	190	84	65	139	143	86	67	113	115
GSONMT00000431001	A0A060YED8	Uncharacterized protein	integral component of membrane [GO:0016021]	GO:0016021		2	10	1	8	5	17	4	0	2	6	7	4	3	4	0	0	1	0	3	2
GSONMT00000432001	A0A060Y6X6	Uncharacterized protein				21	34	16	37	18	30	9	15	17	29	16	18	5	9	15	15	10	9	19	15
GSONMT00000434001	A0A060Y7K8	Uncharacterized protein				1	1	1	0	2	2	1	0	2	5	2	2	0	0	1	1	0	0	0	3
GSONMT00000435001	A0A060YLW3	FBPase domain-containing protein (Fragment)	phosphatase activity [GO:0016791]; carbohydrate metabolic process [GO:0005975]	GO:0005975; GO:0016791		0	0	0	0	0	0	0	0	0	0	0	0	0	0	0	0	0	0	0	0
GSONMT00000439001	A0A060ZA24	MIP-T3_C domain-containing protein (Fragment)	microtubule binding [GO:0008017]	GO:0008017		3	0	2	1	2	2	1	0	2	1	1	2	0	0	1	3	1	1	5	0
GSONMT00000441001	A0A060Z395	G_PROTEIN_RECEP_F1_2 domain-containing protein	integral component of membrane [GO:0016021]; plasma membrane [GO:0005886]; sphingosine-1-phosphate receptor activity [GO:0038036]	GO:0005886; GO:0016021; GO:0038036		0	1	0	0	0	0	0	1	0	1	0	0	0	0	0	1	1	0	0	0
GSONMT00000442001	A0A060YIH0	Histamine H1 receptor	integral component of membrane [GO:0016021]; plasma membrane [GO:0005886]; histamine receptor activity [GO:0004969]; eosinophil chemotaxis [GO:0048245]; positive regulation of vasoconstriction [GO:0045907]; regulation of vascular permeability [GO:0043114]	GO:0004969; GO:0005886; GO:0016021; GO:0043114; GO:0045907; GO:0048245		0	0	0	0	0	0	0	0	0	0	0	0	0	0	0	0	0	0	0	0
GSONMT00000443001	C1BI44	U6 snRNA-associated Sm-like protein LSm7	spliceosomal complex [GO:0005681]; RNA binding [GO:0003723]; mRNA splicing, via spliceosome [GO:0000398]; nuclear-transcribed mRNA catabolic process [GO:0000956]	GO:0000398; GO:0000956; GO:0003723; GO:0005681	ENSOMYT00000096391	87	113	42	80	89	133	116	83	60	73	64	101	44	33	78	58	41	44	82	68
GSONMT00000444001	A0A060Y0H7	PA domain-containing protein	endosome membrane [GO:0010008]; integral component of membrane [GO:0016021]; lysosomal membrane [GO:0005765]; aspartic endopeptidase activity, intramembrane cleaving [GO:0042500]; membrane protein intracellular domain proteolysis [GO:0031293]	GO:0005765; GO:0010008; GO:0016021; GO:0031293; GO:0042500		16	30	14	14	30	29	19	14	13	26	19	33	3	6	6	19	20	5	22	11
GSONMT00000445001	A0A060XZ92	Uncharacterized protein				36	50	9	23	39	33	33	18	15	22	37	59	12	23	20	26	42	6	20	16
GSONMT00000446001	A0A060Y6J0	DH domain-containing protein	guanyl-nucleotide exchange factor activity [GO:0005085]	GO:0005085		10	42	15	12	28	30	12	18	9	20	21	43	2	14	7	28	26	0	13	15
GSONMT00000447001	A0A060Y756	CCHC-type domain-containing protein	nucleic acid binding [GO:0003676]; zinc ion binding [GO:0008270]	GO:0003676; GO:0008270		0	0	0	0	0	0	0	0	0	1	1	0	0	0	0	0	0	0	0	0
GSONMT00000448001	A0A060ZJQ2	Uncharacterized protein				0	0	0	0	0	0	0	0	0	1	0	1	0	0	0	1	0	0	0	0
GSONMT00000452001	A0A060XZT5	Receptor expression-enhancing protein	integral component of membrane [GO:0016021]	GO:0016021	ENSOMYT00000040592	6	5	3	2	3	6	3	3	2	6	5	5	4	5	0	4	10	0	6	1
GSONMT00000454001	A0A060Y729	JmjC domain-containing protein				113	126	52	80	83	87	66	75	63	104	86	168	65	83	35	78	88	21	98	66
GSONMT00000455001	A0A060Y7R1	Spondin domain-containing protein	extracellular region [GO:0005576]; metal ion binding [GO:0046872]; cell adhesion [GO:0007155]	GO:0005576; GO:0007155; GO:0046872		1	0	0	0	0	0	0	1	0	0	3	1	1	0	0	1	0	0	0	0
GSONMT00000457001	A0A060Y0G0	Uncharacterized protein	nucleus [GO:0005634]; NAD binding [GO:0051287]; oxidoreductase activity, acting on the CH-OH group of donors, NAD or NADP as acceptor [GO:0016616]; transcription corepressor activity [GO:0003714]	GO:0003714; GO:0005634; GO:0016616; GO:0051287		6	26	3	4	10	27	9	14	8	15	11	16	2	3	4	12	3	1	12	5
GSONMT00000458001	A0A061AEB9	Uncharacterized protein	integral component of membrane [GO:0016021]	GO:0016021		0	3	0	0	0	0	2	0	0	0	2	2	0	0	0	0	0	0	1	0
GSONMT00000459001	A0A060YTJ7	Ras-GEF domain-containing protein (Fragment)	guanyl-nucleotide exchange factor activity [GO:0005085]; regulation of Rho protein signal transduction [GO:0035023]; small GTPase mediated signal transduction [GO:0007264]	GO:0005085; GO:0007264; GO:0035023		0	0	0	1	0	0	0	0	0	0	0	0	0	0	0	0	0	0	0	0
GSONMT00000462001	A0A060YUG9	Uncharacterized protein (Fragment)	protein tyrosine phosphatase activity [GO:0004725]; positive regulation of cell cycle G2/M phase transition [GO:1902751]	GO:0004725; GO:1902751		43	112	51	29	62	87	52	62	21	96	96	19	37	20	8	28	27	23	32	14
GSONMT00000463001	A0A060YWQ8	Uncharacterized protein				0	0	0	0	0	0	0	0	0	0	0	0	0	0	0	0	0	0	0	0
GSONMT00000464001	A0A060Z3K6	Obg domain-containing protein	ribosome biogenesis [GO:0042254]	GO:0042254		14	19	9	9	23	23	27	31	16	12	27	34	8	13	13	17	13	9	22	19
GSONMT00000465001	A0A060YT69	HAP1 N-terminal domain-containing protein (Fragment)	early endosome [GO:0005769]; mitochondrion [GO:0005739]	GO:0005739; GO:0005769		1	4	1	0	1	5	2	2	0	1	3	2	0	1	0	3	1	0	0	0
GSONMT00000466001	A0A060Z002	Milton domain-containing protein				1	5	0	3	3	3	1	0	0	2	3	0	2	2	0	1	2	1	2	0
GSONMT00000468001	A0A060Z2H8	DH domain-containing protein (Fragment)	guanyl-nucleotide exchange factor activity [GO:0005085]; intracellular signal transduction [GO:0035556]	GO:0005085; GO:0035556		1	1	0	1	1	0	0	0	0	0	0	0	1	0	0	0	0	0	0	0
GSONMT00000469001	A0A061A8K2	Uncharacterized protein				12	23	12	17	13	27	12	18	14	28	13	17	12	9	4	20	12	3	5	4
GSONMT00000470001	A0A060Y9G6	LRRCT domain-containing protein	integral component of membrane [GO:0016021]	GO:0016021		0	2	0	0	0	0	0	1	0	0	1	0	0	0	0	1	0	0	0	0
GSONMT00000471001	A0A060YXP6	AH domain-containing protein	trans-Golgi network membrane [GO:0032588]; phosphatidylinositol-4-phosphate binding [GO:0070273]; protein domain specific binding [GO:0019904]; regulation of protein secretion [GO:0050708]	GO:0019904; GO:0032588; GO:0050708; GO:0070273		10	9	2	6	7	11	10	6	3	4	4	10	2	3	6	9	5	0	7	5
GSONMT00000472001	A0A060Z388	Uncharacterized protein	endoplasmic reticulum membrane [GO:0005789]; calcium ion binding [GO:0005509]; ryanodine-sensitive calcium-release channel activity [GO:0005219]	GO:0005219; GO:0005509; GO:0005789		0	0	0	0	0	0	1	0	0	0	0	0	0	0	0	0	0	0	0	0
GSONMT00000473001	A0A060Z5H3	Selenide, water dikinase (EC 2.7.9.3)	ATP binding [GO:0005524]; selenide, water dikinase activity [GO:0004756]	GO:0004756; GO:0005524		305	332	74	328	242	409	364	383	150	351	190	994	224	219	524	427	207	105	338	138
GSONMT00000475001	A0A060Z442	NR LBD domain-containing protein (Fragment)	nucleus [GO:0005634]; DNA binding [GO:0003677]; steroid hormone receptor activity [GO:0003707]; zinc ion binding [GO:0008270]; regulation of transcription, DNA-templated [GO:0006355]	GO:0003677; GO:0003707; GO:0005634; GO:0006355; GO:0008270		118	135	68	124	79	140	62	54	70	105	86	139	56	42	125	89	109	97	172	91
GSONMT00000478001	A0A060YBL2	Uncharacterized protein				0	0	0	0	0	0	0	0	1	0	0	0	0	0	0	0	0	0	0	0
GSONMT00000482001	A0A060ZA73	Uncharacterized protein	integral component of membrane [GO:0016021]; NADP-retinol dehydrogenase activity [GO:0052650]; retinoic acid biosynthetic process [GO:0002138]	GO:0002138; GO:0016021; GO:0052650		2	0	1	1	4	1	1	1	0	2	1	1	0	1	1	1	1	0	0	0
GSONMT00000484001	A0A060Z8Q7	tRNA_SAD domain-containing protein (Fragment)	cytoplasm [GO:0005737]; ATP binding [GO:0005524]; threonine-tRNA ligase activity [GO:0004829]; threonyl-tRNA aminoacylation [GO:0006435]	GO:0004829; GO:0005524; GO:0005737; GO:0006435		10	12	4	3	6	14	8	6	4	16	9	7	1	4	2	1	7	0	7	2
GSONMT00000485001	A0A060YL30	Uncharacterized protein	GTP binding [GO:0005525]; GTPase activity [GO:0003924]	GO:0003924; GO:0005525		175	206	90	141	175	204	244	127	126	147	158	278	80	130	151	136	148	52	145	107
GSONMT00000489001	A0A060YQ51	Methyltranfer_dom domain-containing protein			ENSOMYT00000072304	306	283	148	212	288	158	239	191	131	149	144	312	94	89	206	190	167	94	183	132
GSONMT00000490001	A0A060YZ17	Uncharacterized protein				0	1	0	0	0	0	0	0	0	0	0	0	0	1	0	0	0	0	0	0
GSONMT00000492001	A0A060YYA8	Uncharacterized protein	signal transduction [GO:0007165]	GO:0007165		6	4	3	10	5	2	5	1	2	8	6	8	4	4	3	2	5	1	8	6
GSONMT00000494001	A0A060ZT33	ANF_receptor domain-containing protein (Fragment)	integral component of membrane [GO:0016021]; G protein-coupled GABA receptor activity [GO:0004965]	GO:0004965; GO:0016021		0	0	0	0	0	0	0	0	0	0	0	0	0	0	0	0	0	0	0	0
GSONMT00000495001	A0A061A7D7	Sema domain-containing protein	membrane [GO:0016020]; semaphorin receptor binding [GO:0030215]	GO:0016020; GO:0030215		1	0	0	0	0	0	0	0	0	1	0	0	0	0	0	0	0	0	0	0
GSONMT00000496001	A0A060Y275	Calpain catalytic domain-containing protein (Fragment)	integral component of membrane [GO:0016021]; calcium-dependent cysteine-type endopeptidase activity [GO:0004198]	GO:0004198; GO:0016021		63	82	24	3	83	6	0	42	31	18	118	1	47	39	32	29	35	24	53	102
GSONMT00000497001	A0A060XUU7	calpain_III domain-containing protein				22	15	20	5	24	2	0	14	13	4	63	2	10	18	22	7	4	10	5	55
GSONMT00000498001	A0A060XVL1	Uncharacterized protein				2	0	2	0	2	0	0	0	1	0	3	0	0	1	1	0	2	0	0	2
GSONMT00000499001	A0A060XUF3	Uncharacterized protein				30	30	11	8	30	2	3	8	9	3	31	0	23	5	19	10	9	14	17	54
GSONMT00000502001	A0A060Y1M4	Uncharacterized protein	integral component of membrane [GO:0016021]; heme binding [GO:0020037]; iodide peroxidase activity [GO:0004447]; response to oxidative stress [GO:0006979]; thyroid hormone generation [GO:0006590]	GO:0004447; GO:0006590; GO:0006979; GO:0016021; GO:0020037		0	8	0	6	5	5	3	0	0	0	0	0	0	3	5	0	0	0	0	0
GSONMT00000503001	A0A060Y277	Uncharacterized protein	structural molecule activity [GO:0005198]	GO:0005198		0	0	0	0	0	0	0	0	0	0	0	0	1	0	0	0	0	0	0	0
GSONMT00000504001	A0A060YFI5	Arrestin_C domain-containing protein				0	0	0	0	0	0	0	0	0	0	0	0	0	0	0	0	0	0	0	0
GSONMT00000505001	A0A060Y844	Arrestin_N domain-containing protein				0	0	0	0	0	0	0	0	0	0	0	0	0	0	0	0	0	0	0	0
GSONMT00000507001	A0A060Y8Q7	Mothers against decapentaplegic homolog (MAD homolog) (Mothers against DPP homolog) (SMAD family member)	cytoplasm [GO:0005737]; nucleus [GO:0005634]; transcription regulator complex [GO:0005667]; DNA binding [GO:0003677]; metal ion binding [GO:0046872]; regulation of transcription, DNA-templated [GO:0006355]; transforming growth factor beta receptor signaling pathway [GO:0007179]	GO:0003677; GO:0005634; GO:0005667; GO:0005737; GO:0006355; GO:0007179; GO:0046872		1	0	2	0	3	0	0	1	0	5	0	0	0	1	1	0	0	0	0	0
GSONMT00000508001	A0A060Y7L1	Uncharacterized protein	integral component of membrane [GO:0016021]	GO:0016021	ENSOMYT00000000245	0	0	0	0	0	0	0	0	0	0	0	0	0	0	0	0	0	0	0	0
GSONMT00000510001	A0A060Z474	Uncharacterized protein				6	22	5	4	11	23	23	17	7	14	10	8	1	8	5	14	18	0	5	13
GSONMT00000511001	A0A060ZCB3	Uncharacterized protein (Fragment)				0	0	0	0	0	0	0	0	0	1	0	0	0	0	0	0	0	0	0	0
GSONMT00000512001	A0A060XIW5	Methyltransf_25 domain-containing protein (Fragment)	protein-arginine N-methyltransferase activity [GO:0016274]	GO:0016274		28	29	11	22	24	54	58	27	9	30	23	37	4	5	19	14	23	0	25	19
GSONMT00000515001	A0A060XR12	Uncharacterized protein	integral component of membrane [GO:0016021]; metal ion transmembrane transporter activity [GO:0046873]	GO:0016021; GO:0046873	ENSOMYT00000019640	2	1	2	4	0	3	4	2	2	3	0	5	3	7	6	3	3	0	12	4
GSONMT00000516001	A0A060XRK0	SH3 domain-containing protein	actin filament polymerization [GO:0030041]	GO:0030041		60	75	24	22	60	65	39	48	27	56	50	67	26	30	23	44	32	6	51	39
GSONMT00000517001	A0A060XJB3	Uncharacterized protein				0	0	0	0	0	0	0	0	1	0	0	0	0	0	0	0	0	0	0	0
GSONMT00000520001	A0A060ZAJ6	Uncharacterized protein				0	0	0	0	0	0	0	0	0	0	0	0	0	0	0	0	0	0	0	0
GSONMT00000521001	A0A060YRF4	Cadherin domain-containing protein	integral component of membrane [GO:0016021]; plasma membrane [GO:0005886]; calcium ion binding [GO:0005509]; homophilic cell adhesion via plasma membrane adhesion molecules [GO:0007156]	GO:0005509; GO:0005886; GO:0007156; GO:0016021		0	0	0	0	1	0	2	0	0	2	0	0	0	1	0	1	0	0	1	0
GSONMT00000525001	A0A061A5B2	G_PROTEIN_RECEP_F1_2 domain-containing protein (Fragment)	integral component of membrane [GO:0016021]; olfactory receptor activity [GO:0004984]; G protein-coupled receptor signaling pathway [GO:0007186]	GO:0004984; GO:0007186; GO:0016021		0	0	0	0	0	0	0	0	0	0	0	0	0	0	0	0	0	0	0	0
GSONMT00000529001	A0A060YYB2	Uncharacterized protein				1	2	0	0	2	2	0	1	0	0	4	0	0	0	0	1	0	0	0	2
GSONMT00000530001	A0A060Z8K8	Uncharacterized protein (Fragment)				3	8	3	2	3	1	5	1	2	6	8	2	3	6	0	1	1	1	2	2
GSONMT00000533001	A0A060Z766	Uncharacterized protein (Fragment)	integral component of membrane [GO:0016021]	GO:0016021		0	0	0	0	1	0	3	3	0	1	0	0	0	0	1	2	1	0	1	0
GSONMT00000535001	A0A060Z3W7	PH domain-containing protein				38	37	17	33	23	21	22	16	19	25	44	30	9	21	10	27	22	7	28	22
GSONMT00000536001	A0A060YM51	Uncharacterized protein	extracellular region [GO:0005576]; lipid binding [GO:0008289]; lipid transport [GO:0006869]; lipoprotein metabolic process [GO:0042157]	GO:0005576; GO:0006869; GO:0008289; GO:0042157		1921	2997	1496	1280	2437	1879	2484	1353	1271	2285	1209	1980	625	709	842	1468	1130	427	2240	1123
GSONMT00000537001	A0A060YLA8	Apolipoprotein C Ib	extracellular region [GO:0005576]; lipid transport [GO:0006869]; lipoprotein metabolic process [GO:0042157]	GO:0005576; GO:0006869; GO:0042157	ENSOMYT00000069308	52845	44953	33884	35300	84769	32116	49802	27359	43519	28572	30377	79525	31390	28132	51596	33595	27354	37655	41626	35372
GSONMT00000539001	A0A060ZB08	6PF2K domain-containing protein (Fragment)	6-phosphofructo-2-kinase activity [GO:0003873]; ATP binding [GO:0005524]; fructose 2,6-bisphosphate metabolic process [GO:0006003]; fructose metabolic process [GO:0006000]	GO:0003873; GO:0005524; GO:0006000; GO:0006003		0	0	0	0	0	0	0	0	0	0	0	0	0	0	0	0	0	0	0	0
GSONMT00000546001	A0A060YD61	Aspartate transaminase (EC 2.6.1.1)	L-aspartate:2-oxoglutarate aminotransferase activity [GO:0004069]; pyridoxal phosphate binding [GO:0030170]; biosynthetic process [GO:0009058]; cellular amino acid metabolic process [GO:0006520]	GO:0004069; GO:0006520; GO:0009058; GO:0030170		30	63	18	22	24	95	40	31	9	46	51	127	19	31	38	110	61	9	73	123
GSONMT00000548001	A0A060YW33	Uncharacterized protein (Fragment)				5	2	3	1	1	3	1	2	0	3	0	8	3	3	0	0	0	2	0	1
GSONMT00000549001	A0A060YNC7	NACHT domain-containing protein				16	7	7	0	3	8	8	3	0	6	0	21	3	14	13	8	12	1	0	3
GSONMT00000551001	A0A060ZGM7	Protein kinase domain-containing protein (Fragment)	ATP binding [GO:0005524]; protein serine/threonine kinase activity [GO:0004674]	GO:0004674; GO:0005524		22	58	26	21	36	71	42	41	26	28	52	19	8	10	10	16	27	1	17	15
GSONMT00000555001	A0A060ZG00	Aldedh domain-containing protein	oxidoreductase activity, acting on the aldehyde or oxo group of donors, NAD or NADP as acceptor [GO:0016620]	GO:0016620		0	5	3	1	1	6	4	2	2	2	1	7	17	4	2	5	10	0	9	2
GSONMT00000556001	A0A060X287	PDEase domain-containing protein	3',5'-cyclic-nucleotide phosphodiesterase activity [GO:0004114]; signal transduction [GO:0007165]	GO:0004114; GO:0007165		0	0	0	0	1	0	1	0	0	0	0	1	0	1	1	0	3	0	1	0
GSONMT00000557001	A0A060WUY3	PDEase domain-containing protein	3',5'-cyclic-nucleotide phosphodiesterase activity [GO:0004114]; metal ion binding [GO:0046872]; signal transduction [GO:0007165]	GO:0004114; GO:0007165; GO:0046872		0	1	3	0	3	1	2	2	1	2	3	1	2	4	3	7	6	4	4	2
GSONMT00000559001	A0A060WVD4	Uncharacterized protein	protein phosphatase inhibitor activity [GO:0004864]	GO:0004864		0	0	0	0	0	0	0	0	0	0	0	1	0	0	0	0	0	0	0	0
GSONMT00000560001	A0A060WUC3	KRAP_IP3R_bind domain-containing protein	signaling receptor binding [GO:0005102]	GO:0005102		2	3	1	5	0	2	1	1	3	1	4	0	0	4	0	1	1	0	3	8
GSONMT00000561001	A0A060X0X7	BHLH domain-containing protein	nucleus [GO:0005634]; DNA binding [GO:0003677]; protein dimerization activity [GO:0046983]; nervous system development [GO:0007399]; regulation of transcription, DNA-templated [GO:0006355]	GO:0003677; GO:0005634; GO:0006355; GO:0007399; GO:0046983		0	0	0	0	0	0	0	0	0	0	0	0	0	0	0	0	0	0	0	0
GSONMT00000562001	A0A060X292	SUI1 domain-containing protein	translation initiation factor activity [GO:0003743]	GO:0003743		261	200	71	184	185	257	343	346	88	203	203	367	196	166	271	212	163	203	285	196
GSONMT00000563001	A0A060WUY8	Uncharacterized protein	integral component of membrane [GO:0016021]; oxidoreductase activity [GO:0016491]	GO:0016021; GO:0016491		0	0	1	0	1	0	0	1	0	0	0	0	0	0	1	0	0	0	0	0
GSONMT00000564001	A0A060WVD8	GDE_C domain-containing protein	4-alpha-glucanotransferase activity [GO:0004134]; amylo-alpha-1,6-glucosidase activity [GO:0004135]; glycogen catabolic process [GO:0005980]	GO:0004134; GO:0004135; GO:0005980		76	58	13	38	32	52	32	116	56	37	36	48	11	23	48	15	12	9	22	15
GSONMT00000565001	A0A060WUC8	Uncharacterized protein	4-alpha-glucanotransferase activity [GO:0004134]; amylo-alpha-1,6-glucosidase activity [GO:0004135]; glycogen catabolic process [GO:0005980]	GO:0004134; GO:0004135; GO:0005980		30	45	16	27	27	47	33	81	34	30	42	27	22	18	27	14	13	4	19	8
GSONMT00000566001	A0A060X0Y1	Uncharacterized protein	4-alpha-glucanotransferase activity [GO:0004134]; amylo-alpha-1,6-glucosidase activity [GO:0004135]; glycogen catabolic process [GO:0005980]	GO:0004134; GO:0004135; GO:0005980		22	22	5	8	11	21	17	19	9	17	22	22	4	6	4	7	11	9	10	5
GSONMT00000568001	A0A060X297	Uncharacterized protein	integral component of membrane [GO:0016021]; oxidoreductase activity [GO:0016491]	GO:0016021; GO:0016491		392	233	124	165	260	54	347	402	397	271	215	196	74	117	147	154	153	55	142	16
GSONMT00000569001	A0A060WUZ4	Uncharacterized protein				8	33	4	5	2	7	20	22	17	29	9	1	0	2	2	0	1	0	0	0
GSONMT00000570001	A0A060WVE4	Uncharacterized protein	membrane [GO:0016020]; regulation of cell shape [GO:0008360]	GO:0008360; GO:0016020		344	976	608	268	91	300	232	512	395	803	279	463	6	42	264	316	226	241	341	56
GSONMT00000571001	A0A060WUD3	Uncharacterized protein	integral component of plasma membrane [GO:0005887]; lipid phosphatase activity [GO:0042577]; axonogenesis [GO:0007409]; phospholipid dephosphorylation [GO:0046839]; phospholipid metabolic process [GO:0006644]	GO:0005887; GO:0006644; GO:0007409; GO:0042577; GO:0046839		0	0	0	0	0	0	0	0	0	0	0	0	0	0	0	0	0	0	0	0
GSONMT00000572001	A0A060X0Y5	Uncharacterized protein	integral component of membrane [GO:0016021]; lipid phosphatase activity [GO:0042577]; phospholipid metabolic process [GO:0006644]	GO:0006644; GO:0016021; GO:0042577		3	2	0	0	0	26	3	0	0	1	0	3	0	0	0	0	0	0	0	0
GSONMT00000573001	A0A060X2A2	acidPPc domain-containing protein	integral component of membrane [GO:0016021]; lipid phosphatase activity [GO:0042577]; phospholipid metabolic process [GO:0006644]	GO:0006644; GO:0016021; GO:0042577		4	4	0	3	0	12	4	0	0	1	1	5	0	0	2	5	1	0	0	0
GSONMT00000574001	A0A060WUZ8	PX domain-containing protein	phosphatidylinositol binding [GO:0035091]; protein transport [GO:0015031]	GO:0015031; GO:0035091		293	352	174	260	320	461	258	237	207	340	174	344	110	176	265	339	324	148	336	310
GSONMT00000577001	A0A060WVF0	Dihydrothymine dehydrogenase (EC 1.3.1.2) (Dihydrouracil dehydrogenase)	cytoplasm [GO:0005737]; oxidoreductase activity, acting on the CH-CH group of donors [GO:0016627]	GO:0005737; GO:0016627		114	168	43	69	123	80	80	82	55	81	84	51	38	38	41	35	41	17	38	39
GSONMT00000578001	A0A060YH14	Uncharacterized protein	nucleus [GO:0005634]; regulation of transcription, DNA-templated [GO:0006355]	GO:0005634; GO:0006355		25	36	24	43	39	23	22	19	24	27	30	33	24	21	18	19	33	16	47	15
GSONMT00000580001	A0A060YDS2	Uncharacterized protein				0	0	0	0	0	0	0	0	0	0	0	0	0	0	0	0	0	0	0	0
GSONMT00000581001	A0A060Y6D6	UPA_2 domain-containing protein				0	0	0	0	0	0	0	0	0	0	0	0	0	0	0	0	0	0	0	0
GSONMT00000582001	A0A060Y716	Uncharacterized protein				0	0	0	0	0	0	1	0	0	0	0	0	0	0	0	0	0	0	0	0
GSONMT00000583001	A0A060Y5V0	Uncharacterized protein				0	0	0	0	0	0	0	0	0	0	0	0	0	0	0	0	0	0	0	0
GSONMT00000586001	A0A060YD33	CaMKII_AD domain-containing protein (Fragment)	calmodulin binding [GO:0005516]; calmodulin-dependent protein kinase activity [GO:0004683]	GO:0004683; GO:0005516		1079	2764	487	813	2051	959	1281	1279	1228	1783	821	933	477	659	470	878	1197	276	1250	602
GSONMT00000587001	A0A060ZCC5	PUL domain-containing protein				49	47	23	23	34	73	53	53	29	44	33	43	21	25	59	27	30	21	29	35
GSONMT00000588001	A0A060Z6S8	Uncharacterized protein	integral component of membrane [GO:0016021]	GO:0016021		8	9	3	8	18	15	14	12	8	7	11	27	1	0	5	7	1	5	7	7
GSONMT00000589001	A0A060Z810	Uncharacterized protein	integral component of membrane [GO:0016021]	GO:0016021		14	17	0	8	18	18	10	13	1	10	12	17	5	3	1	5	4	3	1	3
GSONMT00000592001	A0A060X6W0	Ig-like domain-containing protein	integral component of membrane [GO:0016021]	GO:0016021	ENSOMYT00000062524	11	13	7	12	11	3	0	3	0	10	2	10	1	0	1	2	1	1	0	2
GSONMT00000594001	A0A060X893	Uncharacterized protein	membrane [GO:0016020]	GO:0016020		0	1	0	0	0	0	0	0	0	0	0	0	0	0	0	0	0	0	0	0
GSONMT00000595001	A0A060X0S4	Taste receptor type 2	integral component of membrane [GO:0016021]; G protein-coupled receptor activity [GO:0004930]; sensory perception of taste [GO:0050909]	GO:0004930; GO:0016021; GO:0050909		0	0	0	0	0	0	0	0	0	0	0	0	0	0	0	0	0	0	0	0
GSONMT00000596001	A0A060X1C9	Uncharacterized protein				0	0	0	0	0	0	0	0	0	0	0	0	0	0	0	0	0	0	0	0
GSONMT00000597001	A0A060X0C2	Uncharacterized protein	clathrin-coated pit [GO:0005905]; clathrin-coated vesicle [GO:0030136]; nucleus [GO:0005634]; small GTPase binding [GO:0031267]; negative regulation of TOR signaling [GO:0032007]	GO:0005634; GO:0005905; GO:0030136; GO:0031267; GO:0032007		23	18	2	12	12	8	6	7	5	13	8	31	9	14	6	10	12	2	28	10
GSONMT00000598001	A0A060X6W6	HTH_Tnp_Tc3_2 domain-containing protein	DNA binding [GO:0003677]; DNA integration [GO:0015074]; transposition, DNA-mediated [GO:0006313]	GO:0003677; GO:0006313; GO:0015074		0	0	0	0	0	0	0	0	0	0	0	0	0	1	0	0	0	0	0	2
GSONMT00000601001	A0A060YXD3	Homeobox domain-containing protein	nucleus [GO:0005634]; DNA binding [GO:0003677]; DNA-binding transcription factor activity, RNA polymerase II-specific [GO:0000981]	GO:0000981; GO:0003677; GO:0005634	ENSOMYT00000029073; ENSOMYT00000029080	0	1	0	0	0	0	0	1	0	0	0	0	0	0	0	0	0	0	0	0
GSONMT00000602001	A0A060Z9V2	Uncharacterized protein				23	44	20	16	13	19	6	13	9	26	19	18	9	8	4	16	11	2	25	17
GSONMT00000603001	A0A060ZCU3	TPR_REGION domain-containing protein				13	10	3	11	9	18	17	11	4	10	6	19	7	13	8	9	9	5	19	9
GSONMT00000606001	A0A060Z9E5	Uncharacterized protein	hydrolase activity [GO:0016787]; lipid catabolic process [GO:0016042]	GO:0016042; GO:0016787		58	126	13	31	54	60	89	60	40	88	52	7	12	4	10	8	16	1	9	3
GSONMT00000608001	A0A060ZC01	Uncharacterized protein				6	5	4	0	3	9	5	1	0	6	4	4	3	3	1	5	5	0	2	5
GSONMT00000611001	A0A060YSN6	Amidase domain-containing protein	hydrolase activity [GO:0016787]	GO:0016787		25	33	7	13	14	17	18	20	9	10	16	16	10	7	15	8	5	9	7	12
GSONMT00000612001	A0A060ZIQ0	PLDc_2 domain-containing protein	integral component of membrane [GO:0016021]; lipid catabolic process [GO:0016042]	GO:0016021; GO:0016042		0	0	0	0	0	0	0	0	0	0	0	0	0	0	0	0	0	0	0	0
GSONMT00000613001	A0A060Y2N3	Anion exchange protein (Fragment)	integral component of membrane [GO:0016021]; anion:anion antiporter activity [GO:0015301]; inorganic anion exchanger activity [GO:0005452]	GO:0005452; GO:0015301; GO:0016021		66	147	86	99	151	56	104	55	82	74	138	129	45	79	61	163	66	34	66	70
GSONMT00000614001	A0A060Y1G8	Uncharacterized protein	nucleus [GO:0005634]; DNA binding [GO:0003677]	GO:0003677; GO:0005634		63	108	30	46	62	55	52	42	54	43	50	73	27	33	26	54	65	33	62	33
GSONMT00000615001	A0A060Y8R3	Ataxin-7-like protein 3 (SAGA-associated factor 11 homolog)	DUBm complex [GO:0071819]; SAGA complex [GO:0000124]; transcription coactivator activity [GO:0003713]; zinc ion binding [GO:0008270]; histone deubiquitination [GO:0016578]	GO:0000124; GO:0003713; GO:0008270; GO:0016578; GO:0071819		22	31	23	22	29	25	16	13	6	26	22	32	13	21	8	13	23	7	32	12
GSONMT00000616001	A0A060Y9E3	SCA7 domain-containing protein				14	14	10	5	9	19	4	9	8	14	11	7	8	3	4	9	8	0	14	16
GSONMT00000618001	A0A060Y219	Ubiquitin-like domain-containing protein	integral component of membrane [GO:0016021]; ubiquitin-dependent ERAD pathway [GO:0030433]	GO:0016021; GO:0030433	ENSOMYT00000019949	30	37	27	18	39	19	16	33	15	22	23	36	14	28	12	21	25	2	37	15
GSONMT00000620001	A0A060Y2N7	Uncharacterized protein	integral component of membrane [GO:0016021]; sodium channel activity [GO:0005272]	GO:0005272; GO:0016021		0	0	0	0	0	0	0	0	0	1	0	0	0	0	0	0	1	0	1	0
GSONMT00000621001	A0A060Y524	Uncharacterized protein				1	0	0	0	0	0	0	0	0	0	0	2	0	0	0	1	0	0	2	1
GSONMT00000622001	A0A060Y3X0	Peptidase S1 domain-containing protein	integral component of membrane [GO:0016021]; serine-type endopeptidase activity [GO:0004252]	GO:0004252; GO:0016021		3	1	0	0	1	0	0	0	1	4	1	3	0	2	0	4	2	1	1	2
GSONMT00000623001	A0A060YB43	PCI domain-containing protein	COP9 signalosome [GO:0008180]; cytoplasm [GO:0005737]; COP9 signalosome assembly [GO:0010387]	GO:0005737; GO:0008180; GO:0010387	ENSOMYT00000039088	120	118	81	113	118	98	73	94	84	71	61	119	86	85	115	120	120	63	184	128
GSONMT00000624001	A0A060YBU7	VWFA domain-containing protein	integral component of membrane [GO:0016021]	GO:0016021		0	0	0	0	0	0	0	0	0	0	0	0	0	0	0	0	0	0	0	0
GSONMT00000626001	A0A060YPE2	ELM2 domain-containing protein	nucleus [GO:0005634]	GO:0005634		2	1	3	1	2	2	1	1	2	2	1	1	2	0	1	2	4	0	0	0
GSONMT00000627001	A0A060YFR5	Piwi domain-containing protein	nucleic acid binding [GO:0003676]	GO:0003676		4	15	2	2	7	1	10	11	5	2	14	10	2	4	6	3	3	0	6	2
GSONMT00000629001	A0A060YGP2	PAZ domain-containing protein	P-body [GO:0000932]; RNA binding [GO:0003723]; gene silencing by RNA [GO:0031047]	GO:0000932; GO:0003723; GO:0031047		3	14	4	1	7	4	1	2	7	5	4	5	4	5	3	1	3	0	1	1
GSONMT00000630001	A0A060Y981	DUF1785 domain-containing protein	gene silencing by RNA [GO:0031047]	GO:0031047		5	3	0	4	0	3	8	1	3	7	0	6	1	2	0	3	2	0	3	6
GSONMT00000631001	A0A060Y9T7	Uncharacterized protein	nucleus [GO:0005634]	GO:0005634		14	20	3	2	5	21	11	15	4	11	24	3	0	1	1	1	4	0	0	0
GSONMT00000632001	A0A060Y8L9	Uncharacterized protein	nucleus [GO:0005634]	GO:0005634		14	15	8	5	6	9	17	9	2	13	12	1	4	1	11	7	5	0	4	6
GSONMT00000634001	A0A060Z2S5	Protein kinase domain-containing protein	ATP binding [GO:0005524]; protein kinase activity [GO:0004672]	GO:0004672; GO:0005524		1	0	0	1	0	2	0	3	0	0	2	0	0	0	0	1	1	0	1	2
GSONMT00000635001	A0A060Z324	Peptidase S1 domain-containing protein (Fragment)	calcium ion binding [GO:0005509]; serine-type endopeptidase activity [GO:0004252]; blood coagulation [GO:0007596]	GO:0004252; GO:0005509; GO:0007596		1872	1881	929	1135	1484	1301	1145	865	939	1137	1364	2558	822	1024	1188	1351	1429	564	1533	1133
GSONMT00000636001	A0A060Z4B4	Uncharacterized protein (Fragment)				182	165	76	122	107	140	143	117	98	115	118	150	52	50	116	83	79	122	153	151
GSONMT00000638001	A0A060Z3M3	Transmembrane 9 superfamily member	integral component of membrane [GO:0016021]	GO:0016021		15	60	18	14	18	37	24	30	11	26	22	44	10	20	7	17	43	4	24	5
GSONMT00000643001	A0A060Z6F2	Uncharacterized protein				25	42	16	10	24	55	13	29	16	36	24	27	16	17	8	15	42	4	21	12
GSONMT00000645001	A0A060Z107	PH domain-containing protein (Fragment)	integral component of membrane [GO:0016021]	GO:0016021		22	35	7	9	20	14	18	5	8	34	12	8	6	4	3	9	9	3	18	4
GSONMT00000647001	A0A060YSR1	Stathmin-4	integral component of membrane [GO:0016021]; regulation of microtubule polymerization or depolymerization [GO:0031110]	GO:0016021; GO:0031110		0	0	0	0	0	0	0	0	0	0	0	0	0	0	0	0	0	0	0	0
GSONMT00000648001	A0A060XZ49	C-type lectin domain-containing protein	integral component of membrane [GO:0016021]	GO:0016021		0	0	0	0	0	0	0	0	0	0	0	0	0	0	0	0	0	0	0	0
GSONMT00000651001	A0A060XRR9	IF rod domain-containing protein	keratin filament [GO:0045095]	GO:0045095		15	28	3	5	15	26	31	32	12	35	22	26	9	17	8	25	35	4	22	12
GSONMT00000652001	A0A060XSC9	IF rod domain-containing protein (Fragment)	integral component of membrane [GO:0016021]; keratin filament [GO:0045095]	GO:0016021; GO:0045095		153	134	75	118	69	138	69	182	89	94	89	120	85	199	49	212	228	67	181	187
GSONMT00000653001	A0A060YE02	Uncharacterized protein (Fragment)				27	55	27	25	54	46	24	30	16	42	19	31	8	11	11	22	15	2	23	14
GSONMT00000655001	A0A060ZCA1	ANF_receptor domain-containing protein	integral component of membrane [GO:0016021]; G protein-coupled receptor activity [GO:0004930]	GO:0004930; GO:0016021		0	0	0	0	0	0	0	0	0	0	0	0	0	0	0	0	0	0	0	0
GSONMT00000657001	A0A060Z3D4	DUF1891 domain-containing protein (Fragment)	2-oxoglutarate-dependent dioxygenase activity [GO:0016706]; methyltransferase activity [GO:0008168]	GO:0008168; GO:0016706		0	0	0	1	1	0	0	0	0	1	1	2	0	0	3	1	0	0	0	0
GSONMT00000658001	A0A060YMP8	Uncharacterized protein	plasma membrane [GO:0005886]; cell cycle arrest [GO:0007050]	GO:0005886; GO:0007050		3	11	6	7	6	2	2	1	4	6	3	3	0	5	2	3	4	0	4	2
GSONMT00000659001	A0A060YN47	DDE_3 domain-containing protein				0	1	0	0	0	0	0	0	0	0	0	0	0	0	1	0	0	0	0	0
GSONMT00000660001	A0A060YL01	Uncharacterized protein	extracellular region [GO:0005576]	GO:0005576		5	1	1	12	9	9	3	1	4	2	3	3	2	2	12	1	0	1	1	6
GSONMT00000661001	A0A060YAG8	RRM domain-containing protein	cytoplasm [GO:0005737]; nucleus [GO:0005634]; RNA binding [GO:0003723]; mRNA processing [GO:0006397]	GO:0003723; GO:0005634; GO:0005737; GO:0006397		0	0	0	0	0	0	0	0	0	0	0	0	0	0	0	0	0	0	0	0
GSONMT00000662001	A0A060YB29	C2 domain-containing protein				0	0	0	0	0	0	0	0	0	0	0	0	0	0	0	0	0	0	0	0
GSONMT00000664001	A0A060Y7Z4	Uncharacterized protein				0	0	0	0	0	0	0	0	0	0	0	2	0	0	0	0	0	0	0	0
GSONMT00000665001	A0A060Y8K9	Gonadoliberin	extracellular region [GO:0005576]; hormone activity [GO:0005179]; multicellular organism development [GO:0007275]	GO:0005179; GO:0005576; GO:0007275		0	0	0	0	2	0	0	0	0	0	0	2	0	0	0	0	0	0	0	0
GSONMT00000666001	A0A060Y7G4	Uncharacterized protein	protein tyrosine phosphatase activity [GO:0004725]	GO:0004725		0	0	0	0	0	0	0	0	0	0	0	0	0	0	0	0	1	0	0	0
GSONMT00000667001	A0A060YEN3	Uncharacterized protein	integral component of membrane [GO:0016021]	GO:0016021		0	0	0	0	0	0	0	0	0	0	0	0	0	0	0	1	0	0	0	0
GSONMT00000669001	A0A060YZF9	Uncharacterized protein	zinc ion binding [GO:0008270]	GO:0008270		18	22	9	7	14	10	14	13	10	12	10	11	2	3	2	7	4	2	7	3
GSONMT00000670001	A0A060YVP4	Uncharacterized protein (Fragment)	RNA binding [GO:0003723]	GO:0003723		0	0	0	0	0	0	0	0	0	0	0	0	0	0	0	0	0	0	0	0
GSONMT00000671001	A0A060ZHL5	MTBP_mid domain-containing protein (Fragment)	regulation of protein ubiquitination [GO:0031396]	GO:0031396		3	1	0	2	3	0	1	1	2	2	4	3	1	0	1	0	3	2	2	1
GSONMT00000676001	A0A060XFK3	Dilute domain-containing protein				0	0	0	0	0	0	0	0	0	0	0	0	0	0	0	0	0	0	0	1
GSONMT00000677001	A0A060XGU4	Uncharacterized protein	integral component of membrane [GO:0016021]; ATP binding [GO:0005524]; ATPase activity [GO:0016887]; ATPase-coupled transmembrane transporter activity [GO:0042626]	GO:0005524; GO:0016021; GO:0016887; GO:0042626		80	87	34	65	85	46	36	41	26	51	56	44	37	48	38	43	46	13	66	42
GSONMT00000678001	A0A060X9F3	Uncharacterized protein	extracellular region [GO:0005576]; serine-type endopeptidase inhibitor activity [GO:0004867]	GO:0004867; GO:0005576		0	0	0	0	0	0	0	0	0	0	0	0	0	0	0	0	0	0	0	0
GSONMT00000681001	A0A060XA45	Anti_prolifrtn domain-containing protein	negative regulation of cell population proliferation [GO:0008285]	GO:0008285	ENSOMYT00000046527	32	49	4	17	21	97	43	13	12	8	17	172	22	42	63	86	62	5	44	22
GSONMT00000682001	A0A060X8Y5	RH1 domain-containing protein	MAP-kinase scaffold activity [GO:0005078]	GO:0005078		5	7	4	1	3	14	6	6	5	4	5	19	2	11	3	8	10	1	4	3
GSONMT00000684001	A0A060XFK8	Lipase_3 domain-containing protein	integral component of membrane [GO:0016021]; lipid metabolic process [GO:0006629]	GO:0006629; GO:0016021		28	64	17	34	52	24	25	27	27	42	43	50	23	37	16	36	36	11	55	25
GSONMT00000685001	A0A060XGV0	Uncharacterized protein				127	169	58	103	133	125	113	99	71	97	86	218	86	100	85	95	84	55	158	69
GSONMT00000686001	A0A060X9F9	Uncharacterized protein				65	58	24	32	38	55	44	37	18	41	37	36	11	14	28	27	32	7	22	26
GSONMT00000687001	A0A060XA50	ER lumen protein-retaining receptor	COPI-coated vesicle membrane [GO:0030663]; endoplasmic reticulum membrane [GO:0005789]; Golgi membrane [GO:0000139]; integral component of membrane [GO:0016021]; ER retention sequence binding [GO:0046923]; protein retention in ER lumen [GO:0006621]; protein transport [GO:0015031]	GO:0000139; GO:0005789; GO:0006621; GO:0015031; GO:0016021; GO:0030663; GO:0046923	ENSOMYT00000044141	806	957	389	626	825	795	884	593	425	682	669	1041	401	481	677	712	725	255	868	709
GSONMT00000688001	A0A060X8Z0	H15 domain-containing protein	nucleosome [GO:0000786]; nucleus [GO:0005634]; DNA binding [GO:0003677]; nucleosome assembly [GO:0006334]	GO:0000786; GO:0003677; GO:0005634; GO:0006334	ENSOMYT00000043661	475	709	117	549	466	150	130	304	259	248	244	229	130	98	486	469	196	184	228	122
GSONMT00000690001	A0A060XET4	Uncharacterized protein	integral component of membrane [GO:0016021]	GO:0016021		0	0	0	0	0	0	0	0	0	0	0	0	0	0	0	0	0	0	0	0
GSONMT00000691001	A0A060XLH1	Eph LBD domain-containing protein	integral component of membrane [GO:0016021]; ATP binding [GO:0005524]; ephrin receptor activity [GO:0005003]	GO:0005003; GO:0005524; GO:0016021		0	0	0	0	0	0	0	0	0	0	0	0	0	0	0	0	0	0	0	0
GSONMT00000694001	A0A060YI65	Uncharacterized protein	cell adhesion [GO:0007155]; central nervous system development [GO:0007417]	GO:0007155; GO:0007417		0	0	0	0	0	0	0	0	0	0	0	0	0	0	0	0	0	0	0	0
GSONMT00000695001	A0A060YIN6	Ig-like domain-containing protein	plasma membrane [GO:0005886]; axon guidance [GO:0007411]; cell adhesion [GO:0007155]	GO:0005886; GO:0007155; GO:0007411		0	0	0	0	0	0	0	0	0	0	0	0	0	0	0	0	0	0	0	0
GSONMT00000696001	A0A060YXZ9	Phosphoinositide phospholipase C (EC 3.1.4.11) (Fragment)	GABA receptor binding [GO:0050811]; inositol 1,4,5 trisphosphate binding [GO:0070679]; phosphatidylinositol phospholipase C activity [GO:0004435]; intracellular signal transduction [GO:0035556]; lipid catabolic process [GO:0016042]; regulation of synaptic transmission, GABAergic [GO:0032228]	GO:0004435; GO:0016042; GO:0032228; GO:0035556; GO:0050811; GO:0070679		6	3	2	2	2	5	2	2	3	0	4	2	2	2	0	1	2	0	1	0
GSONMT00000697001	A0A060YHG1	G_PROTEIN_RECEP_F1_2 domain-containing protein	integral component of membrane [GO:0016021]; plasma membrane [GO:0005886]; gonadotropin-releasing hormone receptor activity [GO:0004968]	GO:0004968; GO:0005886; GO:0016021	ENSOMYT00000095146	0	0	0	0	0	0	0	0	0	0	0	0	0	0	0	0	0	0	0	0
GSONMT00000699001	A0A061ACY7	Peptidase_M1 domain-containing protein (Fragment)	metallopeptidase activity [GO:0008237]; zinc ion binding [GO:0008270]	GO:0008237; GO:0008270		140	248	96	119	257	113	146	127	104	148	129	72	20	52	49	55	58	9	48	38
GSONMT00000700001	A0A060YSJ0	Uncharacterized protein (Fragment)				30	42	14	27	35	30	13	17	27	22	23	35	7	22	25	23	19	14	33	22
GSONMT00000701001	A0A060ZEV1	CBS domain-containing protein	adenyl ribonucleotide binding [GO:0032559]; regulation of protein serine/threonine kinase activity [GO:0071900]	GO:0032559; GO:0071900		0	0	1	0	1	0	1	0	0	0	0	0	1	0	0	1	1	0	0	1
GSONMT00000702001	A0A060Z296	Pep_M12B_propep domain-containing protein				0	0	1	1	0	0	1	0	0	0	0	1	0	0	0	0	0	0	1	0
GSONMT00000703001	A0A060Z083	Uncharacterized protein				0	0	0	0	0	0	0	0	0	0	0	0	0	0	0	0	0	0	0	0
GSONMT00000705001	A0A060YB22	Myosin motor domain-containing protein	myosin complex [GO:0016459]; actin binding [GO:0003779]; ATP binding [GO:0005524]; motor activity [GO:0003774]	GO:0003774; GO:0003779; GO:0005524; GO:0016459		1	9	2	3	10	2	2	4	3	11	3	12	6	7	6	7	7	1	7	1
GSONMT00000708001	A0A060Y3P3	Myotubularin phosphatase domain-containing protein				44	61	24	26	38	38	20	32	28	37	33	52	25	15	25	47	36	9	30	18
GSONMT00000709001	A0A060Y4A4	AXH domain-containing protein	nucleus [GO:0005634]; DNA binding [GO:0003677]; RNA binding [GO:0003723]; regulation of transcription, DNA-templated [GO:0006355]	GO:0003677; GO:0003723; GO:0005634; GO:0006355		0	7	3	0	0	3	2	1	1	0	3	2	0	2	0	4	3	0	1	1
GSONMT00000713001	A0A060Z3V4	Uncharacterized protein (Fragment)	integral component of membrane [GO:0016021]	GO:0016021		0	0	0	0	0	1	0	0	0	0	0	0	0	0	0	0	0	0	0	0
GSONMT00000714001	A0A060YPE5	Myosin motor domain-containing protein	myosin complex [GO:0016459]; actin binding [GO:0003779]; ATP binding [GO:0005524]; motor activity [GO:0003774]	GO:0003774; GO:0003779; GO:0005524; GO:0016459		1	4	1	1	1	3	5	1	1	3	1	2	0	0	0	1	2	0	1	2
GSONMT00000718001	A0A060YUR8	Uncharacterized protein	nucleus [GO:0005634]; ATP binding [GO:0005524]; DNA binding [GO:0003677]; regulation of transcription, DNA-templated [GO:0006355]	GO:0003677; GO:0005524; GO:0005634; GO:0006355		1	1	0	1	1	2	0	0	1	2	2	0	0	0	1	0	0	0	0	0
GSONMT00000722001	A0A060XMG7	Ig-like domain-containing protein	integral component of membrane [GO:0016021]	GO:0016021		0	0	0	0	0	0	0	0	0	0	0	0	0	0	0	1	0	0	0	0
GSONMT00000724001	A0A060YW39	Uncharacterized protein	GTP binding [GO:0005525]; GTPase activity [GO:0003924]	GO:0003924; GO:0005525		51	31	22	9	32	21	14	14	15	14	15	25	6	19	10	16	18	5	22	15
GSONMT00000728001	A0A060Z8K2	Uncharacterized protein	integral component of membrane [GO:0016021]	GO:0016021		86	145	52	73	102	80	67	87	55	88	52	102	31	44	64	62	44	18	99	62
GSONMT00000730001	A0A060YH29	Uncharacterized protein	protein kinase inhibitor activity [GO:0004860]	GO:0004860	ENSOMYT00000064061	0	0	1	1	0	0	0	0	0	0	0	9	2	9	2	0	0	0	1	3
GSONMT00000732001	A0A060ZEN4	EH domain-containing protein (Fragment)				10	11	6	5	8	15	4	6	4	9	10	14	2	5	0	9	15	2	7	4
GSONMT00000733001	A0A060Z793	Caveolin	caveola [GO:0005901]; Golgi membrane [GO:0000139]; integral component of membrane [GO:0016021]; sarcolemma [GO:0042383]; ion channel binding [GO:0044325]; molecular adaptor activity [GO:0060090]; caveola assembly [GO:0070836]; muscle cell cellular homeostasis [GO:0046716]; regulation of signaling [GO:0023051]	GO:0000139; GO:0005901; GO:0016021; GO:0023051; GO:0042383; GO:0044325; GO:0046716; GO:0060090; GO:0070836	ENSOMYT00000115753	0	0	1	0	0	1	0	0	1	0	3	1	0	0	0	0	0	0	1	0
GSONMT00000734001	A0A060YI96	Uncharacterized protein	integral component of membrane [GO:0016021]; Wnt-activated receptor activity [GO:0042813]; multicellular organism development [GO:0007275]	GO:0007275; GO:0016021; GO:0042813		0	0	0	0	0	0	0	0	0	1	0	0	0	0	0	0	0	0	0	0
GSONMT00000736001	A0A060YQ89	Ubiquitin-like domain-containing protein				8	9	6	6	8	1	4	3	4	3	8	18	6	7	7	11	11	9	12	8
GSONMT00000737001	A0A060Z7R8	SAC domain-containing protein	phosphoric ester hydrolase activity [GO:0042578]	GO:0042578		3	6	3	1	2	7	2	1	2	2	2	3	1	1	0	2	1	0	1	0
GSONMT00000738001	A0A060Y510	Cadherin domain-containing protein	cell projection [GO:0042995]; Golgi membrane [GO:0000139]; synapse [GO:0045202]; calcium ion binding [GO:0005509]; homophilic cell adhesion via plasma membrane adhesion molecules [GO:0007156]	GO:0000139; GO:0005509; GO:0007156; GO:0042995; GO:0045202		0	7	0	4	3	9	7	2	0	4	7	8	1	4	3	11	9	0	4	5
GSONMT00000740001	A0A060YT65	Guanylate kinase-like domain-containing protein				0	1	0	0	0	0	1	0	0	0	0	0	0	0	0	0	0	0	0	0
GSONMT00000741001	A0A060YV69	Uncharacterized protein				91	249	58	48	92	108	96	87	61	128	174	122	54	41	22	110	186	21	93	47
GSONMT00000746001	A0A060Y7E5	Fibroblast growth factor (FGF)	extracellular region [GO:0005576]; nucleus [GO:0005634]; fibroblast growth factor receptor binding [GO:0005104]; growth factor activity [GO:0008083]; heparin binding [GO:0008201]; cell population proliferation [GO:0008283]; fibroblast growth factor receptor signaling pathway [GO:0008543]; growth factor dependent regulation of skeletal muscle satellite cell proliferation [GO:0014843]	GO:0005104; GO:0005576; GO:0005634; GO:0008083; GO:0008201; GO:0008283; GO:0008543; GO:0014843	ENSOMYT00000008427	0	2	1	4	3	4	3	1	0	2	1	0	1	1	0	2	2	0	0	0
GSONMT00000747001	A0A060Y693	Uncharacterized protein	ATP binding [GO:0005524]; ATPase activity [GO:0016887]; chaperone-mediated protein complex assembly [GO:0051131]	GO:0005524; GO:0016887; GO:0051131		20	26	5	13	17	10	30	8	6	12	9	16	11	6	3	6	9	8	14	6
GSONMT00000748001	A0A060YDG9	Uncharacterized protein	calcium ion binding [GO:0005509]	GO:0005509		107	135	57	97	121	65	84	90	86	115	67	62	31	40	52	48	46	53	64	44
GSONMT00000749001	F4MJ51	Interleukin-21	extracellular region [GO:0005576]; cytokine receptor binding [GO:0005126]; immune response [GO:0006955]; positive regulation of gene expression [GO:0010628]	GO:0005126; GO:0005576; GO:0006955; GO:0010628		0	0	0	0	0	0	0	0	0	0	0	0	0	0	0	2	0	0	0	0
GSONMT00000751001	A0A060YVD3	Uncharacterized protein (Fragment)	calcium ion binding [GO:0005509]	GO:0005509		20	17	5	13	11	7	7	11	16	22	17	38	26	9	26	21	40	31	54	42
GSONMT00000752001	A0A060ZAW5	Uncharacterized protein	integral component of membrane [GO:0016021]	GO:0016021		73	108	45	58	70	97	52	77	56	88	60	122	38	59	37	80	88	9	91	47
GSONMT00000753001	A0A060YWR2	Uncharacterized protein	guanyl-nucleotide exchange factor activity [GO:0005085]; actin cytoskeleton organization [GO:0030036]; small GTPase mediated signal transduction [GO:0007264]	GO:0005085; GO:0007264; GO:0030036		3	4	1	0	0	5	2	1	1	2	3	2	2	2	0	2	0	1	3	0
GSONMT00000756001	A0A060Y427	N-acetylgalactosaminide beta-1,3-galactosyltransferase (EC 2.4.1.122)	integral component of membrane [GO:0016021]; glycoprotein-N-acetylgalactosamine 3-beta-galactosyltransferase activity [GO:0016263]; O-glycan processing [GO:0016266]	GO:0016021; GO:0016263; GO:0016266		0	0	0	0	0	0	0	0	0	0	0	0	0	0	0	0	0	0	0	0
GSONMT00000757001	A0A060Y2W5	Uncharacterized protein	collagen trimer [GO:0005581]; serine-type endopeptidase inhibitor activity [GO:0004867]; cell adhesion [GO:0007155]	GO:0004867; GO:0005581; GO:0007155		0	0	0	0	0	0	0	0	0	0	0	0	0	0	0	0	0	0	0	0
GSONMT00000765001	A0A060Z4T6	USP domain-containing protein (Fragment)	thiol-dependent ubiquitin-specific protease activity [GO:0004843]; protein deubiquitination [GO:0016579]; ubiquitin-dependent protein catabolic process [GO:0006511]	GO:0004843; GO:0006511; GO:0016579		9	9	2	3	8	6	2	4	0	4	7	5	5	1	1	2	5	0	5	4
GSONMT00000768001	A0A060WRP1	C-type lectin domain-containing protein				0	0	0	0	0	0	0	0	0	0	0	0	0	0	0	0	0	0	0	0
GSONMT00000770001	A0A060WJX3	Uncharacterized protein	integral component of membrane [GO:0016021]; G protein-coupled receptor activity [GO:0004930]; cell surface receptor signaling pathway [GO:0007166]	GO:0004930; GO:0007166; GO:0016021		50	51	12	16	27	63	26	35	14	46	35	73	19	14	21	24	35	12	31	30
GSONMT00000771001	A0A060WJE0	Uncharacterized protein	hydrolase activity, hydrolyzing O-glycosyl compounds [GO:0004553]; carbohydrate metabolic process [GO:0005975]	GO:0004553; GO:0005975		44	43	13	40	40	29	26	52	27	33	26	58	32	21	37	22	32	29	58	45
GSONMT00000773001	A0A060WJ21	Peroxisome proliferator-activated receptor gamma coactivator 1-alpha	PML body [GO:0016605]; RNA binding [GO:0003723]; signaling receptor binding [GO:0005102]; transcription coregulator activity [GO:0003712]; transcription factor binding [GO:0008134]; mitochondrion organization [GO:0007005]; rhythmic process [GO:0048511]	GO:0003712; GO:0003723; GO:0005102; GO:0007005; GO:0008134; GO:0016605; GO:0048511		20	37	14	14	12	21	13	13	12	24	37	28	6	6	5	7	10	4	31	9
GSONMT00000779001	A0A060WQE2	Uncharacterized protein				0	0	0	0	0	0	0	0	0	0	0	0	0	0	0	0	0	0	0	0
GSONMT00000780001	A0A060WRP4	OB_NTP_bind domain-containing protein				8	8	0	7	1	5	2	2	5	3	3	1	2	1	2	2	1	0	4	3
GSONMT00000781001	A0A060WJX6	Uncharacterized protein	ATP binding [GO:0005524]; nucleic acid binding [GO:0003676]; RNA helicase activity [GO:0003724]	GO:0003676; GO:0003724; GO:0005524		3	3	1	4	9	7	1	3	2	5	7	3	0	2	4	6	9	0	6	3
GSONMT00000784001	A0A060WJE4	Uncharacterized protein				3	0	0	0	0	1	0	0	0	0	1	0	0	0	1	0	2	0	0	3
GSONMT00000785001	A0A060WJ25	Uncharacterized protein				8	13	1	7	11	7	8	10	8	9	5	19	3	2	4	9	6	7	3	6
GSONMT00000786001	A0A060WQE5	Uncharacterized protein			ENSOMYT00000003193	22	26	11	13	10	9	4	6	3	10	7	36	10	8	8	22	15	9	19	8
GSONMT00000791001	A0A060WRP7	Uncharacterized protein				0	0	0	0	0	0	0	0	0	0	0	1	0	1	0	1	1	0	0	0
GSONMT00000792001	A0A060WJY1	C-type lectin domain-containing protein	basement membrane [GO:0005604]; integral component of membrane [GO:0016021]; cell communication [GO:0007154]; cell-matrix adhesion [GO:0007160]	GO:0005604; GO:0007154; GO:0007160; GO:0016021		13	19	3	8	4	11	5	9	13	15	4	5	4	7	5	4	23	1	5	4
GSONMT00000795001	C1BEZ2	Histone H3	nucleosome [GO:0000786]; nucleus [GO:0005634]; DNA binding [GO:0003677]; FBXO family protein binding [GO:0098770]; protein heterodimerization activity [GO:0046982]	GO:0000786; GO:0003677; GO:0005634; GO:0046982; GO:0098770	ENSOMYT00000007458; ENSOMYT00000014429; ENSOMYT00000027239; ENSOMYT00000052579; ENSOMYT00000052620; ENSOMYT00000080493; ENSOMYT00000080501; ENSOMYT00000080510; ENSOMYT00000085509; ENSOMYT00000085518; ENSOMYT00000085530	333	438	166	204	300	289	267	206	171	324	324	304	114	186	108	226	244	55	237	176
GSONMT00000797001	A0A060YPK9	Homeobox domain-containing protein	nucleus [GO:0005634]; DNA binding [GO:0003677]; DNA-binding transcription factor activity, RNA polymerase II-specific [GO:0000981]; multicellular organism development [GO:0007275]	GO:0000981; GO:0003677; GO:0005634; GO:0007275		0	0	0	0	0	0	0	0	0	0	0	0	0	0	0	0	0	0	0	0
GSONMT00000798001	A0A060Z437	HTH_Tnp_Tc3_2 domain-containing protein	DNA binding [GO:0003677]; DNA integration [GO:0015074]; transposition, DNA-mediated [GO:0006313]	GO:0003677; GO:0006313; GO:0015074		0	1	2	0	1	1	0	1	2	1	1	0	0	0	0	1	0	1	0	1
GSONMT00000799001	A0A060Z333	G_PROTEIN_RECEP_F3_4 domain-containing protein	integral component of membrane [GO:0016021]; plasma membrane [GO:0005886]; G protein-coupled GABA receptor activity [GO:0004965]	GO:0004965; GO:0005886; GO:0016021		0	0	0	0	0	0	0	0	0	0	0	0	0	0	0	0	0	0	1	0
GSONMT00000803001	A0A060YLL9	2-oxoacid_dh domain-containing protein	transferase activity, transferring acyl groups [GO:0016746]	GO:0016746		110	122	38	52	81	117	77	86	59	76	88	98	40	35	71	52	57	20	53	64
GSONMT00000805001	A0A060YUF2	SH2 domain-containing protein (Fragment)	cell junction [GO:0030054]	GO:0030054		1	7	1	2	1	3	1	0	0	4	2	1	2	7	0	3	0	1	6	1
GSONMT00000806001	A0A060YLA3	Rab-GAP TBC domain-containing protein				22	62	16	21	34	65	25	26	24	26	28	53	12	18	23	27	33	17	28	20
GSONMT00000813001	A0A060YNN6	Uncharacterized protein	integral component of membrane [GO:0016021]	GO:0016021		16	26	9	16	16	27	19	15	7	21	26	22	4	15	4	18	15	2	17	9
GSONMT00000814001	A0A060XUX3	Uncharacterized protein	bicellular tight junction [GO:0005923]; integral component of membrane [GO:0016021]; structural molecule activity [GO:0005198]	GO:0005198; GO:0005923; GO:0016021		0	0	0	0	0	0	0	0	0	0	0	1	1	0	0	0	0	0	0	0
GSONMT00000816001	A0A060XVG9	Uncharacterized protein	integral component of membrane [GO:0016021]; calcium ion binding [GO:0005509]; endocytosis [GO:0006897]	GO:0005509; GO:0006897; GO:0016021		0	0	0	0	0	0	0	0	0	0	0	0	0	0	0	0	1	0	0	0
GSONMT00000818001	A0A060XN89	Uncharacterized protein				0	0	0	0	0	0	0	0	0	0	0	0	0	0	0	0	0	0	0	0
GSONMT00000821001	A0A060Z5E6	SCY domain-containing protein	extracellular space [GO:0005615]; chemokine activity [GO:0008009]; immune response [GO:0006955]	GO:0005615; GO:0006955; GO:0008009	ENSOMYT00000063559; ENSOMYT00000063569; ENSOMYT00000063594; ENSOMYT00000063602	0	0	0	0	1	0	0	0	0	0	0	0	0	0	0	0	0	1	0	0
GSONMT00000822001	A0A060YVK2	Poly [ADP-ribose] polymerase (PARP) (EC 2.4.2.-)	NAD+ ADP-ribosyltransferase activity [GO:0003950]	GO:0003950		7	9	2	1	8	2	5	2	2	8	2	4	0	0	1	1	4	1	3	0
GSONMT00000823001	A0A060Z2W3	Tudor domain-containing protein				3	4	4	1	2	0	1	0	2	4	9	8	1	1	0	1	1	0	2	1
GSONMT00000824001	A0A060YPB2	CKAP2_C domain-containing protein	cytoplasm [GO:0005737]	GO:0005737		4	15	0	1	0	5	1	5	5	5	9	0	0	0	0	0	0	0	0	0
GSONMT00000825001	A0A060YQ73	Uncharacterized protein				1	4	0	1	0	2	2	2	0	0	2	0	0	0	0	0	0	0	0	0
GSONMT00000827001	A0A060YTE4	MFS domain-containing protein	integral component of membrane [GO:0016021]; transmembrane transporter activity [GO:0022857]	GO:0016021; GO:0022857		0	0	0	0	0	0	0	0	0	0	0	0	0	0	0	0	0	0	0	0
GSONMT00000830001	A0A060Y1L1	CUB domain-containing protein				86	105	42	35	56	141	83	73	51	95	82	210	60	93	58	156	151	13	87	72
GSONMT00000834001	A0A060ZFV2	DDE_3 domain-containing protein				0	0	0	0	0	0	0	0	0	0	0	0	0	0	0	0	0	0	0	1
GSONMT00000836001	A0A060Z794	RBR-type E3 ubiquitin transferase (EC 2.3.2.31)	metal ion binding [GO:0046872]; ubiquitin protein ligase activity [GO:0061630]	GO:0046872; GO:0061630		19	24	5	2	11	10	8	13	3	7	20	7	9	2	1	2	7	0	9	4
GSONMT00000837001	A0A060ZA03	DUF4704 domain-containing protein (Fragment)				1	9	1	0	4	3	1	0	2	3	1	4	2	0	1	0	1	2	0	1
GSONMT00000838001	A0A060YVI0	Uncharacterized protein (Fragment)	integral component of membrane [GO:0016021]	GO:0016021		544	728	288	321	436	334	332	377	286	493	309	451	131	257	269	289	282	91	316	296
GSONMT00000839001	A0A060YUL3	S5A_REDUCTASE domain-containing protein	endoplasmic reticulum [GO:0005783]; integral component of membrane [GO:0016021]; oxidoreductase activity, acting on the CH-CH group of donors [GO:0016627]; lipid metabolic process [GO:0006629]	GO:0005783; GO:0006629; GO:0016021; GO:0016627		398	506	209	230	204	214	283	243	283	311	267	372	128	223	152	232	192	170	222	293
GSONMT00000843001	A0A060Y310	AAA_lid_1 domain-containing protein				0	0	0	0	0	0	0	0	0	0	0	0	0	0	0	0	0	0	0	0
GSONMT00000845001	A0A060YAA6	Uncharacterized protein	cytoplasm [GO:0005737]; dynein complex [GO:0030286]; ATP binding [GO:0005524]	GO:0005524; GO:0005737; GO:0030286		0	0	0	0	1	1	0	0	0	0	1	0	0	0	0	0	0	0	0	0
GSONMT00000846001	A0A060YAY9	Uncharacterized protein	dynein complex [GO:0030286]; ATP-dependent microtubule motor activity, minus-end-directed [GO:0008569]; microtubule-based movement [GO:0007018]	GO:0007018; GO:0008569; GO:0030286		0	0	0	0	0	0	0	0	0	0	0	0	0	0	0	0	0	0	0	0
GSONMT00000848001	A0A060Z627	Cytochrome b5 heme-binding domain-containing protein				39	9	2	27	11	5	102	12	4	38	31	2	9	15	25	24	42	1	24	30
GSONMT00000850001	A0A060Y0R5	Uncharacterized protein (Fragment)				0	1	0	0	0	0	0	0	1	1	1	0	0	0	0	0	0	2	0	0
GSONMT00000851001	A0A060Y1B6	Uncharacterized protein	metal ion binding [GO:0046872]	GO:0046872		19	51	25	32	30	41	25	16	25	19	35	49	7	24	14	24	22	19	43	20
GSONMT00000852001	A0A060XU02	Protein Wnt	extracellular region [GO:0005576]; signaling receptor binding [GO:0005102]; multicellular organism development [GO:0007275]; Wnt signaling pathway [GO:0016055]	GO:0005102; GO:0005576; GO:0007275; GO:0016055	ENSOMYT00000061936	0	0	0	0	0	0	1	0	1	0	0	0	0	0	0	0	0	0	0	0
GSONMT00000854001	A0A060XUN0	Cell division control protein 42 homolog (EC 3.6.5.2)	midbody [GO:0030496]; plasma membrane [GO:0005886]; GTP binding [GO:0005525]; GTPase activity [GO:0003924]; small GTPase mediated signal transduction [GO:0007264]	GO:0003924; GO:0005525; GO:0005886; GO:0007264; GO:0030496	ENSOMYT00000061968	159	169	68	124	128	135	197	124	90	115	102	195	60	74	98	92	68	36	70	84
GSONMT00000855001	A0A060XTK1	Uncharacterized protein	cytoplasm [GO:0005737]	GO:0005737	ENSOMYT00000062004	143	152	69	89	136	152	135	140	79	106	121	122	47	50	63	78	78	31	64	73
GSONMT00000857001	A0A060Y0S1	Uncharacterized protein				0	1	1	0	0	0	0	0	0	1	0	0	0	0	0	0	0	0	0	0
GSONMT00000858001	A0A060Y1B9	Uncharacterized protein				30	22	13	11	31	21	24	18	10	12	24	20	12	6	19	30	13	7	24	19
GSONMT00000859001	A0A060XU06	Uncharacterized protein				2	11	2	3	4	10	1	3	1	4	9	6	1	3	1	4	2	2	8	2
GSONMT00000861001	A0A060XUN5	DED domain-containing protein	nucleolus [GO:0005730]; apoptotic process [GO:0006915]; regulation of apoptotic process [GO:0042981]	GO:0005730; GO:0006915; GO:0042981		37	61	33	44	33	14	14	17	29	25	42	80	53	38	35	59	77	20	105	61
GSONMT00000863001	A0A060YXR8	G_PROTEIN_RECEP_F1_2 domain-containing protein	integral component of membrane [GO:0016021]; plasma membrane [GO:0005886]; neuromedin U receptor activity [GO:0001607]	GO:0001607; GO:0005886; GO:0016021		0	0	0	0	1	0	0	0	0	0	0	0	0	0	0	0	3	0	0	0
GSONMT00000864001	A0A060X8D2	ANK_REP_REGION domain-containing protein				27	21	2	7	7	14	17	16	7	7	4	12	4	6	1	12	11	0	6	9
GSONMT00000865001	A0A060X794	Septin	GTP binding [GO:0005525]	GO:0005525	ENSOMYT00000047120	229	237	68	94	191	213	213	211	126	166	172	219	73	133	99	105	128	51	142	114
GSONMT00000866001	A0A060XDW0	Centrosomal protein of 70 kDa	centrosome [GO:0005813]; cytoplasm [GO:0005737]; gamma-tubulin binding [GO:0043015]; cilium assembly [GO:0060271]; regulation of microtubule cytoskeleton organization [GO:0070507]	GO:0005737; GO:0005813; GO:0043015; GO:0060271; GO:0070507		0	0	2	1	0	0	0	1	0	2	0	2	1	0	1	1	0	6	0	0
GSONMT00000867001	A0A060XF50	Centrosomal protein of 70 kDa	centrosome [GO:0005813]; cytoplasm [GO:0005737]; gamma-tubulin binding [GO:0043015]; cilium assembly [GO:0060271]; regulation of microtubule cytoskeleton organization [GO:0070507]	GO:0005737; GO:0005813; GO:0043015; GO:0060271; GO:0070507		0	0	0	2	0	0	5	0	0	2	2	1	1	0	3	0	0	0	0	0
GSONMT00000869001	A0A060X7Q0	Uncharacterized protein	adenosine deaminase activity [GO:0004000]; RNA binding [GO:0003723]; RNA processing [GO:0006396]	GO:0003723; GO:0004000; GO:0006396		168	324	89	104	186	205	99	86	108	138	102	278	147	92	184	262	214	39	213	152
GSONMT00000871001	A0A060X8D8	Uncharacterized protein	90S preribosome [GO:0030686]; nucleolus [GO:0005730]; preribosome, small subunit precursor [GO:0030688]; maturation of SSU-rRNA from tricistronic rRNA transcript (SSU-rRNA, 5.8S rRNA, LSU-rRNA) [GO:0000462]	GO:0000462; GO:0005730; GO:0030686; GO:0030688	ENSOMYT00000047402	57	37	19	34	48	31	55	27	22	26	38	16	9	11	21	18	20	15	21	18
GSONMT00000872001	A0A060X797	Phosphoinositide phospholipase C (EC 3.1.4.11)	endoplasmic reticulum [GO:0005783]; nucleus [GO:0005634]; phosphatidylinositol phospholipase C activity [GO:0004435]; acrosome reaction [GO:0007340]; intracellular signal transduction [GO:0035556]; lipid catabolic process [GO:0016042]; phosphatidylinositol metabolic process [GO:0046488]	GO:0004435; GO:0005634; GO:0005783; GO:0007340; GO:0016042; GO:0035556; GO:0046488		0	1	0	0	0	0	0	0	0	0	0	0	0	0	0	0	0	0	0	0
GSONMT00000873001	A0A060XDW6	CCR4-NOT transcription complex subunit 9 (Cell differentiation protein RQCD1 homolog)	CCR4-NOT complex [GO:0030014]; P-body [GO:0000932]; mRNA catabolic process [GO:0006402]	GO:0000932; GO:0006402; GO:0030014		92	128	19	40	71	91	78	66	28	70	49	41	29	33	37	41	53	17	37	29
GSONMT00000874001	A0A060XF54	Formimidoyltetrahydrofolate cyclodeaminase (EC 2.1.2.5) (EC 4.3.1.4) (Formimidoyltransferase-cyclodeaminase) (Formiminotetrahydrofolate cyclodeaminase) (Formiminotransferase-cyclodeaminase) (Glutamate formimidoyltransferase) (Glutamate formiminotransferase) (Glutamate formyltransferase)	Golgi apparatus [GO:0005794]; folic acid binding [GO:0005542]; formimidoyltetrahydrofolate cyclodeaminase activity [GO:0030412]; glutamate formimidoyltransferase activity [GO:0030409]; histidine catabolic process to glutamate and formamide [GO:0019556]; histidine catabolic process to glutamate and formate [GO:0019557]; tetrahydrofolate interconversion [GO:0035999]	GO:0005542; GO:0005794; GO:0019556; GO:0019557; GO:0030409; GO:0030412; GO:0035999		6701	7253	3259	5586	5547	8691	5482	4586	4914	5511	4224	10230	3429	2141	5098	6162	5164	3638	5720	7122
GSONMT00000878001	A0A060X7Q5	Signal transducer and activator of transcription	cytoplasm [GO:0005737]; nucleus [GO:0005634]; DNA binding [GO:0003677]; DNA-binding transcription factor activity [GO:0003700]; signal transduction [GO:0007165]	GO:0003677; GO:0003700; GO:0005634; GO:0005737; GO:0007165		539	742	284	273	645	372	500	470	220	456	373	332	126	160	203	277	212	111	318	172
GSONMT00000879001	A0A060X8E1	Growth/differentiation factor 8 (Myostatin)	extracellular space [GO:0005615]; cytokine activity [GO:0005125]; growth factor activity [GO:0008083]	GO:0005125; GO:0005615; GO:0008083		0	0	0	0	0	1	0	0	0	0	0	0	0	0	0	0	0	0	0	1
GSONMT00000883001	A0A060X7A2	Glutaminase (EC 3.5.1.2)	glutaminase activity [GO:0004359]; glutamine metabolic process [GO:0006541]	GO:0004359; GO:0006541		40	21	13	23	26	9	12	14	27	24	18	11	4	8	13	22	8	3	17	8
GSONMT00000885001	A0A060XDX1	Uncharacterized protein	nucleus [GO:0005634]; transcription coregulator activity [GO:0003712]; negative regulation of transcription, DNA-templated [GO:0045892]	GO:0003712; GO:0005634; GO:0045892		10	4	3	0	5	2	17	2	0	3	6	3	3	2	0	1	2	1	2	0
GSONMT00000886001	A0A060XF59	MFS_1_like domain-containing protein	integral component of membrane [GO:0016021]	GO:0016021		46	54	9	21	26	47	41	32	23	20	26	39	14	9	34	27	29	7	26	13
GSONMT00000888001	A0A060X7R3	PAS_3 domain-containing protein	xenobiotic metabolic process [GO:0006805]	GO:0006805		2	0	5	2	5	1	0	1	0	1	4	0	1	0	1	0	0	0	3	3
GSONMT00000889001	A0A060X8E6	Uncharacterized protein	RNA binding [GO:0003723]	GO:0003723		0	0	0	0	0	0	0	0	0	0	0	0	0	0	0	0	0	0	0	0
GSONMT00000890001	A0A060X7A6	BHLH domain-containing protein	protein dimerization activity [GO:0046983]; xenobiotic metabolic process [GO:0006805]	GO:0006805; GO:0046983		2	4	3	3	0	0	0	1	0	1	2	1	0	3	2	4	5	0	3	2
GSONMT00000892001	A0A060YU63	Uncharacterized protein (Fragment)				5	0	0	0	1	2	0	1	1	0	1	0	0	1	0	0	0	0	0	0
GSONMT00000895001	A0A060XS01	Uncharacterized protein				0	1	0	0	0	0	1	0	1	0	0	3	0	0	2	1	1	0	0	0
GSONMT00000896001	A0A060YWZ8	HTH_Tnp_Tc3_2 domain-containing protein	DNA binding [GO:0003677]; DNA integration [GO:0015074]; transposition, DNA-mediated [GO:0006313]	GO:0003677; GO:0006313; GO:0015074		0	0	1	0	0	0	0	0	1	0	0	0	1	0	0	0	1	0	0	1
GSONMT00000897001	A0A060Z2L0	Uncharacterized protein				173	201	100	77	128	264	346	97	123	196	163	392	56	96	166	261	231	51	148	198
GSONMT00000901001	A0A060Z7Q3	C4H2-type domain-containing protein				101	140	36	56	92	75	64	65	46	48	50	123	78	85	86	95	68	49	96	72
GSONMT00000903001	A0A060Z871	Uncharacterized protein				1	2	0	0	0	0	1	1	1	1	2	4	1	3	0	1	3	0	0	3
GSONMT00000905001	A0A060YX99	SNF2_N domain-containing protein	ATP binding [GO:0005524]; nucleosome-dependent ATPase activity [GO:0070615]	GO:0005524; GO:0070615		1	2	0	0	2	4	0	0	3	0	1	3	0	0	1	1	1	0	2	0
GSONMT00000907001	A0A060YKS3	Homeobox domain-containing protein	endoplasmic reticulum membrane [GO:0005789]; integral component of membrane [GO:0016021]; nucleus [GO:0005634]; DNA binding [GO:0003677]; transferase activity [GO:0016740]; sphingolipid metabolic process [GO:0006665]	GO:0003677; GO:0005634; GO:0005789; GO:0006665; GO:0016021; GO:0016740		9	17	2	10	8	21	9	8	7	15	9	4	0	0	6	4	5	0	6	11
GSONMT00000909001	A0A060YJZ0	RRM domain-containing protein	RNA binding [GO:0003723]	GO:0003723		1	0	0	0	0	0	0	0	0	1	1	0	1	1	0	0	0	0	1	0
GSONMT00000910001	A0A060YFA8	Uncharacterized protein				4	7	2	5	5	7	8	1	2	4	1	7	4	4	1	5	5	4	5	7
GSONMT00000911001	A0A060YUN4	RRM domain-containing protein (Fragment)	RNA binding [GO:0003723]	GO:0003723		54	81	36	32	40	41	28	40	23	51	37	60	30	30	28	40	28	25	77	33
GSONMT00000912001	A0A060Z5S6	ADAM_spacer1 domain-containing protein				3	20	4	5	5	16	8	17	9	5	4	5	0	2	1	2	9	0	9	9
GSONMT00000913001	A0A060YS51	Uncharacterized protein	cytoplasm [GO:0005737]; focal adhesion [GO:0005925]; integral component of membrane [GO:0016021]; ruffle [GO:0001726]; actin filament binding [GO:0051015]; structural constituent of cytoskeleton [GO:0005200]; cell adhesion [GO:0007155]	GO:0001726; GO:0005200; GO:0005737; GO:0005925; GO:0007155; GO:0016021; GO:0051015		0	0	1	1	0	0	1	0	0	0	0	1	0	0	0	0	1	0	0	0
GSONMT00000915001	A0A060Z5Z5	TNFR-Cys domain-containing protein	integral component of membrane [GO:0016021]	GO:0016021		3	0	0	1	3	1	0	1	2	0	0	1	0	0	0	1	0	0	2	2
GSONMT00000918001	A0A060YX79	Reverse transcriptase domain-containing protein				0	0	1	2	0	2	0	0	1	1	0	2	0	0	0	1	0	0	1	1
GSONMT00000919001	A0A060Y3L5	Uncharacterized protein	mitochondrion [GO:0005739]; ribosome [GO:0005840]	GO:0005739; GO:0005840	ENSOMYT00000008267	89	74	39	60	76	90	81	69	42	55	47	143	58	35	68	58	48	90	85	72
GSONMT00000920001	A0A060Y484	FABP domain-containing protein	lipid binding [GO:0008289]	GO:0008289		229	96	97	242	200	116	132	126	123	143	135	58	80	22	50	35	14	32	43	33
GSONMT00000922001	A0A060Y322	Uncharacterized protein				2	3	1	2	4	4	2	3	1	0	2	3	2	4	2	2	3	0	0	5
GSONMT00000924001	A0A060XYT0	Tissue factor pathway inhibitor	extracellular region [GO:0005576]; serine-type endopeptidase inhibitor activity [GO:0004867]; blood coagulation [GO:0007596]	GO:0004867; GO:0005576; GO:0007596		5	1	1	0	1	1	5	2	3	6	3	0	3	0	1	0	0	0	3	7
GSONMT00000925001	A0A060Y624	Guanine nucleotide-binding protein subunit gamma	heterotrimeric G-protein complex [GO:0005834]; G-protein beta-subunit binding [GO:0031681]; G protein-coupled receptor signaling pathway [GO:0007186]	GO:0005834; GO:0007186; GO:0031681	ENSOMYT00000032459	0	0	0	0	0	0	0	0	0	0	0	0	0	0	0	0	0	0	0	0
GSONMT00000927001	A0A060Y6Q1	Acyl-CoA_dh_N domain-containing protein	flavin adenine dinucleotide binding [GO:0050660]; oxidoreductase activity, acting on the CH-CH group of donors [GO:0016627]	GO:0016627; GO:0050660		5	2	3	1	2	4	3	7	4	7	3	5	1	7	2	3	2	0	1	4
GSONMT00000929001	A0A060XZE1	t-SNARE coiled-coil homology domain-containing protein	integral component of Golgi membrane [GO:0030173]; protein transport [GO:0015031]	GO:0015031; GO:0030173	ENSOMYT00000032397	44	83	23	17	31	49	61	72	21	38	37	92	18	32	52	83	44	10	50	26
GSONMT00000934001	A0A060XVS2	Tyrosine-protein phosphatase domain-containing protein	integral component of membrane [GO:0016021]; protein tyrosine phosphatase activity [GO:0004725]	GO:0004725; GO:0016021		2	3	0	0	0	1	0	0	0	0	2	1	0	1	0	1	0	0	2	0
GSONMT00000935001	A0A060XUM9	Sushi domain-containing protein				0	3	1	1	0	0	1	2	0	0	2	1	0	0	1	0	0	0	0	0
GSONMT00000939001	A0A060Y1U8	Uncharacterized protein				2	8	1	2	7	6	6	3	3	1	5	10	0	2	4	1	4	3	5	7
GSONMT00000941001	A0A060Y2E9	C2H2-type domain-containing protein				2	2	0	2	1	4	4	3	1	4	1	1	0	3	1	2	5	7	2	2
GSONMT00000942001	A0A060XV11	Uncharacterized protein				1	1	0	1	2	4	4	6	0	7	4	8	1	1	2	1	2	5	2	4
GSONMT00000943001	A0A060Z5N3	DOCKER domain-containing protein (Fragment)	guanyl-nucleotide exchange factor activity [GO:0005085]; small GTPase mediated signal transduction [GO:0007264]	GO:0005085; GO:0007264		0	0	0	0	0	0	0	0	0	0	0	0	0	0	0	0	0	0	0	0
GSONMT00000944001	A0A061A639	c-SKI_SMAD_bind domain-containing protein	SMAD binding [GO:0046332]; negative regulation of transcription by RNA polymerase II [GO:0000122]; negative regulation of transforming growth factor beta receptor signaling pathway [GO:0030512]	GO:0000122; GO:0030512; GO:0046332		10	24	4	9	13	15	9	9	12	18	10	35	7	9	4	14	29	1	24	12
GSONMT00000945001	A0A060YPS5	Uncharacterized protein	cysteine-type peptidase activity [GO:0008234]	GO:0008234	ENSOMYT00000074195	483	269	87	188	256	148	231	175	130	192	351	136	105	141	192	100	113	69	164	84
GSONMT00000947001	A0A060YQ74	Ras-GEF domain-containing protein	guanyl-nucleotide exchange factor activity [GO:0005085]; regulation of Rho protein signal transduction [GO:0035023]; small GTPase mediated signal transduction [GO:0007264]	GO:0005085; GO:0007264; GO:0035023		0	0	0	0	0	0	0	0	0	0	0	0	0	0	0	0	0	0	0	0
GSONMT00000950001	A0A060Y823	Cullin_Nedd8 domain-containing protein	cullin-RING ubiquitin ligase complex [GO:0031461]; integral component of membrane [GO:0016021]; ubiquitin protein ligase binding [GO:0031625]; ubiquitin-dependent protein catabolic process [GO:0006511]	GO:0006511; GO:0016021; GO:0031461; GO:0031625		19	25	9	10	9	12	25	10	6	11	8	19	8	10	15	11	5	10	10	10
GSONMT00000953001	A0A060Z2G2	Sulfatase domain-containing protein	sulfuric ester hydrolase activity [GO:0008484]	GO:0008484		0	0	0	0	0	0	0	0	1	0	0	2	0	0	1	0	0	0	0	0
GSONMT00000958001	A0A060Z6Q5	Uncharacterized protein				0	0	0	1	0	0	0	0	0	0	0	0	0	0	0	0	0	0	0	0
GSONMT00000959001	A0A060YG28	Claudin	bicellular tight junction [GO:0005923]; integral component of membrane [GO:0016021]; plasma membrane [GO:0005886]; structural molecule activity [GO:0005198]	GO:0005198; GO:0005886; GO:0005923; GO:0016021		0	0	0	0	0	0	0	0	0	0	0	0	0	0	0	0	0	0	0	0
GSONMT00000962001	A0A060YHD4	Laminin_I domain-containing protein	signaling receptor binding [GO:0005102]; regulation of cell adhesion [GO:0030155]; regulation of cell migration [GO:0030334]; regulation of embryonic development [GO:0045995]	GO:0005102; GO:0030155; GO:0030334; GO:0045995		0	8	1	0	0	1	0	0	0	0	0	1	0	1	0	0	1	0	0	1
GSONMT00000963001	A0A060Z5H1	Uncharacterized protein (Fragment)				44	95	16	6	16	21	35	54	30	54	18	73	7	16	14	54	49	25	60	45
GSONMT00000964001	A0A060YC54	Uncharacterized protein (Fragment)	calcium ion binding [GO:0005509]	GO:0005509		123	87	70	59	99	61	75	85	69	72	63	200	54	48	154	133	109	48	141	103
GSONMT00000965001	A0A060YCU1	C1q domain-containing protein				0	0	0	0	0	0	0	0	0	0	0	0	0	0	0	0	0	0	0	0
GSONMT00000966001	A0A060Z195	Myosin motor domain-containing protein	cytoplasm [GO:0005737]; myosin complex [GO:0016459]; actin binding [GO:0003779]; ATP binding [GO:0005524]; GTPase activator activity [GO:0005096]; motor activity [GO:0003774]; intracellular signal transduction [GO:0035556]	GO:0003774; GO:0003779; GO:0005096; GO:0005524; GO:0005737; GO:0016459; GO:0035556		2	2	0	0	0	0	0	0	0	0	1	1	0	1	0	0	0	0	0	0
GSONMT00000967001	A0A060Z4P3	Uncharacterized protein				1	2	0	0	3	0	0	0	1	2	2	2	2	2	1	1	0	0	2	0
GSONMT00000968001	A0A060YWY9	Uncharacterized protein				0	0	0	0	0	0	0	0	0	0	0	0	0	0	0	0	0	0	0	0
GSONMT00000971001	A0A060XVW6	Uncharacterized protein				3	2	2	3	0	6	0	1	0	2	5	1	1	0	0	0	5	0	3	2
GSONMT00000973001	A0A060Y347	Uncharacterized protein	cytoskeleton [GO:0005856]; integral component of membrane [GO:0016021]; sarcoglycan complex [GO:0016012]	GO:0005856; GO:0016012; GO:0016021		11	19	5	6	10	12	11	8	3	14	15	12	8	4	11	9	6	5	6	5
GSONMT00000974001	A0A060Y3Q6	Cas1_AcylT domain-containing protein	integral component of membrane [GO:0016021]; transferase activity [GO:0016740]	GO:0016021; GO:0016740		30	30	20	14	29	13	12	15	10	17	28	36	10	10	14	10	24	4	30	14
GSONMT00000976001	A0A060XWC2	Fibrillar collagen NC1 domain-containing protein	extracellular matrix structural constituent [GO:0005201]	GO:0005201		411	1089	221	495	502	694	209	252	368	444	455	488	133	215	323	187	325	204	385	337
GSONMT00000977001	A0A060YRW8	Uncharacterized protein (Fragment)	hydrolase activity [GO:0016787]	GO:0016787		0	0	0	0	0	0	0	0	0	0	0	0	0	0	0	0	0	0	0	0
GSONMT00000982001	A0A061A728	DH domain-containing protein (Fragment)	guanyl-nucleotide exchange factor activity [GO:0005085]; intracellular signal transduction [GO:0035556]	GO:0005085; GO:0035556		20	36	9	14	19	21	8	10	10	15	26	24	7	9	8	23	26	5	27	10
GSONMT00000984001	A0A061A6X4	WW domain-containing protein (Fragment)	histone methyltransferase activity (H3-K36 specific) [GO:0046975]; histone H3-K36 trimethylation [GO:0097198]	GO:0046975; GO:0097198		5	13	2	5	6	9	3	6	1	7	8	4	3	2	6	9	2	0	4	4
GSONMT00000985001	A0A060YSL1	Uncharacterized protein	ATP binding [GO:0005524]; ATPase activity [GO:0016887]; unfolded protein binding [GO:0051082]; protein folding [GO:0006457]	GO:0005524; GO:0006457; GO:0016887; GO:0051082		176	294	77	94	168	373	310	187	83	209	225	315	99	164	133	227	253	44	331	193
GSONMT00000987001	A0A060Z2B4	Uncharacterized protein (Fragment)				2	6	1	1	3	4	3	2	3	9	1	4	1	1	2	1	2	0	3	4
GSONMT00000991001	A0A061A816	Uncharacterized protein (Fragment)	cytoplasm [GO:0005737]; photoreceptor inner segment [GO:0001917]	GO:0001917; GO:0005737		0	0	0	0	0	0	0	0	0	0	0	0	0	0	0	0	0	0	0	0
GSONMT00000997001	A0A060Y9T5	PAS domain-containing protein	cytoplasm [GO:0005737]; nucleus [GO:0005634]; rhythmic process [GO:0048511]	GO:0005634; GO:0005737; GO:0048511		153	217	94	107	155	112	75	76	75	105	156	171	48	56	30	102	80	21	141	65
GSONMT00000999001	A0A060YXW6	A to I editase domain-containing protein (Fragment)	adenosine deaminase activity [GO:0004000]; RNA binding [GO:0003723]; RNA processing [GO:0006396]	GO:0003723; GO:0004000; GO:0006396		52	56	15	15	33	47	22	46	25	42	32	30	12	7	15	19	27	8	20	9
GSONMT00001000001	A0A061A8B0	Reverse transcriptase domain-containing protein (Fragment)				0	0	0	0	0	1	0	0	1	1	0	2	0	0	0	0	2	0	0	0
GSONMT00001001001	A0A060YVR6	RunxI domain-containing protein	nucleus [GO:0005634]; ATP binding [GO:0005524]; DNA binding [GO:0003677]; regulation of transcription, DNA-templated [GO:0006355]	GO:0003677; GO:0005524; GO:0005634; GO:0006355		0	0	0	0	0	0	0	0	0	0	0	0	0	0	0	0	0	0	0	0
GSONMT00001002001	A0A060YLX2	Uncharacterized protein				0	0	0	0	0	1	0	1	0	0	0	0	0	0	0	0	2	0	0	0
GSONMT00001006001	A0A060Y3H0	RBR-type E3 ubiquitin transferase (EC 2.3.2.31)	metal ion binding [GO:0046872]; ubiquitin-protein transferase activity [GO:0004842]	GO:0004842; GO:0046872		3	10	5	1	5	3	0	1	3	3	3	8	7	4	3	7	6	3	9	7
GSONMT00001008001	A0A060Y439	RRM domain-containing protein	RNA binding [GO:0003723]	GO:0003723		82	142	40	69	84	74	72	62	45	80	36	318	195	115	256	295	164	113	314	258
GSONMT00001009001	A0A060Y2X5	Uncharacterized protein	RNA binding [GO:0003723]	GO:0003723		65	130	30	36	73	73	57	54	29	58	41	252	101	91	113	213	153	33	218	142
GSONMT00001010001	A0A060YYY7	TRASH domain-containing protein	zinc ion binding [GO:0008270]	GO:0008270		9	9	5	3	11	7	5	4	6	6	4	7	3	2	2	8	6	1	8	0
GSONMT00001013001	A0A060YU49	Laminin IV type A domain-containing protein				7	12	5	7	4	9	5	6	4	8	6	10	2	7	1	9	13	0	7	8
GSONMT00001014001	A0A060YLU8	Laminin EGF-like domain-containing protein				31	46	14	12	18	28	13	17	10	21	18	42	3	8	3	23	27	5	28	17
GSONMT00001015001	A0A060XYQ7	Uncharacterized protein	zinc ion transmembrane transporter activity [GO:0005385]; cellular zinc ion homeostasis [GO:0006882]	GO:0005385; GO:0006882		0	0	0	3	0	7	0	1	0	0	1	3	0	0	0	0	1	0	0	1
GSONMT00001017001	A0A060XZB7	Mediator complex subunit 30 (Mediator of RNA polymerase II transcription subunit 30)	nucleus [GO:0005634]	GO:0005634		3	8	7	4	6	6	2	4	3	6	5	1	2	2	2	4	5	0	5	4
GSONMT00001019001	A0A060XS03	Glyco_transf_64 domain-containing protein	endoplasmic reticulum membrane [GO:0005789]; integral component of membrane [GO:0016021]; transferase activity, transferring glycosyl groups [GO:0016757]; protein glycosylation [GO:0006486]	GO:0005789; GO:0006486; GO:0016021; GO:0016757		0	2	1	1	4	3	1	1	0	0	2	0	0	2	0	0	3	0	0	0
GSONMT00001020001	A0A060XSJ6	Exostosin domain-containing protein	endoplasmic reticulum [GO:0005783]; integral component of membrane [GO:0016021]; glucuronosyltransferase activity [GO:0015020]; heparan sulfate proteoglycan biosynthetic process [GO:0015012]; protein glycosylation [GO:0006486]	GO:0005783; GO:0006486; GO:0015012; GO:0015020; GO:0016021		3	1	1	1	0	5	1	1	1	3	2	1	2	1	0	0	1	1	0	0
GSONMT00001022001	A0A060XRJ2	DDE_3 domain-containing protein				0	0	0	1	0	0	0	0	0	0	0	2	0	0	0	0	1	0	0	1
GSONMT00001024001	A0A060XYR2	Exostosin domain-containing protein	endoplasmic reticulum [GO:0005783]; integral component of membrane [GO:0016021]; glucuronosyltransferase activity [GO:0015020]; heparan sulfate proteoglycan biosynthetic process [GO:0015012]; protein glycosylation [GO:0006486]	GO:0005783; GO:0006486; GO:0015012; GO:0015020; GO:0016021		1	4	0	0	1	3	0	0	2	0	0	1	0	0	0	1	0	0	0	1
GSONMT00001026001	A0A060Z968	Uncharacterized protein				0	0	0	0	0	0	0	0	0	0	0	0	0	0	0	0	0	0	0	0
GSONMT00001027001	A0A060XZ90	Uncharacterized protein (Fragment)	cytoplasm [GO:0005737]; autophagy [GO:0006914]; COPII vesicle coating [GO:0048208]	GO:0005737; GO:0006914; GO:0048208		52	130	21	21	35	76	54	53	25	74	49	89	18	22	11	45	72	4	34	39
GSONMT00001028001	A0A060XZW5	DDE_3 domain-containing protein				1	1	1	0	0	0	1	2	0	0	0	1	0	1	0	0	0	1	1	0
GSONMT00001029001	A0A060XYN3	Sec16 domain-containing protein	cytoplasm [GO:0005737]; autophagy [GO:0006914]; COPII vesicle coating [GO:0048208]	GO:0005737; GO:0006914; GO:0048208		40	62	26	12	17	48	17	34	21	59	29	46	14	21	5	32	36	2	22	23
GSONMT00001031001	A0A060Y5X5	Sec16_C domain-containing protein	endoplasmic reticulum membrane [GO:0005789]; autophagy [GO:0006914]; COPII vesicle coating [GO:0048208]	GO:0005789; GO:0006914; GO:0048208		209	311	97	106	128	188	160	165	121	189	139	255	58	84	70	127	147	11	125	96
GSONMT00001033001	A0A060Y6K2	Uncharacterized protein	RNA binding [GO:0003723]	GO:0003723	ENSOMYT00000090593	26	25	18	17	27	28	17	20	15	18	12	46	17	26	26	40	20	6	33	37
GSONMT00001035001	A0A060Z3K5	Uncharacterized protein (Fragment)				0	0	0	0	1	0	3	0	0	0	0	0	0	0	0	0	0	0	0	0
GSONMT00001037001	A0A061A7V9	Uncharacterized protein				0	1	0	0	1	2	2	0	0	2	0	0	1	1	0	0	0	0	1	1
GSONMT00001038001	A0A060YQY8	Uncharacterized protein (Fragment)	integral component of membrane [GO:0016021]	GO:0016021		1	0	0	0	0	0	1	0	0	0	0	0	0	0	0	0	0	0	0	0
GSONMT00001040001	A0A060YQ56	Fibrillar collagen NC1 domain-containing protein	extracellular matrix structural constituent [GO:0005201]	GO:0005201		2	2	1	0	0	0	0	0	0	0	2	0	0	0	0	0	0	1	0	0
GSONMT00001041001	A0A060YWX0	Uncharacterized protein (Fragment)				0	1	0	0	1	0	0	1	2	0	0	0	0	0	0	0	0	0	0	0
GSONMT00001042001	A0A060YQA1	Uncharacterized protein	NuA4 histone acetyltransferase complex [GO:0035267]; Swr1 complex [GO:0000812]	GO:0000812; GO:0035267		24	44	11	9	28	37	32	16	15	23	24	16	6	10	3	14	14	5	13	12
GSONMT00001044001	A0A060ZEH2	SOSS complex subunit C (Sensor of single-strand DNA complex subunit C) (Sensor of ssDNA subunit C) (Single-stranded DNA-binding protein-interacting protein 1)	SOSS complex [GO:0070876]; DNA repair [GO:0006281]	GO:0006281; GO:0070876		15	22	1	8	19	15	10	16	7	11	14	3	3	3	5	5	4	1	7	7
GSONMT00001048001	A0A060YM39	Uncharacterized protein				6	22	16	18	25	15	7	7	8	17	19	9	5	2	7	12	12	4	22	11
GSONMT00001051001	A0A060Z363	Uncharacterized protein	integral component of membrane [GO:0016021]; postsynaptic membrane [GO:0045211]; acetylcholine-gated cation-selective channel activity [GO:0022848]; transmembrane signaling receptor activity [GO:0004888]	GO:0004888; GO:0016021; GO:0022848; GO:0045211		0	0	0	0	0	0	0	0	0	0	0	0	0	0	0	0	0	0	0	0
GSONMT00001054001	A0A060YUS1	Uncharacterized protein				0	0	0	0	0	0	0	0	0	0	0	0	0	0	0	0	0	0	0	0
GSONMT00001055001	A0A060Y9T3	Fibronectin type-III domain-containing protein	integral component of membrane [GO:0016021]	GO:0016021		37	107	31	30	55	91	52	32	41	49	53	119	27	40	13	58	96	2	49	31
GSONMT00001060001	A0A060Z9B7	TED_complement domain-containing protein	extracellular space [GO:0005615]	GO:0005615		329	354	83	155	247	145	246	176	156	209	278	362	94	67	148	155	210	59	140	82
GSONMT00001061001	A0A060Y2Z5	Cleavage and polyadenylation specificity factor subunit 5	cytoplasm [GO:0005737]; mRNA cleavage factor complex [GO:0005849]; hydrolase activity [GO:0016787]; mRNA binding [GO:0003729]; mRNA polyadenylation [GO:0006378]	GO:0003729; GO:0005737; GO:0005849; GO:0006378; GO:0016787	ENSOMYT00000032688	0	1	0	1	1	0	2	1	0	1	0	1	3	0	2	4	1	1	1	0
GSONMT00001063001	A0A060Y1U9	Uncharacterized protein	cytoplasm [GO:0005737]; signal transduction [GO:0007165]	GO:0005737; GO:0007165		44	56	27	40	52	50	40	23	31	35	57	48	17	27	15	29	47	11	31	16
GSONMT00001064001	A0A060Y7Y1	Uncharacterized protein	integral component of membrane [GO:0016021]	GO:0016021		1	0	0	0	0	0	0	0	0	0	0	0	0	0	0	0	0	0	0	0
GSONMT00001066001	A0A060YF48	Small monomeric GTPase (EC 3.6.5.2)	membrane [GO:0016020]; GTP binding [GO:0005525]; GTPase activity [GO:0003924]; signal transduction [GO:0007165]	GO:0003924; GO:0005525; GO:0007165; GO:0016020		14	12	3	9	7	17	2	6	4	5	4	9	8	5	3	7	6	2	6	6
GSONMT00001067001	A0A060Z6I3	F5/8 type C domain-containing protein (Fragment)				7	6	3	4	3	4	1	1	5	7	2	4	2	1	1	0	2	0	4	0
GSONMT00001069001	A0A061A656	NMDAR2_C domain-containing protein (Fragment)				0	0	0	0	0	0	0	0	0	0	0	0	0	0	0	0	0	0	0	0
GSONMT00001074001	A0A060XTW7	Reverse transcriptase domain-containing protein				0	0	0	0	0	0	0	0	0	0	0	0	0	0	0	0	0	0	0	0
GSONMT00001076001	A0A060YZT1	Phosphoinositide phospholipase C (EC 3.1.4.11) (Fragment)	cytoplasm [GO:0005737]; nucleus [GO:0005634]; phosphatidylinositol phospholipase C activity [GO:0004435]; brain development [GO:0007420]; intracellular signal transduction [GO:0035556]; lipid catabolic process [GO:0016042]; regulation of cell cycle [GO:0051726]	GO:0004435; GO:0005634; GO:0005737; GO:0007420; GO:0016042; GO:0035556; GO:0051726		1	3	0	0	2	0	0	0	2	1	0	17	2	2	10	3	6	2	16	9
GSONMT00001078001	A0A060YHJ8	Rad21_Rec8_N domain-containing protein	cohesin complex [GO:0008278]; nucleus [GO:0005634]; sister chromatid cohesion [GO:0007062]	GO:0005634; GO:0007062; GO:0008278		143	305	86	114	120	182	77	133	67	209	175	58	28	42	24	70	57	15	94	57
GSONMT00001079001	A0A060YIE5	Rad21_Rec8 domain-containing protein	cohesin complex [GO:0008278]; sister chromatid cohesion [GO:0007062]	GO:0007062; GO:0008278		176	302	86	167	117	140	112	150	104	207	192	71	47	46	47	71	68	35	114	57
GSONMT00001081001	A0A060YB15	RING-type domain-containing protein	integral component of membrane [GO:0016021]; metal ion binding [GO:0046872]	GO:0016021; GO:0046872		5	21	7	9	15	12	7	5	7	6	7	6	3	2	0	12	6	0	10	8
GSONMT00001084001	A0A060YBL6	Uncharacterized protein	integral component of membrane [GO:0016021]; transmembrane transporter activity [GO:0022857]	GO:0016021; GO:0022857		0	1	0	1	0	0	2	0	0	0	0	2	0	0	1	1	0	0	0	0
GSONMT00001087001	A0A060Y792	Uncharacterized protein				1	0	0	0	0	0	0	1	0	0	0	0	0	0	0	0	1	0	0	0
GSONMT00001089001	A0A060Z3K3	Ig-like domain-containing protein	integral component of membrane [GO:0016021]	GO:0016021	ENSOMYT00000078733; ENSOMYT00000078749	0	1	1	0	2	0	2	2	0	0	1	0	1	0	0	0	0	0	0	0
GSONMT00001091001	A0A060YEP0	LRRCT domain-containing protein				10	0	1	1	1	0	0	2	1	1	1	0	0	0	0	0	0	0	1	2
GSONMT00001092001	A0A060YLU3	HMMR_N domain-containing protein	hyaluronic acid binding [GO:0005540]	GO:0005540		6	10	0	3	3	8	4	3	1	9	4	1	0	1	1	0	0	0	2	0
GSONMT00001093001	A0A060YMQ9	Uncharacterized protein	hyaluronic acid binding [GO:0005540]	GO:0005540		18	50	4	15	6	26	30	35	7	25	24	3	0	1	3	4	2	0	1	5
GSONMT00001095001	A0A060Z5S7	Uncharacterized protein	integral component of membrane [GO:0016021]	GO:0016021		7	6	9	3	4	8	6	9	2	6	8	14	16	16	5	10	11	5	14	14
GSONMT00001098001	A0A060Z9H0	Uncharacterized protein (Fragment)				18	29	25	12	20	18	22	15	17	16	30	49	17	16	11	19	16	10	27	10
GSONMT00001099001	A0A060Z409	Uncharacterized protein	metal ion binding [GO:0046872]	GO:0046872		43	60	22	40	23	37	76	79	49	27	46	55	7	37	23	37	40	12	38	19
GSONMT00001100001	A0A061A6K1	Transglut_C domain-containing protein	protein-glutamine gamma-glutamyltransferase activity [GO:0003810]; peptide cross-linking [GO:0018149]	GO:0003810; GO:0018149		1	0	0	0	0	0	1	0	0	0	0	0	0	0	0	0	0	0	0	0
GSONMT00001103001	A0A060Y2D7	28 kDa Golgi SNARE protein (28 kDa cis-Golgi SNARE p28) (Golgi SNAP receptor complex member 1)	cis-Golgi network [GO:0005801]; Golgi membrane [GO:0000139]; integral component of membrane [GO:0016021]; endoplasmic reticulum to Golgi vesicle-mediated transport [GO:0006888]; protein transport [GO:0015031]	GO:0000139; GO:0005801; GO:0006888; GO:0015031; GO:0016021		32	29	13	28	24	17	22	21	9	19	14	47	26	18	29	35	13	18	35	14
GSONMT00001107001	A0A060Y2X7	28 kDa Golgi SNARE protein (28 kDa cis-Golgi SNARE p28) (Golgi SNAP receptor complex member 1)	cis-Golgi network [GO:0005801]; Golgi membrane [GO:0000139]; integral component of membrane [GO:0016021]; endoplasmic reticulum to Golgi vesicle-mediated transport [GO:0006888]; protein transport [GO:0015031]	GO:0000139; GO:0005801; GO:0006888; GO:0015031; GO:0016021		43	54	21	35	35	28	35	30	20	34	19	50	19	39	35	28	19	8	39	17
GSONMT00001108001	A0A060XVK6	Uncharacterized protein	integral component of membrane [GO:0016021]; metallocarboxypeptidase activity [GO:0004181]; zinc ion binding [GO:0008270]; peptide metabolic process [GO:0006518]	GO:0004181; GO:0006518; GO:0008270; GO:0016021		89	201	52	54	93	111	79	49	52	96	83	105	30	84	42	59	81	11	78	51
GSONMT00001109001	A0A060XWC1	Uncharacterized protein				0	0	0	0	0	1	0	0	0	0	0	0	0	0	0	0	0	0	0	0
GSONMT00001110001	A0A060XV73	Uncharacterized protein				0	0	0	0	0	0	0	0	0	0	0	0	0	0	0	0	0	0	0	0
GSONMT00001113001	A0A060YJF5	N-terminal Ras-GEF domain-containing protein	guanyl-nucleotide exchange factor activity [GO:0005085]; small GTPase mediated signal transduction [GO:0007264]	GO:0005085; GO:0007264		2	2	0	0	1	1	1	1	0	1	2	0	2	0	0	0	0	0	0	0
GSONMT00001115001	A0A060Z1U7	Uncharacterized protein				3	4	0	3	1	1	2	1	0	4	2	4	0	0	0	2	0	0	0	3
GSONMT00001122001	A0A060ZGA9	Uncharacterized protein				2	2	1	1	0	0	2	2	0	2	2	0	0	1	0	0	0	1	0	0
GSONMT00001124001	A0A060ZHI5	Uncharacterized protein	integral component of membrane [GO:0016021]	GO:0016021		1	0	0	0	0	0	0	0	0	1	0	0	0	0	0	0	0	0	0	0
GSONMT00001125001	A0A060Z8V4	SAM_3 domain-containing protein (Fragment)	actin binding [GO:0003779]; signaling adaptor activity [GO:0035591]; actin filament bundle assembly [GO:0051017]; barbed-end actin filament capping [GO:0051016]	GO:0003779; GO:0035591; GO:0051016; GO:0051017		3	15	5	9	4	2	4	3	3	3	0	16	2	20	0	2	1	0	6	6
GSONMT00001128001	A0A060ZG51	Reverse transcriptase domain-containing protein				5	2	0	5	2	3	5	2	1	7	2	2	0	2	0	3	3	0	0	0
GSONMT00001130001	A0A060Z0S1	Uncharacterized protein	integral component of membrane [GO:0016021]; plasma membrane [GO:0005886]	GO:0005886; GO:0016021		0	0	0	0	0	0	0	0	0	0	0	0	0	0	0	0	0	0	0	0
GSONMT00001131001	A0A060Z334	Uncharacterized protein			ENSOMYT00000007661	16	7	4	7	8	7	7	12	7	11	7	11	7	6	18	14	12	3	5	13
GSONMT00001134001	A0A060ZBC5	PRP1_N domain-containing protein	nucleus [GO:0005634]; mRNA splicing, via spliceosome [GO:0000398]	GO:0000398; GO:0005634		21	58	16	14	25	51	44	31	16	37	36	31	10	13	7	16	14	3	16	8
GSONMT00001139001	A0A060XSC3	Uncharacterized protein	GTP binding [GO:0005525]; GTPase activity [GO:0003924]; signal transduction [GO:0007165]	GO:0003924; GO:0005525; GO:0007165		53	198	32	30	99	134	64	70	71	120	125	80	17	22	22	63	82	9	52	38
GSONMT00001141001	A0A060XRC3	AP complex subunit sigma	AP-2 adaptor complex [GO:0030122]; clathrin adaptor activity [GO:0035615]; clathrin-dependent endocytosis [GO:0072583]; intracellular protein transport [GO:0006886]	GO:0006886; GO:0030122; GO:0035615; GO:0072583		127	150	57	64	118	113	151	98	55	107	106	125	30	25	51	63	64	18	66	51
GSONMT00001142001	A0A060XYJ0	Ras-related protein Rab-4	endosome [GO:0005768]; plasma membrane [GO:0005886]; GTP binding [GO:0005525]; GTPase activity [GO:0003924]; protein transport [GO:0015031]; Rab protein signal transduction [GO:0032482]; regulation of endocytosis [GO:0030100]	GO:0003924; GO:0005525; GO:0005768; GO:0005886; GO:0015031; GO:0030100; GO:0032482	ENSOMYT00000053881	9	19	8	2	8	11	8	4	8	10	6	11	2	1	8	5	9	1	2	0
GSONMT00001143001	A0A060YZ04	C2 domain-containing protein (Fragment)	membrane [GO:0016020]; small GTPase binding [GO:0031267]	GO:0016020; GO:0031267		0	1	0	0	0	0	1	0	1	0	1	2	0	0	0	1	0	0	0	0
GSONMT00001147001	A0A060YXQ9	PX domain-containing protein (Fragment)	phosphatidylinositol binding [GO:0035091]; endocytosis [GO:0006897]; intracellular protein transport [GO:0006886]; mitotic cytokinesis [GO:0000281]	GO:0000281; GO:0006886; GO:0006897; GO:0035091		7	5	2	3	2	4	2	2	0	9	4	2	2	5	0	3	6	1	11	2
GSONMT00001150001	A0A060XW27	Ion_trans domain-containing protein	voltage-gated potassium channel complex [GO:0008076]; voltage-gated potassium channel activity [GO:0005249]; regulation of ion transmembrane transport [GO:0034765]	GO:0005249; GO:0008076; GO:0034765		0	0	0	0	0	0	0	0	0	0	0	0	0	0	0	0	0	0	0	0
GSONMT00001151001	A0A061A6W9	Uncharacterized protein (Fragment)	integral component of membrane [GO:0016021]; mitochondrial envelope [GO:0005740]; positive regulation of apoptotic process [GO:0043065]	GO:0005740; GO:0016021; GO:0043065		32	46	22	32	33	20	7	12	13	18	27	30	16	19	6	27	23	11	54	35
GSONMT00001152001	A0A060Z876	Protein FAM33A (Spindle and kinetochore-associated protein 2) (Fragment)	condensed chromosome outer kinetochore [GO:0000940]; cytoplasm [GO:0005737]; spindle microtubule [GO:0005876]; microtubule binding [GO:0008017]; cell division [GO:0051301]; chromosome segregation [GO:0007059]	GO:0000940; GO:0005737; GO:0005876; GO:0007059; GO:0008017; GO:0051301		47	98	34	46	86	67	57	57	42	48	41	67	19	29	36	30	45	13	49	24
GSONMT00001153001	A0A060Y7N6	Myosin motor domain-containing protein	myosin complex [GO:0016459]; actin filament binding [GO:0051015]; ATP binding [GO:0005524]; motor activity [GO:0003774]	GO:0003774; GO:0005524; GO:0016459; GO:0051015		0	1	2	2	2	5	2	2	1	4	5	3	0	1	0	1	1	0	2	1
GSONMT00001154001	A0A060YEV5	Uncharacterized protein	myosin complex [GO:0016459]; actin filament binding [GO:0051015]; ATP binding [GO:0005524]; motor activity [GO:0003774]	GO:0003774; GO:0005524; GO:0016459; GO:0051015		0	5	3	1	2	6	2	2	0	1	1	3	3	0	0	6	0	0	3	1
GSONMT00001156001	A0A060YZE2	Ig-like domain-containing protein (Fragment)	integral component of membrane [GO:0016021]	GO:0016021		6	0	0	1	0	0	0	0	0	0	1	0	0	2	0	0	0	1	0	0
GSONMT00001157001	A0A060Y8U6	Chromo domain-containing protein				63	52	26	55	48	33	34	29	32	40	47	49	19	25	36	45	40	48	49	41
GSONMT00001159001	C1BGF0	Acyl-CoA-binding protein	fatty-acyl-CoA binding [GO:0000062]	GO:0000062	ENSOMYT00000064141	9519	10305	2921	6031	6411	2966	10190	8425	4765	6136	5092	6091	2090	2911	6796	3798	3678	3225	4159	6206
GSONMT00001160001	A0A060Y238	C1q domain-containing protein				0	0	0	0	0	0	0	1	0	0	0	0	0	0	0	0	0	0	0	0
GSONMT00001161001	A0A060YZG6	Uncharacterized protein (Fragment)	insulin receptor binding [GO:0005158]; negative regulation of insulin receptor signaling pathway [GO:0046627]	GO:0005158; GO:0046627		0	1	0	0	0	0	0	0	0	0	1	0	0	0	0	0	0	0	0	0
GSONMT00001162001	A0A060YW40	Uncharacterized protein (Fragment)				2	3	1	3	2	2	1	0	1	0	4	2	1	0	5	4	0	1	1	1
GSONMT00001164001	A0A060Z2E3	Uncharacterized protein	integral component of membrane [GO:0016021]	GO:0016021	ENSOMYT00000021264	41	65	27	44	49	49	54	40	42	49	54	119	326	212	84	69	70	79	156	111
GSONMT00001167001	A0A060Z7A9	Protein kinase domain-containing protein (Fragment)	ATP binding [GO:0005524]; protein tyrosine kinase activity [GO:0004713]	GO:0004713; GO:0005524		0	0	0	1	0	0	0	0	0	0	0	0	0	0	0	0	0	0	0	0
GSONMT00001170001	A0A060Z3B8	I/LWEQ domain-containing protein	cytoplasm [GO:0005737]; actin binding [GO:0003779]	GO:0003779; GO:0005737		11	8	2	6	10	13	7	5	2	5	3	5	13	1	5	14	11	1	4	8
GSONMT00001171001	A0A060YTX9	Uncharacterized protein	integral component of membrane [GO:0016021]	GO:0016021		7	17	3	2	17	1	15	7	14	16	4	4	1	2	2	3	4	1	4	6
GSONMT00001173001	A0A060YYN6	B30.2/SPRY domain-containing protein				4	1	0	8	3	4	3	2	1	3	6	3	10	3	2	5	4	0	1	10
GSONMT00001174001	A0A060Z8J5	Uncharacterized protein (Fragment)				0	0	0	0	0	0	0	0	0	0	0	0	0	0	0	0	0	0	0	1
GSONMT00001176001	A0A060Y6Y4	Ribonuclease (EC 3.1.26.4)	metal ion binding [GO:0046872]; RNA binding [GO:0003723]; RNA-DNA hybrid ribonuclease activity [GO:0004523]	GO:0003723; GO:0004523; GO:0046872		60	72	8	29	12	37	25	66	6	31	30	3	1	4	6	12	10	0	2	3
GSONMT00001179001	A0A060ZDF4	Integrin beta	integrin complex [GO:0008305]; cell motility [GO:0048870]; cell-matrix adhesion [GO:0007160]; hemidesmosome assembly [GO:0031581]; integrin-mediated signaling pathway [GO:0007229]	GO:0007160; GO:0007229; GO:0008305; GO:0031581; GO:0048870		0	1	0	0	0	1	0	0	0	0	0	0	0	0	0	0	0	0	0	0
GSONMT00001181001	A0A060Z9I2	PH domain-containing protein				21	15	1	6	1	2	6	22	19	25	2	17	8	22	113	132	26	7	124	26
GSONMT00001182001	A0A060YC03	Uncharacterized protein				0	0	1	0	0	0	0	0	0	0	0	0	0	0	0	0	0	0	0	0
GSONMT00001183001	A0A060YDU6	Uncharacterized protein (Fragment)				26	97	16	24	30	32	32	16	19	21	42	30	9	12	4	28	41	8	28	15
GSONMT00001185001	A0A060YJ95	GLOBIN domain-containing protein	hemoglobin complex [GO:0005833]; heme binding [GO:0020037]; metal ion binding [GO:0046872]; oxygen binding [GO:0019825]; oxygen carrier activity [GO:0005344]	GO:0005344; GO:0005833; GO:0019825; GO:0020037; GO:0046872		0	0	0	0	0	0	0	0	0	0	0	0	1	0	0	0	0	0	0	0
GSONMT00001186001	A0A060YJR3	GLOBIN domain-containing protein	hemoglobin complex [GO:0005833]; heme binding [GO:0020037]; metal ion binding [GO:0046872]; oxygen binding [GO:0019825]; oxygen carrier activity [GO:0005344]	GO:0005344; GO:0005833; GO:0019825; GO:0020037; GO:0046872	ENSOMYT00000083580	0	0	0	1	0	0	0	0	0	0	0	4	0	10	0	0	0	0	0	1
GSONMT00001187001	A0A060YIU5	GLOBIN domain-containing protein	hemoglobin complex [GO:0005833]; heme binding [GO:0020037]; metal ion binding [GO:0046872]; oxygen binding [GO:0019825]; oxygen carrier activity [GO:0005344]	GO:0005344; GO:0005833; GO:0019825; GO:0020037; GO:0046872		0	0	0	0	0	2	0	0	0	0	1	5	0	18	1	1	0	3	1	0
GSONMT00001188001	A0A060YQR2	GLOBIN domain-containing protein	hemoglobin complex [GO:0005833]; heme binding [GO:0020037]; metal ion binding [GO:0046872]; oxygen binding [GO:0019825]; oxygen carrier activity [GO:0005344]	GO:0005344; GO:0005833; GO:0019825; GO:0020037; GO:0046872	ENSOMYT00000083547	0	0	0	0	0	0	0	0	0	0	0	2	0	1	0	0	0	0	0	0
GSONMT00001192001	A0A060YHW8	Uncharacterized protein (Fragment)	guanyl-nucleotide exchange factor activity [GO:0005085]	GO:0005085		0	0	0	1	0	1	0	0	0	0	0	0	0	0	0	0	0	0	0	0
GSONMT00001193001	A0A060XSV3	AIG1-type G domain-containing protein	GTP binding [GO:0005525]	GO:0005525		18	5	1	0	3	0	0	0	11	0	2	14	0	0	1	3	0	6	16	0
GSONMT00001199001	A0A060YZT8	EF-hand domain-containing protein (Fragment)	calcium ion binding [GO:0005509]	GO:0005509		4	41	22	45	18	26	13	6	16	11	23	45	1	16	25	7	13	23	20	32
GSONMT00001200001	A0A060Z738	Uncharacterized protein				0	0	0	0	0	0	0	0	0	0	0	0	0	0	0	0	0	0	0	0
GSONMT00001201001	A0A060YR24	SH2 domain-containing protein	central nervous system development [GO:0007417]; signal transduction [GO:0007165]	GO:0007165; GO:0007417		1	0	0	0	0	0	0	0	0	0	0	0	0	0	0	0	0	0	0	0
GSONMT00001203001	A0A060XYU0	MLVIN_C domain-containing protein	endonuclease activity [GO:0004519]; nucleotidyltransferase activity [GO:0016779]	GO:0004519; GO:0016779		1	0	0	0	0	0	0	0	0	0	1	0	0	0	0	0	0	0	0	0
GSONMT00001204001	A0A060XRF8	Cnn_1N domain-containing protein	cytoplasm [GO:0005737]; microtubule organizing center [GO:0005815]	GO:0005737; GO:0005815		15	23	12	11	13	13	4	7	6	16	11	14	9	11	5	12	12	5	19	13
GSONMT00001205001	A0A060XS23	Uncharacterized protein				62	115	40	50	50	85	43	34	35	58	81	72	25	39	21	41	61	26	49	45
GSONMT00001206001	A0A060XR17	Uncharacterized protein				24	16	7	14	17	14	12	8	20	21	15	16	5	8	5	16	13	4	17	7
GSONMT00001209001	A0A060XY91	Uncharacterized protein				36	53	20	24	38	30	16	26	13	41	24	20	20	17	20	20	26	18	41	25
GSONMT00001210001	A0A060XYU7	Uncharacterized protein	nuclear pore [GO:0005643]; structural constituent of nuclear pore [GO:0017056]; protein transport [GO:0015031]	GO:0005643; GO:0015031; GO:0017056		198	402	118	141	179	302	171	213	127	217	232	150	100	56	72	110	124	39	134	117
GSONMT00001211001	A0A060XRG4	Uncharacterized protein	integral component of membrane [GO:0016021]	GO:0016021		119	232	46	57	137	183	129	94	77	127	155	96	26	44	43	66	91	8	47	53
GSONMT00001212001	A0A060XS29	Uncharacterized protein				969	941	469	652	1150	764	452	641	633	743	642	1195	422	419	602	534	664	333	780	650
GSONMT00001213001	A0A060XR22	Pannexin_like domain-containing protein	integral component of membrane [GO:0016021]; plasma membrane [GO:0005886]; ion transport [GO:0006811]	GO:0005886; GO:0006811; GO:0016021		11	16	5	5	17	23	6	9	9	20	13	8	3	13	12	6	19	3	12	5
GSONMT00001215001	A0A060XY96	Uncharacterized protein	DNA-binding transcription factor activity [GO:0003700]; positive regulation of transcription from RNA polymerase II promoter in response to calcium ion [GO:0061400]	GO:0003700; GO:0061400		7	2	2	2	4	2	4	1	2	2	3	2	0	3	1	2	4	2	1	0
GSONMT00001218001	A0A060Y917	Uncharacterized protein	integral component of membrane [GO:0016021]	GO:0016021		0	2	2	0	2	1	0	0	3	3	4	4	0	0	0	0	1	0	1	3
GSONMT00001219001	A0A060Z8Q2	Uncharacterized protein (Fragment)				10	19	10	2	5	9	3	10	10	15	5	41	4	11	5	16	25	1	19	8
GSONMT00001221001	A0A060YJV0	MH1 domain-containing protein	nucleus [GO:0005634]; transcription regulator complex [GO:0005667]; regulation of transcription, DNA-templated [GO:0006355]; transforming growth factor beta receptor signaling pathway [GO:0007179]	GO:0005634; GO:0005667; GO:0006355; GO:0007179		46	52	16	24	38	26	14	28	19	34	18	48	31	27	23	41	20	6	40	25
GSONMT00001222001	A0A060YKU6	Uncharacterized protein				25	2	1	4	2	1	1	2	20	1	1	39	0	13	11	2	26	0	3	7
GSONMT00001223001	A0A060ZEX6	RUN domain-containing protein (Fragment)				12	39	6	7	18	34	26	12	9	13	16	24	32	31	40	16	21	3	16	33
GSONMT00001224001	A0A060Z2U1	SCP domain-containing protein	extracellular region [GO:0005576]	GO:0005576		4	9	0	0	2	2	3	0	7	2	0	0	0	5	0	0	4	1	1	3
GSONMT00001225001	A0A060ZD45	IRF-2BP1_2 domain-containing protein	nucleus [GO:0005634]	GO:0005634		1	0	0	1	0	0	0	0	0	0	3	2	1	0	0	1	1	0	0	0
GSONMT00001226001	A0A060YGN0	Uncharacterized protein (Fragment)	cytoplasm [GO:0005737]; integral component of membrane [GO:0016021]; tumor necrosis factor receptor binding [GO:0005164]; zinc ion binding [GO:0008270]; regulation of apoptotic process [GO:0042981]; signal transduction [GO:0007165]	GO:0005164; GO:0005737; GO:0007165; GO:0008270; GO:0016021; GO:0042981		21	6	2	6	4	0	1	2	1	2	6	2	0	0	0	0	3	1	1	0
GSONMT00001227001	A0A060YH85	PHD-type domain-containing protein	metal ion binding [GO:0046872]	GO:0046872		8	19	2	2	3	28	15	6	4	8	12	3	0	1	3	4	6	0	2	2
GSONMT00001228001	A0A060YLZ6	Uncharacterized protein				84	119	37	79	69	59	85	55	56	59	57	161	59	62	122	92	81	53	106	114
GSONMT00001232001	A0A060Z4U5	Uncharacterized protein				63	47	22	26	33	73	64	31	20	45	55	29	15	25	15	21	34	7	48	33
GSONMT00001235001	A0A060ZF19	Uncharacterized protein				188	543	207	416	287	370	341	365	259	302	267	313	90	122	115	152	160	110	204	230
GSONMT00001239001	A0A060XPI4	Uncharacterized protein				0	0	0	0	0	0	0	0	0	0	0	0	0	0	0	0	0	0	0	0
GSONMT00001241001	A0A060XQ27	G_PROTEIN_RECEP_F1_2 domain-containing protein (Fragment)	integral component of membrane [GO:0016021]; plasma membrane [GO:0005886]; melatonin receptor activity [GO:0008502]	GO:0005886; GO:0008502; GO:0016021		0	0	0	0	0	0	0	0	0	0	0	0	0	0	0	0	0	0	0	0
GSONMT00001244001	A0A060YNK2	Sulfotransferase (EC 2.8.2.-) (Fragment)	sulfotransferase activity [GO:0008146]	GO:0008146		2086	2698	805	1890	1456	992	1415	2996	1617	1414	1107	1139	295	722	1281	992	1038	502	1443	1087
GSONMT00001246001	A0A060Z8W1	Uncharacterized protein				0	0	0	0	2	0	0	0	0	0	0	0	1	0	0	0	0	0	1	1
GSONMT00001248001	A0A060XZN4	Uncharacterized protein	cytoplasm [GO:0005737]; nucleus [GO:0005634]	GO:0005634; GO:0005737	ENSOMYT00000110703	33	46	12	12	16	28	33	24	9	30	31	13	3	7	14	16	14	3	13	16
GSONMT00001249001	A0A060XN37	Small ubiquitin-related modifier (SUMO)	nucleus [GO:0005634]	GO:0005634	ENSOMYT00000078507; ENSOMYT00000110683	118	115	42	75	104	120	87	84	57	65	62	98	38	25	73	69	55	39	64	67
GSONMT00001250001	A0A060Y5N1	Uncharacterized protein	early endosome membrane [GO:0031901]; trans-Golgi network [GO:0005802]; small GTPase binding [GO:0031267]; intracellular protein transport [GO:0006886]; vesicle-mediated transport [GO:0016192]	GO:0005802; GO:0006886; GO:0016192; GO:0031267; GO:0031901	ENSOMYT00000110632	12	15	1	10	9	16	11	6	9	8	9	19	12	4	7	7	12	1	16	10
GSONMT00001251001	A0A060Y6A2	Uncharacterized protein				7	8	0	4	6	5	2	9	2	2	2	4	3	1	2	4	5	0	6	5
GSONMT00001252001	A0A060XZ09	G-protein coupled receptor 24 (MCH-1R) (Melanin-concentrating hormone receptor 1)	integral component of membrane [GO:0016021]; plasma membrane [GO:0005886]; melanin-concentrating hormone receptor activity [GO:0030273]; neuropeptide signaling pathway [GO:0007218]	GO:0005886; GO:0007218; GO:0016021; GO:0030273		0	0	0	0	0	0	0	0	0	0	0	0	0	0	0	0	0	0	0	0
GSONMT00001253001	A0A060Y1R7	Uncharacterized protein	integral component of membrane [GO:0016021]	GO:0016021		33	40	13	13	23	32	25	25	14	5	20	53	12	15	15	20	26	11	16	24
GSONMT00001256001	A0A060Z959	Uncharacterized protein				2	0	1	0	1	1	0	1	1	0	0	1	0	0	0	1	0	0	0	0
GSONMT00001258001	A0A060Y7R7	Uncharacterized protein	integral component of membrane [GO:0016021]; G protein-coupled receptor activity [GO:0004930]; negative regulation of adenylate cyclase activity [GO:0007194]	GO:0004930; GO:0007194; GO:0016021		0	0	0	2	0	0	0	0	0	0	2	0	0	0	0	0	0	0	1	1
GSONMT00001260001	A0A060YA24	LAM_G_DOMAIN domain-containing protein				10	18	2	2	4	10	6	8	6	13	2	10	0	4	2	9	9	0	5	8
GSONMT00001262001	A0A060YCC9	Sodium channel protein	voltage-gated sodium channel complex [GO:0001518]; voltage-gated ion channel activity [GO:0005244]; voltage-gated sodium channel activity [GO:0005248]; regulation of ion transmembrane transport [GO:0034765]	GO:0001518; GO:0005244; GO:0005248; GO:0034765		2	25	2	4	1	16	1	24	19	12	6	5	0	0	0	6	8	5	6	8
GSONMT00001263001	A0A060Y4Z1	Ion_trans domain-containing protein	integral component of membrane [GO:0016021]; plasma membrane [GO:0005886]; cation channel activity [GO:0005261]	GO:0005261; GO:0005886; GO:0016021		0	2	0	0	0	0	0	5	2	3	1	0	0	0	0	3	0	0	1	0
GSONMT00001264001	A0A060Y5L5	Uncharacterized protein	voltage-gated sodium channel complex [GO:0001518]; voltage-gated sodium channel activity [GO:0005248]	GO:0001518; GO:0005248		1	0	0	0	0	5	0	7	5	8	1	0	0	0	0	0	3	0	0	1
GSONMT00001265001	A0A060Y4E5	Uncharacterized protein	plasma membrane [GO:0005886]; cation channel activity [GO:0005261]	GO:0005261; GO:0005886		0	0	0	0	0	2	0	1	0	2	0	0	0	0	0	0	0	1	0	0
GSONMT00001266001	A0A060YJF6	Peptidase S1 domain-containing protein	serine-type endopeptidase activity [GO:0004252]	GO:0004252		37	37	31	65	65	44	26	32	38	41	39	94	48	38	56	66	80	15	65	54
GSONMT00001268001	A0A060YJL4	Uncharacterized protein				27	28	6	16	18	25	24	21	16	12	10	9	9	4	4	7	6	8	8	3
GSONMT00001269001	A0A060YLK1	LIM zinc-binding domain-containing protein	metal ion binding [GO:0046872]	GO:0046872		216	219	96	162	129	149	195	96	168	108	105	352	143	190	96	168	265	41	91	82
GSONMT00001273001	A0A060YIL4	LRRCT domain-containing protein				0	0	0	0	0	1	0	0	0	0	1	0	0	0	0	0	0	0	0	1
GSONMT00001275001	A0A061A7S4	Uncharacterized protein (Fragment)				0	0	3	0	0	0	0	0	0	0	1	0	0	1	0	1	0	0	0	0
GSONMT00001276001	A0A060YAE9	AAA domain-containing protein	neurogenesis [GO:0022008]	GO:0022008		1	1	3	0	3	2	1	2	1	0	0	0	0	0	0	0	0	0	3	0
GSONMT00001279001	A0A060YGS2	TGF_BETA_2 domain-containing protein	extracellular region [GO:0005576]; growth factor activity [GO:0008083]	GO:0005576; GO:0008083		19	27	2	23	15	8	6	6	11	13	4	10	3	10	8	12	7	8	16	12
GSONMT00001281001	A0A060XCT6	Reverse transcriptase domain-containing protein				2	2	0	0	1	1	1	1	1	3	1	0	0	1	0	1	4	1	0	0
GSONMT00001282001	A0A060XE27	CULLIN_2 domain-containing protein	ubiquitin protein ligase binding [GO:0031625]; protein ubiquitination [GO:0016567]; ubiquitin-dependent protein catabolic process [GO:0006511]	GO:0006511; GO:0016567; GO:0031625		137	197	55	76	141	151	141	101	72	118	108	106	38	46	52	70	85	27	72	57
GSONMT00001289001	A0A060Z4X0	Uncharacterized protein (Fragment)	cytoplasm [GO:0005737]; molecular adaptor activity [GO:0060090]; proteasome assembly [GO:0043248]	GO:0005737; GO:0043248; GO:0060090		6	8	5	0	2	5	10	3	2	7	6	4	0	1	1	4	0	0	4	4
GSONMT00001291001	A0A060ZFB8	Reverse transcriptase domain-containing protein (Fragment)				0	0	2	1	0	2	1	1	0	2	1	2	0	1	1	2	2	0	3	1
GSONMT00001293001	A0A060WSH1	FHA domain-containing protein	regulation of gene expression [GO:0010468]	GO:0010468	ENSOMYT00000015938	6	16	0	1	4	9	2	5	2	3	10	2	0	0	3	1	1	0	0	2
GSONMT00001295001	A0A060WST5	Uncharacterized protein	integral component of membrane [GO:0016021]	GO:0016021		0	0	0	0	0	0	2	0	0	0	0	0	0	0	0	0	0	0	0	0
GSONMT00001297001	A0A060WRT3	Tubulin beta chain	cytoplasm [GO:0005737]; microtubule [GO:0005874]; GTP binding [GO:0005525]; GTPase activity [GO:0003924]; structural constituent of cytoskeleton [GO:0005200]; microtubule-based process [GO:0007017]	GO:0003924; GO:0005200; GO:0005525; GO:0005737; GO:0005874; GO:0007017		883	1084	365	442	738	894	1084	578	473	647	584	1477	280	507	807	611	572	281	341	472
GSONMT00001298001	A0A060WYF1	Flotillin	endosome [GO:0005768]; membrane [GO:0016020]	GO:0005768; GO:0016020		1	0	0	1	0	0	0	0	0	0	1	0	0	0	0	0	0	0	0	0
GSONMT00001299001	A0A060WZS6	Uncharacterized protein				15	36	8	12	26	23	12	12	6	22	16	29	4	16	7	15	14	5	26	15
GSONMT00001301001	A0A060WSH7	Kinesin-like protein	microtubule [GO:0005874]; ATP binding [GO:0005524]; ATP-dependent microtubule motor activity [GO:1990939]; microtubule binding [GO:0008017]; microtubule-based movement [GO:0007018]	GO:0005524; GO:0005874; GO:0007018; GO:0008017; GO:1990939		167	228	19	129	72	146	154	221	43	185	214	4	3	9	4	7	3	1	6	7
GSONMT00001302001	A0A060WSU0	Uncharacterized protein	nucleus [GO:0005634]; DNA binding [GO:0003677]	GO:0003677; GO:0005634		0	6	0	2	2	5	1	7	0	4	4	1	0	2	0	1	2	2	3	0
GSONMT00001305001	A0A060WRU0	Daxx (Death domain-associated protein 6)	chromosome, centromeric region [GO:0000775]; cytoplasm [GO:0005737]; nucleolus [GO:0005730]; PML body [GO:0016605]; apoptotic process [GO:0006915]; chromatin organization [GO:0006325]	GO:0000775; GO:0005730; GO:0005737; GO:0006325; GO:0006915; GO:0016605		38	67	29	28	33	44	21	25	23	35	38	31	15	21	18	16	23	3	27	10
GSONMT00001306001	A0A060WYF5	Uncharacterized protein	membrane [GO:0016020]; antigen processing and presentation of endogenous peptide antigen via MHC class I [GO:0019885]	GO:0016020; GO:0019885		469	314	173	185	266	240	140	202	191	233	276	277	81	76	167	173	176	113	249	140
GSONMT00001308001	A0A060WZT2	MHC_I-like_Ag-recog domain-containing protein				1105	1	0	429	0	0	315	0	284	0	972	337	0	0	129	0	0	64	0	105
GSONMT00001309001	A0A060WSI1	Proteasome subunit beta type-8 (EC 3.4.25.1) (Proteasome subunit beta-5i)	cytoplasm [GO:0005737]; nucleus [GO:0005634]; proteasome core complex [GO:0005839]; threonine-type endopeptidase activity [GO:0004298]; proteolysis involved in cellular protein catabolic process [GO:0051603]	GO:0004298; GO:0005634; GO:0005737; GO:0005839; GO:0051603		0	0	1	8	31	9	0	0	0	0	1	0	3	3	0	25	2	3	1	0
GSONMT00001310001	A0A060WSU5	Proteasome subunit beta	cytoplasm [GO:0005737]; nucleus [GO:0005634]; proteasome core complex [GO:0005839]; threonine-type endopeptidase activity [GO:0004298]; proteolysis involved in cellular protein catabolic process [GO:0051603]	GO:0004298; GO:0005634; GO:0005737; GO:0005839; GO:0051603		329	194	101	61	112	38	104	104	104	186	196	182	21	26	173	4	47	76	197	175
GSONMT00001311001	A0A060WLY8	HECT domain-containing protein	integral component of membrane [GO:0016021]; ubiquitin-protein transferase activity [GO:0004842]	GO:0004842; GO:0016021		775	467	126	238	257	128	281	390	187	388	492	663	64	78	413	14	63	221	446	385
GSONMT00001312001	A0A060WYG0	ABC transmembrane type-1 domain-containing protein	integral component of membrane [GO:0016021]; ATP binding [GO:0005524]; ATPase-coupled transmembrane transporter activity [GO:0042626]	GO:0005524; GO:0016021; GO:0042626		32	24	13	6	18	9	7	15	10	33	31	10	3	0	7	1	1	0	16	3
GSONMT00001314001	A0A060WZT6	Proteasome subunit beta	cytoplasm [GO:0005737]; nucleus [GO:0005634]; proteasome core complex [GO:0005839]; threonine-type endopeptidase activity [GO:0004298]; proteolysis involved in cellular protein catabolic process [GO:0051603]	GO:0004298; GO:0005634; GO:0005737; GO:0005839; GO:0051603		170	95	47	31	38	12	43	62	35	131	133	35	6	8	26	0	6	11	41	18
GSONMT00001315001	A0A060WSI9	Proteasome subunit beta type-8 (Proteasome subunit beta-5i)	cytoplasm [GO:0005737]; nucleus [GO:0005634]; proteasome core complex [GO:0005839]; threonine-type endopeptidase activity [GO:0004298]; proteolysis involved in cellular protein catabolic process [GO:0051603]	GO:0004298; GO:0005634; GO:0005737; GO:0005839; GO:0051603		166	65	37	26	31	5	28	47	24	88	80	34	4	1	34	0	6	15	39	19
GSONMT00001318001	A0A060WSU9	Uncharacterized protein	chromatin organization [GO:0006325]	GO:0006325		63	180	54	56	82	129	97	53	55	90	95	74	17	21	35	44	31	14	31	26
GSONMT00001321001	A0A060WRV2	Fibrillar collagen NC1 domain-containing protein	extracellular matrix structural constituent [GO:0005201]	GO:0005201		7	17	2	4	2	7	2	2	4	8	3	0	1	3	0	3	3	0	1	2
GSONMT00001322001	A0A060WYG4	DDE_3 domain-containing protein				0	1	0	1	0	0	0	0	0	1	0	1	0	1	1	0	0	0	1	2
GSONMT00001324001	A0A060WZU0	Uncharacterized protein	nucleus [GO:0005634]; DNA-binding transcription factor activity [GO:0003700]; sequence-specific DNA binding [GO:0043565]; steroid hormone receptor activity [GO:0003707]; zinc ion binding [GO:0008270]	GO:0003700; GO:0003707; GO:0005634; GO:0008270; GO:0043565		44	104	19	29	44	58	33	27	26	44	45	37	9	12	8	27	36	3	19	24
GSONMT00001329001	A0A060WSJ4	Uncharacterized protein	integral component of membrane [GO:0016021]; metal ion transmembrane transporter activity [GO:0046873]	GO:0016021; GO:0046873	ENSOMYT00000036180	345	667	185	237	473	437	488	391	231	440	339	681	192	244	306	349	401	111	408	289
GSONMT00001330001	A0A060WSV2	SRCR domain-containing protein	membrane [GO:0016020]; scavenger receptor activity [GO:0005044]	GO:0005044; GO:0016020		1	0	1	0	5	1	0	0	0	0	3	1	2	0	0	4	4	0	0	0
GSONMT00001333001	A0A060WRV9	RING-type E3 ubiquitin transferase (EC 2.3.2.27)	nucleus [GO:0005634]; ubiquitin ligase complex [GO:0000151]; metal ion binding [GO:0046872]; histone H2A monoubiquitination [GO:0035518]	GO:0000151; GO:0005634; GO:0035518; GO:0046872		31	58	9	15	25	71	48	44	24	40	37	51	9	19	21	31	39	2	19	14
GSONMT00001334001	A0A060WYG8	40S ribosomal protein S18	ribosome [GO:0005840]; RNA binding [GO:0003723]; structural constituent of ribosome [GO:0003735]; translation [GO:0006412]	GO:0003723; GO:0003735; GO:0005840; GO:0006412		7121	7449	3006	5752	7209	5037	6115	4610	4145	4346	5551	6916	3564	4039	5425	4878	5033	5470	8031	5984
GSONMT00001336001	A0A060WZU5	Vacuolar protein sorting-associated protein 52 homolog	Golgi apparatus [GO:0005794]; protein transport [GO:0015031]	GO:0005794; GO:0015031		60	83	30	46	43	60	39	24	34	68	38	50	26	17	23	27	28	7	32	22
GSONMT00001337001	A0A060WSJ9	IGv domain-containing protein	integral component of membrane [GO:0016021]	GO:0016021		82	74	96	15	138	19	40	49	16	43	54	25	6	16	15	28	7	17	27	10
GSONMT00001339001	A0A060WSV6	Uncharacterized protein				0	2	1	0	0	0	3	0	0	0	0	0	0	0	0	0	0	0	0	0
GSONMT00001340001	A0A060WRW6	Proteasome subunit beta	cytoplasm [GO:0005737]; nucleus [GO:0005634]; proteasome core complex [GO:0005839]; threonine-type endopeptidase activity [GO:0004298]; immune system process [GO:0002376]; proteolysis involved in cellular protein catabolic process [GO:0051603]	GO:0002376; GO:0004298; GO:0005634; GO:0005737; GO:0005839; GO:0051603	ENSOMYT00000037359	0	0	0	0	0	1	1	0	0	0	0	0	0	0	0	0	0	0	0	0
GSONMT00001342001	A0A060WYH3	Histone domain-containing protein	nucleosome [GO:0000786]; DNA binding [GO:0003677]; protein heterodimerization activity [GO:0046982]	GO:0000786; GO:0003677; GO:0046982	ENSOMYT00000037422	31	45	4	16	8	10	16	20	11	30	29	0	0	0	0	0	0	2	1	0
GSONMT00001343001	A0A060WZV0	Ig-like domain-containing protein	integral component of membrane [GO:0016021]	GO:0016021	ENSOMYT00000037572	328	424	191	170	365	249	221	173	130	224	314	257	98	138	100	177	199	46	224	122
GSONMT00001345001	A0A060WSK5	MHC_I-like_Ag-recog domain-containing protein				1	1	1	1	1	0	0	0	0	0	0	0	1	0	0	1	0	0	0	0
GSONMT00001346001	A0A060WSW0	Ig-like domain-containing protein	integral component of membrane [GO:0016021]	GO:0016021		70	103	3	3	5	0	42	1	3	0	64	0	0	0	2	2	0	2	4	1
GSONMT00001348001	A0A060WRX3	Uncharacterized protein	ATPase activity [GO:0016887]; chromatin organization [GO:0006325]; regulation of transcription, DNA-templated [GO:0006355]	GO:0006325; GO:0006355; GO:0016887		3	4	1	2	3	2	3	1	3	1	2	3	2	0	0	1	1	5	3	0
GSONMT00001350001	A0A060WYH9	Uncharacterized protein				0	0	0	0	0	2	0	0	0	0	1	0	1	0	0	0	0	0	0	0
GSONMT00001353001	A0A060WZV6	Uncharacterized protein	nucleus [GO:0005634]; DNA binding [GO:0003677]	GO:0003677; GO:0005634		48	66	15	33	35	42	54	46	20	29	27	52	13	21	26	34	34	11	31	14
GSONMT00001355001	A0A060WSL0	Uncharacterized protein	nucleus [GO:0005634]; DNA binding [GO:0003677]	GO:0003677; GO:0005634		10	23	8	10	20	21	14	12	8	15	18	25	4	7	1	15	20	2	22	12
GSONMT00001357001	A0A060WSW5	VWFA domain-containing protein	collagen trimer [GO:0005581]	GO:0005581		38	69	23	24	29	14	54	13	21	19	55	13	2	4	4	7	4	1	10	3
GSONMT00001358001	A0A060WRY0	Uncharacterized protein				32	39	5	10	19	9	23	2	9	11	33	2	1	3	0	1	1	1	3	3
GSONMT00001359001	A0A060WYI5	PDZ domain-containing protein	negative regulation of protein kinase activity [GO:0006469]; negative regulation of TOR signaling [GO:0032007]	GO:0006469; GO:0032007		94	93	72	75	155	28	167	62	62	58	123	71	18	41	36	28	46	9	41	22
GSONMT00001360001	A0A060ZEI8	FIST_C domain-containing protein				9	19	3	11	3	8	13	14	11	9	6	15	5	6	5	10	10	1	8	3
GSONMT00001361001	A0A061A0H1	Uncharacterized protein				0	1	0	0	0	0	0	0	0	0	0	0	0	0	0	0	0	0	3	0
GSONMT00001362001	A0A060Z768	COesterase domain-containing protein				82	119	28	36	67	52	80	51	48	73	56	83	17	43	34	57	65	13	59	30
GSONMT00001363001	A0A060YZR9	Uncharacterized protein (Fragment)				5	2	1	1	1	2	2	0	1	1	0	0	0	0	0	1	0	0	3	0
GSONMT00001364001	A0A060YNC4	HARP domain-containing protein	nucleus [GO:0005634]; annealing helicase activity [GO:0036310]; DNA repair [GO:0006281]; replication fork processing [GO:0031297]	GO:0005634; GO:0006281; GO:0031297; GO:0036310		30	39	15	12	31	27	23	26	14	33	28	17	6	4	6	21	21	4	19	8
GSONMT00001365001	A0A060YP93	Helicase ATP-binding domain-containing protein	annealing helicase activity [GO:0036310]; ATP binding [GO:0005524]; nucleosome-dependent ATPase activity [GO:0070615]; DNA repair [GO:0006281]; replication fork processing [GO:0031297]	GO:0005524; GO:0006281; GO:0031297; GO:0036310; GO:0070615		10	22	16	7	17	16	11	8	9	22	20	13	7	8	7	16	11	6	6	9
GSONMT00001366001	A0A060YGT5	Helicase C-terminal domain-containing protein	annealing helicase activity [GO:0036310]; DNA repair [GO:0006281]; replication fork processing [GO:0031297]	GO:0006281; GO:0031297; GO:0036310		54	75	38	78	63	71	56	76	36	66	38	43	35	16	31	36	33	40	55	31
GSONMT00001367001	A0A060YHE7	NDK domain-containing protein				0	0	0	0	0	0	0	0	0	0	0	0	0	0	0	0	0	0	0	0
GSONMT00001370001	A0A060Y8F3	Uncharacterized protein				34	71	36	36	38	48	22	23	21	64	39	77	42	46	11	26	60	3	51	26
GSONMT00001371001	A0A060YFM5	Glutaminase (EC 3.5.1.2)	glutaminase activity [GO:0004359]; glutamine metabolic process [GO:0006541]	GO:0004359; GO:0006541		150	179	94	146	140	143	90	84	101	185	113	222	147	216	53	132	155	38	226	93
GSONMT00001372001	A0A060YGF8	Uncharacterized protein	glutaminase activity [GO:0004359]; glutamine metabolic process [GO:0006541]	GO:0004359; GO:0006541		113	118	88	105	112	83	50	82	86	117	80	115	114	125	66	91	96	27	198	76
GSONMT00001374001	A0A060YS28	Uncharacterized protein (Fragment)				3	2	1	0	4	4	0	0	1	0	1	4	1	2	0	2	1	0	1	1
GSONMT00001376001	A0A060YRT6	Uncharacterized protein				550	682	251	423	493	513	356	419	307	363	300	680	182	244	315	438	513	198	536	358
GSONMT00001377001	A0A060YYL0	Uncharacterized protein (Fragment)	integral component of membrane [GO:0016021]; potassium channel activity [GO:0005267]	GO:0005267; GO:0016021		5	11	4	4	12	7	7	14	8	10	5	20	1	2	0	19	19	2	19	7
GSONMT00001378001	A0A060YPC7	A2M_recep domain-containing protein	extracellular region [GO:0005576]	GO:0005576		0	2	0	1	1	1	23	0	12	0	0	24	0	0	0	0	0	2	0	1
GSONMT00001379001	A0A060YPT3	Uncharacterized protein	catalytic activity [GO:0003824]; DNA binding [GO:0003677]; DNA repair [GO:0006281]	GO:0003677; GO:0003824; GO:0006281		2	0	1	2	0	0	0	0	0	1	0	1	0	1	1	0	0	0	0	1
GSONMT00001380001	A0A060YNY2	MG4 domain-containing protein				0	0	0	0	0	0	4	0	4	0	0	8	0	0	0	0	0	0	0	0
GSONMT00001381001	A0A060YXM8	Uncharacterized protein				1	1	0	0	0	1	0	0	0	0	0	1	0	0	0	0	2	0	0	0
GSONMT00001386001	A0A060YZF6	IG domain-containing protein	integral component of membrane [GO:0016021]; signaling receptor activity [GO:0038023]; adaptive immune response [GO:0002250]	GO:0002250; GO:0016021; GO:0038023		41	18	3	49	27	12	16	16	11	21	27	20	14	14	5	15	13	13	35	9
GSONMT00001389001	A0A060YT93	DUF3736 domain-containing protein				0	0	0	0	0	0	0	0	0	0	0	0	0	0	0	0	0	0	0	0
GSONMT00001392001	A0A060YXL3	LRAT domain-containing protein	phosphatidylcholine-retinol O-acyltransferase activity [GO:0047173]; retinol metabolic process [GO:0042572]	GO:0042572; GO:0047173		0	0	0	0	0	0	0	0	0	0	1	0	0	0	2	0	0	0	0	0
GSONMT00001395001	A0A060YJ04	Noggin	extracellular region [GO:0005576]; cartilage development [GO:0051216]; cell differentiation [GO:0030154]; negative regulation of BMP signaling pathway [GO:0030514]; negative regulation of cell differentiation [GO:0045596]	GO:0005576; GO:0030154; GO:0030514; GO:0045596; GO:0051216	ENSOMYT00000105828	0	0	0	0	0	0	0	0	0	0	0	0	0	0	0	0	0	0	0	0
GSONMT00001396001	A0A060YKV1	Uncharacterized protein	integral component of membrane [GO:0016021]	GO:0016021		0	0	0	0	0	0	0	0	0	0	0	0	0	0	0	0	0	0	0	0
GSONMT00001398001	A0A060XW94	DNA topoisomerase (EC 5.6.2.1)	DNA binding [GO:0003677]; DNA topoisomerase type I (single strand cut, ATP-independent) activity [GO:0003917]; DNA topological change [GO:0006265]	GO:0003677; GO:0003917; GO:0006265		29	28	5	14	23	32	43	24	20	20	17	30	4	7	22	15	9	1	11	8
GSONMT00001399001	A0A060XX03	DNA topoisomerase (EC 5.6.2.1)	DNA binding [GO:0003677]; DNA topoisomerase type I (single strand cut, ATP-independent) activity [GO:0003917]; DNA topological change [GO:0006265]	GO:0003677; GO:0003917; GO:0006265		11	26	4	12	19	22	23	17	9	16	16	27	12	14	7	8	18	2	14	2
GSONMT00001402001	A0A060XVU4	Uncharacterized protein	endoplasmic reticulum membrane [GO:0005789]	GO:0005789	ENSOMYT00000003666	72	163	22	35	63	122	113	102	44	80	41	297	109	93	211	296	216	36	116	120
GSONMT00001403001	A0A060Y321	Carbohydrate deacetylase	catalytic activity [GO:0003824]; metal ion binding [GO:0046872]; carbohydrate metabolic process [GO:0005975]	GO:0003824; GO:0005975; GO:0046872		188	226	45	45	98	307	248	188	84	99	84	577	124	161	177	194	201	40	164	72
GSONMT00001406001	A0A060Y3M8	Uncharacterized protein	integral component of membrane [GO:0016021]	GO:0016021		2	4	0	1	1	2	0	0	1	0	3	1	0	1	0	2	2	0	0	1
GSONMT00001408001	A0A060YZV5	DUF3398 domain-containing protein	guanyl-nucleotide exchange factor activity [GO:0005085]; small GTPase mediated signal transduction [GO:0007264]	GO:0005085; GO:0007264		0	0	2	0	0	0	0	0	0	0	0	0	0	0	0	1	0	0	0	0
GSONMT00001410001	A0A060Z3F4	Uncharacterized protein				0	2	0	0	0	0	0	0	4	5	0	6	0	0	2	2	12	1	7	0
GSONMT00001413001	A0A060YAM0	Uncharacterized protein	integral component of membrane [GO:0016021]	GO:0016021		23	34	3	11	18	18	9	6	6	9	13	31	2	9	3	10	13	0	10	3
GSONMT00001415001	A0A060Y9F3	Uncharacterized protein				2	2	0	6	8	0	0	0	3	1	2	7	0	1	2	3	2	0	1	1
GSONMT00001416001	A0A060YYY2	Uncharacterized protein	nucleus [GO:0005634]	GO:0005634		7	5	2	12	3	4	8	6	2	6	7	5	4	3	1	3	3	1	6	9
GSONMT00001417001	A0A060Y8A0	Mediator of RNA polymerase II transcription subunit 13	mediator complex [GO:0016592]; transcription coregulator activity [GO:0003712]; regulation of transcription by RNA polymerase II [GO:0006357]	GO:0003712; GO:0006357; GO:0016592		39	54	29	45	56	27	14	32	22	53	70	55	31	31	14	25	43	15	43	19
GSONMT00001419001	A0A060YMI9	C1q domain-containing protein			ENSOMYT00000085815	10	18	9	18	15	12	6	6	7	3	3	3	4	1	6	2	4	5	6	10
GSONMT00001423001	A0A060ZQW9	Uncharacterized protein	integral component of membrane [GO:0016021]; nuclear inner membrane [GO:0005637]	GO:0005637; GO:0016021		5	11	2	8	2	9	5	8	2	13	6	9	5	1	2	5	4	0	2	3
GSONMT00001426001	A0A060YL33	Ferritin	ferric iron binding [GO:0008199]; cellular iron ion homeostasis [GO:0006879]; iron ion transport [GO:0006826]	GO:0006826; GO:0006879; GO:0008199		547	415	198	49	245	47	387	283	227	90	49	200	165	135	176	243	206	147	381	8
GSONMT00001427001	A0A060YK93	Ferritin	ferric iron binding [GO:0008199]; cellular iron ion homeostasis [GO:0006879]; iron ion transport [GO:0006826]	GO:0006826; GO:0006879; GO:0008199		60	53	51	40	207	53	39	34	50	33	43	76	38	19	64	59	28	203	80	75
GSONMT00001429001	A0A060YQ39	Uncharacterized protein	ATPase activity [GO:0016887]; ubiquitin-protein transferase activity [GO:0004842]	GO:0004842; GO:0016887		21	10	5	5	11	5	4	4	9	6	9	5	1	2	1	3	2	2	6	2
GSONMT00001430001	A0A060YQJ7	Uncharacterized protein	ATPase activity [GO:0016887]; ubiquitin-protein transferase activity [GO:0004842]	GO:0004842; GO:0016887		116	81	50	41	93	32	39	57	39	69	49	49	11	18	47	25	11	21	32	13
GSONMT00001432001	A0A060YPR8	Peptidase_M41 domain-containing protein (Fragment)	ATP binding [GO:0005524]; ATP-dependent peptidase activity [GO:0004176]; metalloendopeptidase activity [GO:0004222]	GO:0004176; GO:0004222; GO:0005524		174	232	54	98	100	109	120	157	105	119	128	237	96	87	153	121	122	69	204	122
GSONMT00001434001	A0A060YIB6	Uncharacterized protein	integral component of membrane [GO:0016021]; nucleus [GO:0005634]; DNA binding [GO:0003677]	GO:0003677; GO:0005634; GO:0016021	ENSOMYT00000106811	7	10	5	3	23	5	7	3	8	15	1	6	3	5	8	6	8	1	6	9
GSONMT00001436001	A0A060YJV3	Cation_ATPase_N domain-containing protein	integral component of membrane [GO:0016021]; ATP binding [GO:0005524]	GO:0005524; GO:0016021		1	0	0	0	0	0	0	0	0	1	2	0	0	0	0	0	0	0	0	0
GSONMT00001438001	A0A060YQD7	Uncharacterized protein (Fragment)	Golgi cisterna membrane [GO:0032580]; integral component of membrane [GO:0016021]; transferase activity, transferring glycosyl groups [GO:0016757]; carbohydrate metabolic process [GO:0005975]; protein glycosylation [GO:0006486]	GO:0005975; GO:0006486; GO:0016021; GO:0016757; GO:0032580		3	11	1	4	8	4	1	3	5	5	6	12	2	1	3	6	6	0	5	8
GSONMT00001440001	A0A060YI07	Biglycan	extracellular region [GO:0005576]	GO:0005576		1	2	0	2	1	0	0	0	2	0	1	1	0	0	1	0	2	0	1	0
GSONMT00001441001	A0A060YII3	Biglycan	extracellular region [GO:0005576]	GO:0005576		0	2	0	0	1	1	0	0	3	0	0	0	0	0	0	0	0	0	0	0
GSONMT00001443001	A0A060YK60	Uncharacterized protein	desmosome [GO:0030057]; nucleus [GO:0005634]; cell-cell adhesion [GO:0098609]	GO:0005634; GO:0030057; GO:0098609		14	16	6	3	11	21	8	10	7	6	11	12	7	11	8	9	7	5	16	9
GSONMT00001444001	A0A060Z9T2	Uncharacterized protein	nucleic acid binding [GO:0003676]	GO:0003676		2	7	4	3	3	10	1	2	3	3	10	6	2	4	4	5	7	3	9	3
GSONMT00001448001	A0A060Z5H7	Uncharacterized protein (Fragment)	GDP-Man:Man1GlcNAc2-PP-Dol alpha-1,3-mannosyltransferase activity [GO:0004378]; protein glycosylation [GO:0006486]	GO:0004378; GO:0006486		71	129	12	18	33	74	100	117	26	37	43	113	53	61	111	77	58	8	49	36
GSONMT00001452001	A0A060YTQ4	PAS domain-containing protein	nucleus [GO:0005634]; regulation of transcription, DNA-templated [GO:0006355]; xenobiotic metabolic process [GO:0006805]	GO:0005634; GO:0006355; GO:0006805		0	0	0	0	0	1	0	0	0	0	1	1	0	0	0	0	0	0	0	0
GSONMT00001454001	A0A060YWM4	LRRCT domain-containing protein				6	7	0	0	3	5	1	2	4	5	2	1	0	0	0	3	4	0	2	2
GSONMT00001455001	A0A060YLB8	AMP-binding domain-containing protein (Fragment)	integral component of membrane [GO:0016021]	GO:0016021		1	2	2	1	4	6	0	0	0	1	1	1	0	0	0	0	1	1	2	3
GSONMT00001456001	A0A060YDZ4	Uncharacterized protein				3	6	4	3	6	8	2	1	4	5	3	6	4	0	2	3	4	1	1	3
GSONMT00001458001	A0A060YXW4	STAS domain-containing protein	integral component of membrane [GO:0016021]; secondary active sulfate transmembrane transporter activity [GO:0008271]	GO:0008271; GO:0016021		0	1	0	2	0	0	0	1	1	0	0	1	0	0	2	1	0	0	2	0
GSONMT00001459001	A0A060Y418	Small monomeric GTPase (EC 3.6.5.2)	membrane [GO:0016020]; GTP binding [GO:0005525]; GTPase activity [GO:0003924]; signal transduction [GO:0007165]	GO:0003924; GO:0005525; GO:0007165; GO:0016020	ENSOMYT00000007355	2	0	0	0	0	0	1	0	0	1	2	0	0	0	0	0	0	0	0	0
GSONMT00001460001	A0A060XWP0	Uncharacterized protein	non-membrane spanning protein tyrosine kinase activity [GO:0004715]	GO:0004715		22	21	4	4	18	11	12	8	6	20	15	1	3	1	1	4	5	2	6	3
GSONMT00001463001	A0A060Z806	Uncharacterized protein				0	1	0	0	0	0	0	0	0	0	0	0	0	0	0	0	0	0	0	0
GSONMT00001464001	A0A060ZJ09	GOLD domain-containing protein	endoplasmic reticulum membrane [GO:0005789]; integral component of membrane [GO:0016021]	GO:0005789; GO:0016021		83	106	67	2	110	167	167	1	91	87	0	4	456	1	5	198	174	147	176	321
GSONMT00001467001	A0A060XM21	ANK_REP_REGION domain-containing protein	integral component of membrane [GO:0016021]; ion channel activity [GO:0005216]	GO:0005216; GO:0016021		7	4	6	3	5	3	1	1	2	4	2	6	1	2	2	3	3	8	7	3
GSONMT00001469001	A0A060XN82	RBR-type E3 ubiquitin transferase (EC 2.3.2.31)	cytosol [GO:0005829]; mitochondrion [GO:0005739]; metal ion binding [GO:0046872]; ubiquitin-protein transferase activity [GO:0004842]	GO:0004842; GO:0005739; GO:0005829; GO:0046872		67	75	30	50	41	39	48	54	40	34	42	62	16	16	50	42	21	44	45	47
GSONMT00001470001	A0A060XFX2	Uncharacterized protein	cytosol [GO:0005829]; mitochondrion [GO:0005739]; ubiquitin-protein transferase activity [GO:0004842]	GO:0004842; GO:0005739; GO:0005829		28	44	10	16	27	30	17	12	14	24	22	24	9	7	19	23	10	12	27	19
GSONMT00001474001	A0A060XGK0	Uncharacterized protein	RNA binding [GO:0003723]	GO:0003723		7	10	1	6	5	4	3	0	1	10	7	10	4	2	7	11	9	2	13	7
GSONMT00001475001	A0A060XFG7	Uncharacterized protein				13	16	3	3	20	18	14	18	17	16	22	13	3	7	8	9	14	2	5	4
GSONMT00001477001	A0A060XM25	Uncharacterized protein	transcription coactivator activity [GO:0003713]; cellular iron ion homeostasis [GO:0006879]	GO:0003713; GO:0006879		333	685	149	199	337	634	448	343	267	403	302	524	154	178	164	273	274	29	173	114
GSONMT00001479001	A0A060XN86	Protein YIPF3 (YIP1 family member 3)	Golgi apparatus [GO:0005794]; integral component of membrane [GO:0016021]; plasma membrane [GO:0005886]; cell differentiation [GO:0030154]	GO:0005794; GO:0005886; GO:0016021; GO:0030154		125	142	71	93	161	98	111	75	75	103	97	171	91	109	117	129	87	45	134	83
GSONMT00001481001	A0A060Z6V4	Uncharacterized protein	carboxy-lyase activity [GO:0016831]; pyridoxal phosphate binding [GO:0030170]; carboxylic acid metabolic process [GO:0019752]	GO:0016831; GO:0019752; GO:0030170		0	0	0	0	0	0	0	0	0	0	0	0	0	0	0	0	0	0	0	0
GSONMT00001484001	A0A060Y9W4	Transmembrane protein 231	ciliary membrane [GO:0060170]; integral component of membrane [GO:0016021]; cell projection organization [GO:0030030]	GO:0016021; GO:0030030; GO:0060170		8	6	3	6	13	7	12	4	3	1	4	10	5	3	5	8	5	0	6	9
GSONMT00001485001	A0A060Y2J8	Sulfotransferase (EC 2.8.2.-)	Golgi membrane [GO:0000139]; integral component of membrane [GO:0016021]; sulfotransferase activity [GO:0008146]; carbohydrate metabolic process [GO:0005975]	GO:0000139; GO:0005975; GO:0008146; GO:0016021		1	1	1	1	0	2	3	2	2	6	1	2	1	1	4	0	0	0	0	0
GSONMT00001486001	A0A060Y359	Uncharacterized protein	cytoplasmic vesicle membrane [GO:0030659]; cytoskeleton [GO:0005856]; plasma membrane [GO:0005886]; actin binding [GO:0003779]; actin nucleation [GO:0045010]; protein transport [GO:0015031]; vesicle-mediated transport [GO:0016192]	GO:0003779; GO:0005856; GO:0005886; GO:0015031; GO:0016192; GO:0030659; GO:0045010		2	0	0	0	0	0	1	1	0	1	0	0	1	0	6	0	1	0	0	0
GSONMT00001488001	A0A060Y202	PDZ domain-containing protein	cytoskeleton [GO:0005856]; structural molecule activity [GO:0005198]	GO:0005198; GO:0005856		24	59	17	7	33	56	69	35	33	21	24	71	18	38	9	34	32	5	21	9
GSONMT00001489001	A0A060Y995	PH domain-containing protein	structural molecule activity [GO:0005198]	GO:0005198		73	116	35	43	63	111	135	62	70	74	65	122	45	61	44	49	81	13	38	30
GSONMT00001491001	A0A060Y9W9	MIT domain-containing protein				10	12	5	12	21	11	9	9	5	10	15	29	6	17	7	13	18	2	19	9
GSONMT00001493001	A0A060Z3C4	Peptidase S1 domain-containing protein (Fragment)	serine-type endopeptidase activity [GO:0004252]	GO:0004252		0	0	0	0	0	0	0	0	0	0	0	0	0	0	0	6	1	0	12	6
GSONMT00001495001	A0A060Z4J0	Uncharacterized protein	integral component of membrane [GO:0016021]; calcium ion binding [GO:0005509]	GO:0005509; GO:0016021		2	10	1	7	5	3	3	5	2	10	6	10	3	4	6	7	8	0	7	1
GSONMT00001497001	A0A060ZK17	Uncharacterized protein				80	72	34	71	60	71	87	60	30	45	42	43	27	18	36	24	15	19	54	35
GSONMT00001500001	A0A060YR56	Uncharacterized protein	cytoplasm [GO:0005737]; actin filament binding [GO:0051015]; cell adhesion [GO:0007155]	GO:0005737; GO:0007155; GO:0051015		13	10	3	1	0	12	9	2	2	2	13	8	2	1	6	1	5	1	1	1
GSONMT00001502001	A0A060Z975	Uncharacterized protein				1	1	1	0	3	0	1	1	0	0	1	2	1	0	0	2	1	0	1	1
GSONMT00001503001	A0A061A6P6	Uncharacterized protein	membrane [GO:0016020]	GO:0016020		2	1	0	18	0	0	2	0	2	3	2	73	3	2	3	2	0	0	2	1
GSONMT00001505001	A0A060YFS0	Receptor protein serine/threonine kinase (EC 2.7.11.30)	membrane [GO:0016020]; ATP binding [GO:0005524]; transmembrane receptor protein serine/threonine kinase activity [GO:0004675]	GO:0004675; GO:0005524; GO:0016020		1	0	0	0	0	0	1	2	1	1	1	1	0	2	0	0	0	0	2	1
GSONMT00001506001	A0A060YGP6	UPA domain-containing protein	integral component of membrane [GO:0016021]; netrin receptor activity [GO:0005042]	GO:0005042; GO:0016021		1	5	0	3	4	1	0	1	1	1	1	1	0	1	0	3	2	0	1	2
GSONMT00001507001	A0A060YQJ2	Uncharacterized protein				0	0	0	0	0	0	0	0	0	0	0	0	0	0	0	0	0	0	0	0
GSONMT00001508001	A0A060XZU9	Uncharacterized protein	heme binding [GO:0020037]; iron ion binding [GO:0005506]; oxidoreductase activity, acting on paired donors, with incorporation or reduction of molecular oxygen [GO:0016705]	GO:0005506; GO:0016705; GO:0020037		0	0	0	0	0	0	2	0	1	0	0	0	0	0	0	0	0	0	0	0
GSONMT00001510001	A0A060XYL8	Protein kinase domain-containing protein	ATP binding [GO:0005524]; protein kinase activity [GO:0004672]	GO:0004672; GO:0005524		12	25	7	7	13	14	13	9	11	21	17	23	4	6	2	17	9	1	14	10
GSONMT00001511001	C1BFB9	Small ubiquitin-related modifier (SUMO)	nucleus [GO:0005634]; transcription factor binding [GO:0008134]; protein sumoylation [GO:0016925]	GO:0005634; GO:0008134; GO:0016925	ENSOMYT00000030611; ENSOMYT00000038535	90	62	47	51	93	79	72	67	58	49	68	108	36	33	57	40	42	24	67	44
GSONMT00001512001	A0A060Y6I3	Uncharacterized protein	integral component of membrane [GO:0016021]; Wnt-activated receptor activity [GO:0042813]; multicellular organism development [GO:0007275]	GO:0007275; GO:0016021; GO:0042813		6	13	1	3	5	10	3	2	3	6	12	6	3	2	5	2	1	0	3	3
GSONMT00001513001	A0A060XZ79	Protein kinase domain-containing protein	ATP binding [GO:0005524]; protein kinase activity [GO:0004672]	GO:0004672; GO:0005524		0	0	0	2	1	2	0	0	2	3	3	0	6	1	3	1	1	0	1	0
GSONMT00001515001	A0A060YUW5	Uncharacterized protein	aminoacyl-tRNA synthetase multienzyme complex [GO:0017101]	GO:0017101		131	211	77	120	228	147	147	90	106	160	220	178	80	97	70	102	109	42	150	111
GSONMT00001517001	A0A061A6R5	Protein kinase domain-containing protein (Fragment)	ATP binding [GO:0005524]; protein kinase activity [GO:0004672]	GO:0004672; GO:0005524		2	4	3	1	1	1	1	3	6	6	7	5	1	1	3	7	2	0	2	1
GSONMT00001518001	A0A060YX09	Uncharacterized protein				1	2	0	0	1	0	1	0	1	1	1	1	0	1	0	0	0	0	0	0
GSONMT00001522001	A0A060YNF2	DUF5577 domain-containing protein				31	33	13	17	18	14	22	17	13	24	22	14	5	15	11	15	22	2	20	10
GSONMT00001523001	A0A060YYL5	Uncharacterized protein				2	2	0	0	0	2	0	1	1	0	0	3	1	3	1	2	3	0	0	1
GSONMT00001526001	A0A060WR24	Uncharacterized protein	calcium ion binding [GO:0005509]	GO:0005509		3	4	2	7	6	4	1	2	5	3	2	11	2	2	3	3	9	6	7	9
GSONMT00001527001	C1BFF6	Thioredoxin	protein disulfide oxidoreductase activity [GO:0015035]; cell redox homeostasis [GO:0045454]; glycerol ether metabolic process [GO:0006662]	GO:0006662; GO:0015035; GO:0045454		2676	2679	895	1446	1713	1070	2283	2422	974	1831	2110	2717	1155	1187	2613	1652	1347	1201	2615	1800
GSONMT00001530001	A0A060WZ04	15-oxoprostaglandin 13-reductase (EC 1.3.1.48) (EC 1.3.1.74) (Dithiolethione-inducible gene 1 protein) (Leukotriene B4 12-hydroxydehydrogenase) (NAD(P)H-dependent alkenal/one oxidoreductase) (Prostaglandin reductase 1)	cytoplasm [GO:0005737]; 13-prostaglandin reductase activity [GO:0036132]; 15-oxoprostaglandin 13-oxidase activity [GO:0047522]; 2-alkenal reductase [NAD(P)+] activity [GO:0032440]; leukotriene B4 12-hydroxy dehydrogenase activity [GO:0097257]	GO:0005737; GO:0032440; GO:0036132; GO:0047522; GO:0097257		63	58	23	48	47	47	52	49	22	29	56	36	10	20	29	17	26	19	29	58
GSONMT00001531001	A0A060WRN9	HAUS-augmin3 domain-containing protein	cytoplasm [GO:0005737]; HAUS complex [GO:0070652]; microtubule [GO:0005874]; spindle [GO:0005819]; cell division [GO:0051301]; spindle assembly [GO:0051225]	GO:0005737; GO:0005819; GO:0005874; GO:0051225; GO:0051301; GO:0070652		15	35	8	7	7	37	28	17	10	19	11	7	0	5	7	5	2	1	3	0
GSONMT00001533001	A0A060WS25	Uncharacterized protein	DNA binding [GO:0003677]; DNA-directed DNA polymerase activity [GO:0003887]; DNA-dependent DNA replication [GO:0006261]	GO:0003677; GO:0003887; GO:0006261		1	1	0	0	0	0	0	0	1	0	0	0	0	0	0	0	0	0	0	0
GSONMT00001534001	A0A060WR29	Uncharacterized protein	extracellular region [GO:0005576]	GO:0005576		0	0	0	0	0	1	0	2	0	0	0	2	0	0	3	0	1	0	3	2
GSONMT00001535001	A0A060WXN1	HDAg domain-containing protein				112	135	51	92	58	65	43	52	59	59	66	110	56	65	71	61	67	43	101	66
GSONMT00001538001	A0A060WZ08	Amidase domain-containing protein				152	253	181	207	156	140	86	84	108	166	176	86	39	27	83	111	90	69	223	103
GSONMT00001539001	A0A060WRP3	Uncharacterized protein	integral component of membrane [GO:0016021]	GO:0016021		24	39	23	23	25	36	13	12	17	36	31	7	8	11	7	22	24	4	34	17
GSONMT00001540001	A0A060WS30	Protein kinase domain-containing protein	ATP binding [GO:0005524]; metal ion binding [GO:0046872]; protein kinase activity [GO:0004672]	GO:0004672; GO:0005524; GO:0046872		13	30	19	7	18	20	9	6	16	16	15	9	2	9	11	11	22	2	16	6
GSONMT00001543001	A0A060WR34	Phosphatidylinositol 3-kinase catalytic subunit type 3 (EC 2.7.1.137)	1-phosphatidylinositol-3-kinase activity [GO:0016303]; ATP binding [GO:0005524]; phosphatidylinositol-mediated signaling [GO:0048015]	GO:0005524; GO:0016303; GO:0048015		138	203	80	107	141	106	107	114	99	111	103	132	48	74	89	74	86	64	74	60
GSONMT00001547001	A0A060WXN4	Ubiquitin-like domain-containing protein				26	6	6	9	9	0	4	8	5	4	13	7	3	5	4	3	2	3	0	7
GSONMT00001548001	A0A060WZ11	Uncharacterized protein				0	3	0	1	3	5	2	1	1	7	3	1	0	0	1	4	1	1	3	8
GSONMT00001550001	A0A060WRP6	Homeobox domain-containing protein	nucleus [GO:0005634]; DNA binding [GO:0003677]; DNA-binding transcription factor activity [GO:0003700]; embryonic eye morphogenesis [GO:0048048]; regulation of transcription by RNA polymerase II [GO:0006357]; visual perception [GO:0007601]	GO:0003677; GO:0003700; GO:0005634; GO:0006357; GO:0007601; GO:0048048		0	1	0	0	0	0	0	0	0	0	0	0	0	0	0	0	0	0	0	0
GSONMT00001551001	A0A060WS34	Shootin-1	cytoplasm [GO:0005737]; cytoskeleton [GO:0005856]; filopodium [GO:0030175]; growth cone [GO:0030426]; lamellipodium [GO:0030027]; perikaryon [GO:0043204]; multicellular organism development [GO:0007275]	GO:0005737; GO:0005856; GO:0007275; GO:0030027; GO:0030175; GO:0030426; GO:0043204		4	3	0	2	5	3	4	2	1	8	2	0	0	1	0	3	2	0	4	0
GSONMT00001552001	A0A060WR39	Shootin-1	cytoplasm [GO:0005737]; cytoskeleton [GO:0005856]; filopodium [GO:0030175]; growth cone [GO:0030426]; lamellipodium [GO:0030027]; perikaryon [GO:0043204]; multicellular organism development [GO:0007275]	GO:0005737; GO:0005856; GO:0007275; GO:0030027; GO:0030175; GO:0030426; GO:0043204		16	14	1	5	13	5	5	4	4	10	7	0	2	0	1	0	2	3	3	1
GSONMT00001553001	A0A060WXN8	Uncharacterized protein				1	1	1	1	1	0	0	0	0	0	0	0	0	0	0	0	0	0	0	0
GSONMT00001554001	A0A060WZ13	Shootin-1	cytoplasm [GO:0005737]; cytoskeleton [GO:0005856]; filopodium [GO:0030175]; growth cone [GO:0030426]; lamellipodium [GO:0030027]; perikaryon [GO:0043204]; multicellular organism development [GO:0007275]	GO:0005737; GO:0005856; GO:0007275; GO:0030027; GO:0030175; GO:0030426; GO:0043204		14	20	3	9	13	6	4	3	4	13	9	0	3	0	3	1	0	3	5	0
GSONMT00001555001	A0A060WRP9	Protein TEX261	cytoplasm [GO:0005737]; integral component of membrane [GO:0016021]; COPII receptor activity [GO:0097020]; endoplasmic reticulum to Golgi vesicle-mediated transport [GO:0006888]	GO:0005737; GO:0006888; GO:0016021; GO:0097020	ENSOMYT00000081287	125	134	51	99	94	121	117	86	50	98	88	354	44	74	111	118	119	30	68	101
GSONMT00001556001	A0A060WS38	ANK_REP_REGION domain-containing protein	regulation of mitotic cytokinesis [GO:1902412]	GO:1902412		1	4	0	4	2	0	5	0	1	1	4	20	5	80	2	2	8	2	4	2
GSONMT00001557001	A0A060WR44	Uncharacterized protein				40	12	8	21	21	6	10	8	7	8	17	10	6	2	7	0	1	2	11	6
GSONMT00001558001	A0A060WXP1	Uncharacterized protein	GTP binding [GO:0005525]	GO:0005525		10	2	0	3	6	2	5	1	2	0	3	0	0	0	0	1	0	0	0	0
GSONMT00001561001	A0A060WZ17	SCY domain-containing protein	extracellular space [GO:0005615]; chemokine activity [GO:0008009]; defense response [GO:0006952]; immune response [GO:0006955]	GO:0005615; GO:0006952; GO:0006955; GO:0008009	ENSOMYT00000077228	7	6	3	8	16	11	4	4	3	8	9	8	8	4	7	2	5	1	5	1
GSONMT00001563001	A0A060WRQ2	Uncharacterized protein	cytoplasm [GO:0005737]; cilium assembly [GO:0060271]; establishment of planar polarity [GO:0001736]; vesicle-mediated transport [GO:0016192]	GO:0001736; GO:0005737; GO:0016192; GO:0060271		1	0	0	0	0	0	1	0	0	0	1	1	0	0	2	0	2	1	0	0
GSONMT00001564001	A0A060WS42	PAPA-1 domain-containing protein	Ino80 complex [GO:0031011]; chromatin remodeling [GO:0006338]	GO:0006338; GO:0031011		72	111	25	35	72	75	96	67	34	62	52	77	40	52	73	45	58	25	63	49
GSONMT00001566001	A0A060WR48	Aminotran_1_2 domain-containing protein	catalytic activity [GO:0003824]; pyridoxal phosphate binding [GO:0030170]; biosynthetic process [GO:0009058]	GO:0003824; GO:0009058; GO:0030170	ENSOMYT00000077076	229	278	106	135	215	185	180	124	144	168	186	239	114	89	120	138	145	44	149	137
GSONMT00001568001	A0A060WXP6	Ig-like domain-containing protein	integral component of membrane [GO:0016021]; plasma membrane [GO:0005886]	GO:0005886; GO:0016021		262	302	133	144	272	249	227	197	210	309	205	287	108	156	132	154	259	47	239	116
GSONMT00001570001	A0A060WZ21	Chloride channel protein	early endosome membrane [GO:0031901]; integral component of membrane [GO:0016021]; late endosome membrane [GO:0031902]; lysosomal membrane [GO:0005765]; plasma membrane [GO:0005886]; voltage-gated chloride channel activity [GO:0005247]	GO:0005247; GO:0005765; GO:0005886; GO:0016021; GO:0031901; GO:0031902		257	494	129	182	294	423	371	253	262	321	326	417	105	173	101	176	253	30	180	98
GSONMT00001571001	A0A060WRQ7	Uncharacterized protein				2	10	2	3	4	3	4	2	0	4	6	3	1	2	0	1	2	1	0	0
GSONMT00001573001	A0A060WS46	Uncharacterized protein	prefoldin complex [GO:0016272]; unfolded protein binding [GO:0051082]; protein folding [GO:0006457]	GO:0006457; GO:0016272; GO:0051082		94	98	46	89	94	107	141	86	53	95	56	162	65	62	145	97	93	64	103	107
GSONMT00001575001	A0A060WR52	HTH_Tnp_Tc3_2 domain-containing protein	DNA binding [GO:0003677]; DNA integration [GO:0015074]; transposition, DNA-mediated [GO:0006313]	GO:0003677; GO:0006313; GO:0015074		1	0	1	1	1	0	1	0	0	1	1	0	0	0	0	1	1	0	0	0
GSONMT00001576001	A0A060WXQ0	Homeobox domain-containing protein	nucleus [GO:0005634]; DNA binding [GO:0003677]	GO:0003677; GO:0005634		0	0	0	0	0	0	0	0	0	0	0	0	0	0	0	0	0	0	0	0
GSONMT00001577001	A0A060WZ26	Uncharacterized protein				11	9	2	6	7	4	0	1	2	5	4	1	0	0	0	0	0	0	2	0
GSONMT00001578001	A0A060WRR1	Uncharacterized protein	GTPase activator activity [GO:0005096]	GO:0005096		0	0	0	0	0	1	0	0	0	0	0	0	0	0	0	0	0	0	0	0
GSONMT00001579001	A0A060Z7H3	Uncharacterized protein	integral component of membrane [GO:0016021]; G protein-coupled receptor activity [GO:0004930]	GO:0004930; GO:0016021		0	1	0	0	0	0	0	0	0	0	0	0	0	0	0	0	1	0	0	0
GSONMT00001580001	A0A060ZCH9	Reverse transcriptase domain-containing protein				0	0	0	2	0	1	0	0	0	0	0	2	0	0	0	1	0	0	0	0
GSONMT00001583001	A0A060Z3C8	SEFIR domain-containing protein	integral component of membrane [GO:0016021]; interleukin-17 receptor activity [GO:0030368]	GO:0016021; GO:0030368		22	7	1	18	8	5	5	6	5	7	9	15	5	3	5	10	5	8	9	5
GSONMT00001587001	A0A060ZAB0	G_PROTEIN_RECEP_F1_2 domain-containing protein	integral component of membrane [GO:0016021]; G protein-coupled receptor activity [GO:0004930]	GO:0004930; GO:0016021		2	2	1	0	2	2	0	1	1	1	1	0	0	0	1	0	0	0	0	0
GSONMT00001588001	A0A060XYK5	Uncharacterized protein	guanyl-nucleotide exchange factor activity [GO:0005085]; regulation of Rho protein signal transduction [GO:0035023]; small GTPase mediated signal transduction [GO:0007264]	GO:0005085; GO:0007264; GO:0035023		0	0	0	0	0	0	0	0	0	0	0	0	0	0	0	0	0	0	0	0
GSONMT00001592001	A0A060YWZ0	Uncharacterized protein				0	1	0	0	0	1	0	0	0	0	0	0	0	0	0	0	0	0	0	0
GSONMT00001593001	A0A060YN46	TBK1_CCD1 domain-containing protein				4	12	1	2	8	3	7	4	9	11	9	4	8	3	0	7	4	0	6	1
GSONMT00001594001	A0A060Y3W2	Uncharacterized protein (Fragment)				8	10	5	4	13	8	2	3	6	11	14	14	3	3	2	8	13	2	11	8
GSONMT00001596001	A0A060Z351	Uncharacterized protein	integral component of membrane [GO:0016021]	GO:0016021		0	0	0	0	0	0	0	1	0	0	0	0	0	0	0	0	0	0	1	0
GSONMT00001597001	A0A060YJR5	Acyltransferase (EC 2.3.1.-)	endoplasmic reticulum membrane [GO:0005789]; integral component of membrane [GO:0016021]; transferase activity, transferring acyl groups other than amino-acyl groups [GO:0016747]	GO:0005789; GO:0016021; GO:0016747		901	580	382	286	646	466	165	308	286	378	230	537	72	137	128	332	306	54	316	198
GSONMT00001599001	A0A060ZAA0	Protein kinase domain-containing protein	ATP binding [GO:0005524]; protein tyrosine kinase activity [GO:0004713]	GO:0004713; GO:0005524		11	15	5	5	9	10	15	4	9	11	12	3	2	9	3	6	9	0	3	6
GSONMT00001602001	A0A060ZU54	COesterase domain-containing protein	integral component of plasma membrane [GO:0005887]; synapse [GO:0045202]; neurexin family protein binding [GO:0042043]; cell adhesion [GO:0007155]; modulation of chemical synaptic transmission [GO:0050804]; synapse organization [GO:0050808]	GO:0005887; GO:0007155; GO:0042043; GO:0045202; GO:0050804; GO:0050808	ENSOMYT00000059277	0	0	0	0	0	0	0	0	0	0	0	0	0	0	0	0	0	0	0	0
GSONMT00001609001	A0A060X536	Uncharacterized protein	integral component of membrane [GO:0016021]	GO:0016021		31	48	7	20	30	12	12	19	35	24	38	17	10	4	11	12	7	6	11	13
GSONMT00001610001	A0A060X434	Checkpoint with forkhead and RING finger domains protein (EC 2.3.2.27) (E3 ubiquitin-protein ligase CHFR) (RING-type E3 ubiquitin transferase CHFR)	PML body [GO:0016605]; metal ion binding [GO:0046872]; transferase activity [GO:0016740]; protein ubiquitination [GO:0016567]	GO:0016567; GO:0016605; GO:0016740; GO:0046872	ENSOMYT00000115131	44	46	32	27	37	30	26	19	26	40	41	44	15	14	11	39	33	12	49	30
GSONMT00001614001	A0A060XAL2	Uncharacterized protein	integral component of membrane [GO:0016021]	GO:0016021		3	4	1	2	3	0	2	0	1	2	1	0	0	2	1	0	1	0	1	0
GSONMT00001615001	A0A060XBW6	Uncharacterized protein				5	10	3	5	5	3	3	9	4	2	9	3	0	0	2	4	4	0	2	4
GSONMT00001616001	A0A060X4G2	Uncharacterized protein	extrinsic component of Golgi membrane [GO:0090498]; spermatogenesis [GO:0007283]	GO:0007283; GO:0090498		16	25	5	11	15	22	13	17	6	16	11	22	6	12	4	10	21	0	11	4
GSONMT00001619001	A0A060X539	LEM domain-containing protein	protein phosphatase 2A binding [GO:0051721]; cell cycle [GO:0007049]; cell division [GO:0051301]; positive regulation of protein dephosphorylation [GO:0035307]	GO:0007049; GO:0035307; GO:0051301; GO:0051721		80	62	73	84	174	23	33	33	79	81	85	102	56	79	32	82	94	27	124	56
GSONMT00001620001	A0A060X436	Uncharacterized protein			ENSOMYT00000115420	74	75	36	71	52	34	45	39	41	39	41	51	18	25	35	32	28	17	42	22
GSONMT00001622001	A0A060XAL6	Protein S-acyltransferase (EC 2.3.1.225)	Golgi membrane [GO:0000139]; integral component of membrane [GO:0016021]; protein-cysteine S-palmitoyltransferase activity [GO:0019706]; protein palmitoylation [GO:0018345]	GO:0000139; GO:0016021; GO:0018345; GO:0019706		0	0	0	0	0	0	0	0	0	0	0	0	0	0	0	0	0	0	0	0
GSONMT00001623001	A0A060XBX1	Palmitoyltransferase (EC 2.3.1.225)	Golgi membrane [GO:0000139]; integral component of membrane [GO:0016021]; mitochondrion [GO:0005739]; protein-cysteine S-palmitoyltransferase activity [GO:0019706]; protein palmitoylation [GO:0018345]	GO:0000139; GO:0005739; GO:0016021; GO:0018345; GO:0019706		0	0	0	0	3	0	0	0	0	1	0	0	0	0	1	0	1	0	0	0
GSONMT00001625001	A0A060X4G6	RanBD1 domain-containing protein	intracellular transport [GO:0046907]	GO:0046907	ENSOMYT00000115430	205	222	96	114	183	320	291	143	105	155	140	171	44	61	90	120	94	36	104	94
GSONMT00001627001	A0A060X542	Uncharacterized protein	microprocessor complex [GO:0070877]; heme binding [GO:0020037]; identical protein binding [GO:0042802]; RNA binding [GO:0003723]; primary miRNA processing [GO:0031053]	GO:0003723; GO:0020037; GO:0031053; GO:0042802; GO:0070877		137	127	36	47	84	211	134	124	42	72	72	141	44	44	90	74	89	22	45	54
GSONMT00001629001	A0A060X441	Uncharacterized protein				95	96	51	89	118	74	112	88	51	65	65	126	53	86	83	61	48	56	72	79
GSONMT00001630001	A0A060XAM1	Uncharacterized protein				36	49	19	26	34	19	45	33	20	33	31	64	19	27	11	21	16	9	24	19
GSONMT00001631001	A0A060Z7X3	Uncharacterized protein				20	78	11	11	40	29	26	14	18	23	17	31	7	15	7	22	30	0	16	8
GSONMT00001635001	A0A060YRA0	DMA domain-containing protein (Fragment)	nucleus [GO:0005634]; regulation of transcription, DNA-templated [GO:0006355]	GO:0005634; GO:0006355		0	0	0	0	0	0	0	0	0	0	0	0	0	0	0	0	0	0	0	0
GSONMT00001637001	A0A060YUU6	Uncharacterized protein	integral component of membrane [GO:0016021]	GO:0016021		0	0	0	0	0	0	1	0	0	0	0	0	0	0	0	0	0	0	0	0
GSONMT00001638001	A0A060XN64	Protein kinase domain-containing protein (Fragment)	ATP binding [GO:0005524]; protein kinase activity [GO:0004672]; intracellular signal transduction [GO:0035556]	GO:0004672; GO:0005524; GO:0035556		0	0	0	0	0	0	0	0	0	0	0	0	0	0	0	0	0	0	0	0
GSONMT00001640001	A0A060XNV0	WD_REPEATS_REGION domain-containing protein				1	6	2	1	1	2	0	5	2	3	0	3	0	0	1	1	1	0	7	2
GSONMT00001641001	A0A060XMS7	BEACH domain-containing protein				0	1	0	1	0	0	1	1	0	1	1	0	0	0	0	1	0	1	4	0
GSONMT00001642001	A0A060XUU9	Uncharacterized protein	apical plasma membrane [GO:0016324]; lipid droplet [GO:0005811]; GTP binding [GO:0005525]; GTPase activity [GO:0003924]	GO:0003924; GO:0005525; GO:0005811; GO:0016324	ENSOMYT00000075061	51	63	32	50	66	71	75	63	42	49	56	74	31	39	33	45	55	11	61	33
GSONMT00001644001	A0A060XVF1	Homeobox domain-containing protein	nucleus [GO:0005634]; DNA binding [GO:0003677]; DNA-binding transcription factor activity, RNA polymerase II-specific [GO:0000981]	GO:0000981; GO:0003677; GO:0005634		0	0	0	0	0	0	0	0	0	0	0	0	0	0	0	0	0	0	0	0
GSONMT00001647001	A0A060Z574	Uncharacterized protein	zinc ion binding [GO:0008270]	GO:0008270		2	13	2	2	6	3	0	3	1	7	8	3	0	2	0	4	2	0	1	0
GSONMT00001648001	A0A060YI50	Myosin motor domain-containing protein	myosin complex [GO:0016459]; actin binding [GO:0003779]; ATP binding [GO:0005524]; motor activity [GO:0003774]	GO:0003774; GO:0003779; GO:0005524; GO:0016459		12	11	4	3	9	6	6	2	3	5	4	7	7	4	1	7	14	0	3	0
GSONMT00001649001	A0A060YG91	Uncharacterized protein (Fragment)	actin binding [GO:0003779]; actin cytoskeleton organization [GO:0030036]; heart development [GO:0007507]	GO:0003779; GO:0007507; GO:0030036		15	20	13	28	25	7	12	10	12	28	26	29	18	15	5	30	27	4	18	9
GSONMT00001651001	A0A060Z0T7	Ig-like domain-containing protein				1	4	5	1	2	2	0	0	0	0	2	2	1	2	1	0	3	0	2	0
GSONMT00001652001	A0A060Z6H4	Uncharacterized protein	endoplasmic reticulum membrane [GO:0005789]; integral component of membrane [GO:0016021]; vacuolar proton-transporting V-type ATPase complex assembly [GO:0070072]	GO:0005789; GO:0016021; GO:0070072		11	20	7	13	14	15	23	5	6	23	15	26	20	9	29	13	6	4	20	20
GSONMT00001653001	A0A060ZKJ4	Uncharacterized protein (Fragment)	protein farnesyltransferase complex [GO:0005965]; metal ion binding [GO:0046872]; transferase activity [GO:0016740]; protein farnesylation [GO:0018343]	GO:0005965; GO:0016740; GO:0018343; GO:0046872		16	20	6	3	11	18	13	18	8	17	7	16	5	8	11	10	8	5	11	10
GSONMT00001654001	A0A060YAE8	Uncharacterized protein	integral component of membrane [GO:0016021]; calcium ion binding [GO:0005509]	GO:0005509; GO:0016021		0	1	0	2	1	0	0	1	0	0	0	1	0	1	0	0	1	0	2	0
GSONMT00001658001	A0A060Y4H4	C1q domain-containing protein				0	0	0	0	0	0	0	0	0	0	0	0	0	0	0	0	0	0	0	0
GSONMT00001661001	A0A060YNN0	Protein kinase domain-containing protein	ATP binding [GO:0005524]; protein kinase activity [GO:0004672]	GO:0004672; GO:0005524		1	3	1	1	1	2	0	0	1	2	0	1	0	0	0	1	2	0	1	0
GSONMT00001662001	A0A060YUB0	XK-related protein	integral component of membrane [GO:0016021]	GO:0016021		0	0	0	0	0	0	0	0	0	0	0	0	1	0	0	0	0	0	0	0
GSONMT00001664001	A0A061AEC6	PH domain-containing protein	metal ion binding [GO:0046872]; phospholipid binding [GO:0005543]; intracellular signal transduction [GO:0035556]; negative regulation of Ras protein signal transduction [GO:0046580]	GO:0005543; GO:0035556; GO:0046580; GO:0046872		0	0	0	0	0	0	0	0	0	0	0	0	0	0	0	0	0	0	0	0
GSONMT00001666001	A0A060YDG8	ANF_receptor domain-containing protein	integral component of membrane [GO:0016021]	GO:0016021		0	0	0	0	0	0	0	0	0	0	0	0	0	0	0	0	0	0	0	0
GSONMT00001670001	A0A060XFK5	G_PROTEIN_RECEP_F1_2 domain-containing protein (Fragment)	integral component of membrane [GO:0016021]; G protein-coupled receptor activity [GO:0004930]	GO:0004930; GO:0016021		0	0	0	0	0	0	0	0	0	0	0	0	0	0	0	0	0	0	0	0
GSONMT00001671001	A0A060X861	WD_REPEATS_REGION domain-containing protein	U3 snoRNA binding [GO:0034511]; rRNA processing [GO:0006364]	GO:0006364; GO:0034511	ENSOMYT00000094850	57	70	17	14	20	68	39	40	29	46	20	35	10	14	47	35	17	24	31	19
GSONMT00001673001	A0A060X8S9	LRRNT domain-containing protein	collagen-containing extracellular matrix [GO:0062023]; extracellular matrix structural constituent [GO:0005201]	GO:0005201; GO:0062023	ENSOMYT00000094546	1	4	2	2	2	1	5	2	0	3	2	0	0	3	0	1	1	0	2	3
GSONMT00001675001	A0A060X7N6	Chitinase (EC 3.2.1.14)	extracellular region [GO:0005576]; chitin binding [GO:0008061]; chitinase activity [GO:0004568]; carbohydrate metabolic process [GO:0005975]	GO:0004568; GO:0005576; GO:0005975; GO:0008061		0	0	0	0	0	0	0	0	0	0	0	0	0	1	0	0	0	0	0	0
GSONMT00001676001	A0A060XEB3	Uncharacterized protein			ENSOMYT00000093979	6	22	9	8	9	8	7	11	6	12	9	18	6	13	10	11	9	3	14	14
GSONMT00001677001	A0A060XFK9	Uncharacterized protein				7	11	9	5	8	7	1	5	5	6	1	19	4	5	7	9	9	2	18	8
GSONMT00001680001	A0A060X867	Uncharacterized protein	metal ion binding [GO:0046872]	GO:0046872	ENSOMYT00000093963	288	315	143	154	175	244	156	142	149	219	227	358	190	161	135	194	231	51	270	220
GSONMT00001684001	A0A060X8T3	Chitinase (EC 3.2.1.14)	extracellular region [GO:0005576]; chitin binding [GO:0008061]; chitinase activity [GO:0004568]; carbohydrate metabolic process [GO:0005975]	GO:0004568; GO:0005576; GO:0005975; GO:0008061		2	1	0	0	1	0	1	0	0	0	0	0	0	0	0	0	0	2	0	47
GSONMT00001685001	A0A060X7P1	Chitinase (EC 3.2.1.14)	extracellular region [GO:0005576]; chitin binding [GO:0008061]; chitinase activity [GO:0004568]; carbohydrate metabolic process [GO:0005975]	GO:0004568; GO:0005576; GO:0005975; GO:0008061	ENSOMYT00000092434	0	1	1	2	0	2	6	0	0	0	7	1	4	0	5	1	1	1	0	6
GSONMT00001687001	A0A060XEB9	Uncharacterized protein				2	8	2	0	5	1	1	0	0	0	2	1	0	0	0	0	0	11	0	18
GSONMT00001688001	A0A060YQF6	Uncharacterized protein (Fragment)	integral component of membrane [GO:0016021]; transferase activity, transferring hexosyl groups [GO:0016758]; protein glycosylation [GO:0006486]; regulation of transcription, DNA-templated [GO:0006355]	GO:0006355; GO:0006486; GO:0016021; GO:0016758		0	1	1	2	3	1	0	0	3	2	6	3	0	2	0	0	4	0	1	2
GSONMT00001690001	A0A060XY01	Uncharacterized protein (Fragment)				0	0	1	0	1	0	0	0	0	0	2	0	0	0	0	1	0	0	0	0
GSONMT00001693001	A0A060XYK0	RanBP2-type domain-containing protein	nucleus [GO:0005634]; metal ion binding [GO:0046872]; transcription coactivator activity [GO:0003713]; transcription corepressor activity [GO:0003714]	GO:0003713; GO:0003714; GO:0005634; GO:0046872		20	19	7	6	13	18	15	11	13	12	6	16	3	7	3	10	6	1	11	10
GSONMT00001694001	A0A060XR81	Uncharacterized protein				11	15	7	6	11	8	6	5	3	6	7	5	4	4	6	4	7	4	4	4
GSONMT00001695001	A0A060XRU8	Uncharacterized protein	zinc ion binding [GO:0008270]	GO:0008270		0	0	0	0	0	0	0	0	0	3	0	0	1	0	0	0	0	0	2	0
GSONMT00001697001	A0A060Z9V3	Dynactin subunit 6	cytoplasm [GO:0005737]; dynactin complex [GO:0005869]	GO:0005737; GO:0005869		56	123	18	22	29	27	21	57	37	67	20	80	19	51	36	77	64	30	70	35
GSONMT00001698001	A0A060ZHW3	Uncharacterized protein	membrane [GO:0016020]; axon development [GO:0061564]; regulation of signal transduction [GO:0009966]	GO:0009966; GO:0016020; GO:0061564		1	4	3	5	1	7	3	1	0	1	3	5	0	4	0	3	1	0	2	2
GSONMT00001700001	A0A060YS34	Uncharacterized protein				8	13	1	3	3	4	6	6	5	0	10	14	2	6	5	5	7	1	6	1
GSONMT00001701001	A0A060YJP6	Uncharacterized protein				1	2	2	0	0	2	0	5	0	0	0	1	0	0	0	0	1	0	0	2
GSONMT00001702001	A0A060XRG6	Homeobox domain-containing protein	nucleus [GO:0005634]; DNA binding [GO:0003677]; DNA-binding transcription factor activity, RNA polymerase II-specific [GO:0000981]	GO:0000981; GO:0003677; GO:0005634		3	1	0	2	1	1	0	0	0	0	2	0	0	0	1	0	0	0	1	0
GSONMT00001703001	A0A060XQE2	Ig-like domain-containing protein	integral component of membrane [GO:0016021]	GO:0016021		43	13	4	7	12	11	18	7	3	15	4	5	0	3	1	5	3	0	3	3
GSONMT00001706001	A0A060XXM5	Uncharacterized protein				5	0	0	0	0	0	0	1	1	1	0	1	0	0	0	1	0	0	0	0
GSONMT00001710001	A0A060XVK5	Uncharacterized protein	extracellular region [GO:0005576]; metallocarboxypeptidase activity [GO:0004181]; zinc ion binding [GO:0008270]	GO:0004181; GO:0005576; GO:0008270		0	0	0	0	0	14	36	0	0	0	2	0	0	0	0	0	0	0	0	0
GSONMT00001711001	A0A060XND0	HTH_Tnp_4 domain-containing protein				0	0	0	0	0	0	0	0	0	0	0	0	0	0	0	0	0	0	0	0
GSONMT00001712001	A0A060XP23	Aurora kinase (EC 2.7.11.1)	chromosome [GO:0005694]; chromosome passenger complex [GO:0032133]; ATP binding [GO:0005524]; metal ion binding [GO:0046872]; protein serine kinase activity [GO:0106310]; protein threonine kinase activity [GO:0106311]; histone H3-S28 phosphorylation [GO:0043988]; mitotic spindle assembly checkpoint [GO:0007094]; positive regulation of cytokinesis [GO:0032467]	GO:0005524; GO:0005694; GO:0007094; GO:0032133; GO:0032467; GO:0043988; GO:0046872; GO:0106310; GO:0106311	ENSOMYT00000005245	51	112	5	42	21	47	45	41	25	71	65	1	1	5	0	1	2	1	3	2
GSONMT00001713001	A0A060XMY8	Transporter	integral component of membrane [GO:0016021]; symporter activity [GO:0015293]	GO:0015293; GO:0016021		0	0	0	0	0	0	0	0	0	0	0	0	0	0	0	0	0	0	0	0
GSONMT00001714001	A0A060XV13	Uncharacterized protein	condensed chromosome kinetochore [GO:0000777]; cytoplasm [GO:0005737]	GO:0000777; GO:0005737		199	324	100	164	156	254	135	172	158	178	195	303	112	145	110	219	237	53	233	150
GSONMT00001715001	A0A060XVK9	C-type lectin domain-containing protein				0	0	0	0	0	0	0	0	0	0	0	0	0	0	0	0	0	0	0	0
GSONMT00001716001	A0A060XND6	Uncharacterized protein (Fragment)				53	107	18	44	58	78	70	62	34	57	37	49	6	9	23	11	27	9	50	26
GSONMT00001718001	A0A060Z8U8	Uncharacterized protein				1	1	0	0	0	0	0	0	0	0	0	0	0	0	0	0	0	0	0	0
GSONMT00001719001	A0A060XYI4	Olfactory receptor	integral component of membrane [GO:0016021]; plasma membrane [GO:0005886]; G protein-coupled receptor activity [GO:0004930]; olfactory receptor activity [GO:0004984]	GO:0004930; GO:0004984; GO:0005886; GO:0016021		0	0	0	0	0	0	0	0	0	0	0	0	0	0	0	0	0	0	0	0
GSONMT00001721001	A0A060XZ50	BTB domain-containing protein	protein homooligomerization [GO:0051260]	GO:0051260		2	1	0	0	0	3	2	0	3	0	0	1	1	0	0	1	1	0	0	0
GSONMT00001722001	A0A060XXX6	DNA-(apurinic or apyrimidinic site) lyase (EC 4.2.99.18)	mitochondrial inner membrane [GO:0005743]; small ribosomal subunit [GO:0015935]; spindle [GO:0005819]; class I DNA-(apurinic or apyrimidinic site) endonuclease activity [GO:0140078]; DNA binding [GO:0003677]; RNA binding [GO:0003723]; structural constituent of ribosome [GO:0003735]; apoptotic process [GO:0006915]; cell division [GO:0051301]; regulation of translation [GO:0006417]; translation [GO…	GO:0003677; GO:0003723; GO:0003735; GO:0005743; GO:0005819; GO:0006412; GO:0006417; GO:0006915; GO:0015935; GO:0051301; GO:0140078		10315	7247	3030	5967	5883	4170	7086	4501	5951	4107	5413	6121	3083	3558	4730	3411	3639	5457	6231	5342
GSONMT00001723001	A0A060Y566	Uncharacterized protein				93	106	52	44	84	71	48	54	54	61	72	54	41	48	48	54	50	19	61	41
GSONMT00001724001	A0A060Y5S2	Uncharacterized protein			ENSOMYT00000104447	147	132	85	98	93	137	80	54	111	103	103	133	72	33	80	72	47	105	95	126
GSONMT00001725001	A0A060XYI7	Pannexin	gap junction [GO:0005921]; integral component of membrane [GO:0016021]; plasma membrane [GO:0005886]; channel activity [GO:0015267]; cation transport [GO:0006812]; positive regulation of interleukin-1 production [GO:0032732]	GO:0005886; GO:0005921; GO:0006812; GO:0015267; GO:0016021; GO:0032732		9	16	10	7	15	16	12	6	6	15	13	18	11	5	3	19	16	3	16	8
GSONMT00001726001	A0A060XZ56	MIT domain-containing protein				31	65	15	27	29	25	34	27	16	43	34	44	19	32	14	28	30	6	56	17
GSONMT00001727001	A0A060XXY0	Uncharacterized protein	cell projection [GO:0042995]; cytoplasm [GO:0005737]; intracellular signal transduction [GO:0035556]	GO:0005737; GO:0035556; GO:0042995		11	9	4	10	7	8	7	6	2	4	7	9	5	5	3	6	10	7	5	6
GSONMT00001730001	A0A060Z342	Uncharacterized protein				5	6	1	1	2	6	3	7	6	9	2	3	2	3	7	4	5	1	6	1
GSONMT00001731001	A0A060Y2T0	SH3 domain-containing protein (Fragment)	actin cytoskeleton organization [GO:0030036]; caveola assembly [GO:0070836]; plasma membrane tubulation [GO:0097320]	GO:0030036; GO:0070836; GO:0097320		71	119	40	60	105	80	72	87	56	81	78	131	35	60	60	68	89	11	71	37
GSONMT00001733001	A0A060Y1L6	Arf-GAP domain-containing protein	GTPase activator activity [GO:0005096]	GO:0005096		235	342	71	187	252	251	309	118	168	164	153	237	119	126	116	158	157	30	117	95
GSONMT00001735001	A0A060Y8W4	Uncharacterized protein	integral component of membrane [GO:0016021]	GO:0016021		94	116	32	76	48	72	82	55	46	61	66	185	104	41	81	151	91	55	107	107
GSONMT00001736001	A0A060Y9J2	Uncharacterized protein	integral component of membrane [GO:0016021]	GO:0016021	ENSOMYT00000079481	75	62	5	18	7	33	102	89	49	39	82	174	38	14	209	219	24	62	57	35
GSONMT00001737001	A0A060Y264	Chorein_N domain-containing protein (Fragment)				4	4	3	0	1	1	2	3	2	7	2	1	1	2	0	2	4	0	3	4
GSONMT00001738001	A0A060Z9Y8	Tr-type G domain-containing protein (Fragment)	GTP binding [GO:0005525]; GTPase activity [GO:0003924]	GO:0003924; GO:0005525		161	125	43	75	123	241	257	132	66	93	87	91	43	32	49	73	43	12	31	44
GSONMT00001739001	A0A060YSZ6	DUF3361 domain-containing protein (Fragment)	actin cytoskeleton organization [GO:0030036]; cell migration [GO:0016477]; phagocytosis [GO:0006909]	GO:0006909; GO:0016477; GO:0030036		16	8	3	4	7	4	2	1	3	7	4	6	7	3	1	5	3	0	4	2
GSONMT00001740001	A0A060Y5R1	Uncharacterized protein	oxidoreductase activity, acting on NAD(P)H [GO:0016651]	GO:0016651		8	13	3	4	10	6	15	5	3	6	7	11	5	2	15	15	6	5	10	9
GSONMT00001743001	A0A060YJ10	UDENN FNIP1/2-type domain-containing protein (Fragment)	lysosomal membrane [GO:0005765]	GO:0005765		49	74	27	41	39	26	29	22	32	27	51	74	36	20	20	38	34	4	52	23
GSONMT00001745001	A0A060YI79	Uncharacterized protein				0	0	0	0	0	0	0	0	0	0	0	0	0	0	0	0	0	0	0	0
GSONMT00001748001	A0A060YYR2	Uncharacterized protein	voltage-gated potassium channel complex [GO:0008076]; voltage-gated potassium channel activity [GO:0005249]; regulation of ion transmembrane transport [GO:0034765]	GO:0005249; GO:0008076; GO:0034765		0	0	0	0	0	0	0	0	0	0	0	0	0	0	0	0	0	0	0	0
GSONMT00001751001	A0A061A6V6	tRNA-synt_1 domain-containing protein	aminoacyl-tRNA ligase activity [GO:0004812]; ATP binding [GO:0005524]; tRNA aminoacylation for protein translation [GO:0006418]	GO:0004812; GO:0005524; GO:0006418		10	27	8	4	18	25	15	10	7	17	23	13	3	3	5	7	9	0	7	6
GSONMT00001752001	A0A060ZIC5	Uncharacterized protein				0	2	0	0	0	1	0	0	0	0	0	1	0	0	0	0	3	0	1	1
GSONMT00001753001	A0A060Z6B1	Aldedh domain-containing protein	oxidoreductase activity, acting on the aldehyde or oxo group of donors, NAD or NADP as acceptor [GO:0016620]	GO:0016620		0	0	0	0	0	0	0	0	0	0	0	0	0	0	0	0	0	0	0	0
GSONMT00001755001	A0A060XJZ4	DUF3377 domain-containing protein	integral component of membrane [GO:0016021]; metalloendopeptidase activity [GO:0004222]	GO:0004222; GO:0016021		13	25	9	17	28	15	9	8	10	21	27	14	2	7	5	23	16	4	16	10
GSONMT00001756001	A0A060XS24	ZnMc domain-containing protein	extracellular matrix [GO:0031012]; metalloendopeptidase activity [GO:0004222]; zinc ion binding [GO:0008270]	GO:0004222; GO:0008270; GO:0031012		5	15	4	0	4	10	2	1	9	7	11	8	0	1	1	8	7	0	6	5
GSONMT00001757001	A0A060XSN7	Uncharacterized protein	integral component of membrane [GO:0016021]	GO:0016021		1	1	0	4	1	0	0	0	0	1	0	0	0	0	0	0	0	0	0	0
GSONMT00001758001	A0A060XKB9	Uncharacterized protein	integral component of membrane [GO:0016021]; G protein-coupled receptor activity [GO:0004930]; cell surface receptor signaling pathway [GO:0007166]	GO:0004930; GO:0007166; GO:0016021		25	20	10	25	11	7	5	10	5	17	18	3	12	6	10	6	7	5	15	3
GSONMT00001759001	A0A060XL09	Probable RNA polymerase II nuclear localization protein SLC7A6OS	cytoplasm [GO:0005737]; nucleus [GO:0005634]	GO:0005634; GO:0005737	ENSOMYT00000088726	253	316	127	194	185	328	361	250	166	190	170	187	90	107	123	99	72	86	117	108
GSONMT00001760001	A0A060XJZ9	Uncharacterized protein	integral component of membrane [GO:0016021]; transmembrane transporter activity [GO:0022857]	GO:0016021; GO:0022857	ENSOMYT00000088517	12	17	6	18	7	14	8	16	5	11	7	8	14	8	8	7	9	3	19	18
GSONMT00001761001	A0A060XS28	Reverse transcriptase domain-containing protein				1	1	1	0	0	0	0	0	0	0	1	0	0	0	0	0	0	0	0	1
GSONMT00001763001	A0A060XSP1	Protein kinase domain-containing protein	ATP binding [GO:0005524]; protein kinase activity [GO:0004672]	GO:0004672; GO:0005524		15	3	5	12	12	18	14	11	6	11	18	28	19	22	28	21	6	3	14	15
GSONMT00001764001	A0A060XKC3	Uncharacterized protein				4	7	0	3	4	6	1	3	2	2	7	14	5	8	6	7	1	0	8	4
GSONMT00001765001	A0A060XL14	Uncharacterized protein	integral component of membrane [GO:0016021]; G protein-coupled receptor activity [GO:0004930]; cell surface receptor signaling pathway [GO:0007166]	GO:0004930; GO:0007166; GO:0016021		12	12	8	9	9	5	11	6	8	12	8	7	4	1	7	1	12	1	13	1
GSONMT00001768001	A0A060XK03	Uncharacterized protein				2	4	1	2	1	4	3	3	3	10	7	3	2	4	2	1	3	0	5	0
GSONMT00001771001	A0A060YVP7	Uncharacterized protein (Fragment)	integral component of membrane [GO:0016021]	GO:0016021		15	22	4	10	12	10	16	8	8	13	18	10	1	4	2	6	8	3	6	1
GSONMT00001773001	A0A060WWM0	Uncharacterized protein	integral component of membrane [GO:0016021]	GO:0016021		3	1	0	1	0	1	0	2	2	0	2	2	0	0	1	0	1	0	2	0
GSONMT00001774001	A0A060X364	Uncharacterized protein				0	0	0	0	0	0	0	0	0	0	0	0	0	0	0	0	0	0	0	0
GSONMT00001775001	A0A060X4H6	TAR DNA-binding protein 43	nucleus [GO:0005634]; RNA binding [GO:0003723]; mRNA processing [GO:0006397]; RNA splicing [GO:0008380]	GO:0003723; GO:0005634; GO:0006397; GO:0008380		311	431	158	217	261	264	263	214	150	250	219	295	113	144	122	166	182	75	209	131
GSONMT00001777001	A0A060WX43	6-phosphogluconate dehydrogenase, decarboxylating (EC 1.1.1.44)	NADP binding [GO:0050661]; phosphogluconate 2-dehydrogenase activity [GO:0008114]; phosphogluconate dehydrogenase (decarboxylating) activity [GO:0004616]; D-gluconate metabolic process [GO:0019521]; pentose-phosphate shunt [GO:0006098]	GO:0004616; GO:0006098; GO:0008114; GO:0019521; GO:0050661		898	1283	295	455	603	694	1474	1637	430	742	836	799	174	371	540	367	552	116	442	354
GSONMT00001779001	A0A060WXQ2	PH domain-containing protein	ATP-dependent microtubule motor activity [GO:1990939]; microtubule-based movement [GO:0007018]	GO:0007018; GO:1990939		61	113	49	43	49	65	49	33	37	64	68	50	14	35	10	31	41	1	36	16
GSONMT00001780001	A0A060WWM3	Kinesin motor domain-containing protein	ATP binding [GO:0005524]; ATP-dependent microtubule motor activity [GO:1990939]; microtubule binding [GO:0008017]; microtubule-based movement [GO:0007018]	GO:0005524; GO:0007018; GO:0008017; GO:1990939		20	51	7	18	21	49	23	13	24	26	33	24	14	12	12	20	26	5	15	19
GSONMT00001782001	A0A060X368	U-box domain-containing protein	ubiquitin ligase complex [GO:0000151]; ubiquitin-ubiquitin ligase activity [GO:0034450]; ubiquitin-dependent protein catabolic process [GO:0006511]	GO:0000151; GO:0006511; GO:0034450		228	339	117	137	167	264	224	188	160	214	150	229	76	88	105	138	152	47	114	115
GSONMT00001783001	A0A060X4H9	Uncharacterized protein				13	39	9	9	22	46	30	20	16	22	18	24	6	8	8	15	18	0	17	8
GSONMT00001784001	A0A060WX47	Nicotinamide-nucleotide adenylyltransferase (EC 2.7.7.1) (EC 2.7.7.18) (Nicotinate-nucleotide adenylyltransferase)	ATP binding [GO:0005524]; nicotinamide-nucleotide adenylyltransferase activity [GO:0000309]; nicotinate-nucleotide adenylyltransferase activity [GO:0004515]; NAD biosynthetic process [GO:0009435]	GO:0000309; GO:0004515; GO:0005524; GO:0009435	ENSOMYT00000053937	145	215	65	87	137	161	188	121	64	121	106	274	118	163	197	159	165	59	171	97
GSONMT00001786001	A0A060WXQ7	Leucine zipper and CTNNBIP1 domain-containing protein (Leucine zipper and ICAT homologous domain-containing protein) (Protein LZIC)	beta-catenin binding [GO:0008013]; central nervous system development [GO:0007417]	GO:0007417; GO:0008013	ENSOMYT00000053966	65	114	23	60	70	82	78	86	37	66	68	138	65	62	92	74	81	57	107	66
GSONMT00001787001	A0A060WWM8	Uncharacterized protein	cell projection [GO:0042995]; Golgi membrane [GO:0000139]; integral component of membrane [GO:0016021]; synapse [GO:0045202]; calcium ion binding [GO:0005509]; homophilic cell adhesion via plasma membrane adhesion molecules [GO:0007156]	GO:0000139; GO:0005509; GO:0007156; GO:0016021; GO:0042995; GO:0045202		35	81	16	30	65	95	47	32	17	40	38	94	17	64	13	14	51	11	44	58
GSONMT00001788001	A0A060X372	Uncharacterized protein	nucleic acid binding [GO:0003676]	GO:0003676		1	2	0	0	1	0	0	1	0	0	0	0	0	0	0	0	2	0	0	0
GSONMT00001789001	A0A060X4I3	Phosphatidylinositol-4,5-bisphosphate 3-kinase (EC 2.7.1.153)	phosphatidylinositol-3,4-bisphosphate 5-kinase activity [GO:0052812]; phosphatidylinositol-4,5-bisphosphate 3-kinase activity [GO:0046934]; phosphatidylinositol-mediated signaling [GO:0048015]	GO:0046934; GO:0048015; GO:0052812		7	6	4	3	2	6	5	5	2	9	4	3	0	0	0	1	1	0	1	2
GSONMT00001790001	A0A060WX50	Uncharacterized protein	integral component of nuclear inner membrane [GO:0005639]	GO:0005639		9	8	6	5	14	3	13	5	2	9	6	5	3	8	3	4	7	2	6	4
GSONMT00001791001	A0A060WXR1	Uncharacterized protein	integral component of nuclear inner membrane [GO:0005639]	GO:0005639		16	27	5	9	30	30	22	14	9	26	30	19	9	7	6	16	10	0	15	10
GSONMT00001792001	A0A060WWN2	Uncharacterized protein			ENSOMYT00000073019	8820	13749	5369	7479	10320	8350	7823	6820	6240	9285	6644	17148	8875	6189	9179	9204	7506	7197	13127	7003
GSONMT00001793001	A0A060X377	Complex I-ESSS (NADH dehydrogenase [ubiquinone] 1 beta subcomplex subunit 11, mitochondrial) (NADH-ubiquinone oxidoreductase ESSS subunit)	integral component of membrane [GO:0016021]; mitochondrion [GO:0005739]	GO:0005739; GO:0016021	ENSOMYT00000073057	599	663	275	442	581	365	469	382	242	394	401	779	297	254	527	443	376	438	515	508
GSONMT00001794001	A0A060X4I6	Uncharacterized protein	GTP binding [GO:0005525]; GTPase activity [GO:0003924]; skeletal muscle satellite cell migration [GO:1902766]; small GTPase mediated signal transduction [GO:0007264]; wound healing, spreading of cells [GO:0044319]	GO:0003924; GO:0005525; GO:0007264; GO:0044319; GO:1902766		243	336	99	175	281	205	307	200	136	214	183	355	103	145	168	169	187	71	214	133
GSONMT00001796001	A0A060WX54	Uncharacterized protein				15	15	12	16	32	28	16	17	23	22	27	36	19	14	28	48	47	11	54	34
GSONMT00001797001	A0A060WXR6	Biglycan	extracellular region [GO:0005576]	GO:0005576		0	0	0	0	0	0	0	0	0	0	0	0	0	0	0	0	0	0	0	0
GSONMT00001798001	A0A060WWN7	Biglycan	extracellular region [GO:0005576]	GO:0005576		0	0	0	0	0	0	0	0	0	0	0	0	0	0	0	0	0	0	0	0
GSONMT00001799001	A0A060X382	Uncharacterized protein				0	0	0	0	0	0	0	0	0	0	0	0	0	0	0	0	0	0	0	0
GSONMT00001800001	A0A060X4J1	Uncharacterized protein	membrane [GO:0016020]; scavenger receptor activity [GO:0005044]; regulation of apoptotic process [GO:0042981]	GO:0005044; GO:0016020; GO:0042981		15	27	14	10	11	15	11	11	14	11	10	13	10	16	8	11	8	4	4	5
GSONMT00001801001	A0A060WX57	Calcium-transporting ATPase (EC 7.2.2.10)	integral component of membrane [GO:0016021]; ATP binding [GO:0005524]; calcium transmembrane transporter activity, phosphorylative mechanism [GO:0005388]; metal ion binding [GO:0046872]	GO:0005388; GO:0005524; GO:0016021; GO:0046872		0	0	0	0	0	0	0	0	0	0	0	0	0	0	0	0	0	0	0	0
GSONMT00001802001	A0A060WXR9	Uncharacterized protein	nucleus [GO:0005634]; DNA-binding transcription factor activity [GO:0003700]; sequence-specific DNA binding [GO:0043565]; zinc ion binding [GO:0008270]	GO:0003700; GO:0005634; GO:0008270; GO:0043565	ENSOMYT00000074490	1115	1162	523	1049	1035	592	495	616	730	764	669	547	302	306	440	394	416	491	570	544
GSONMT00001805001	A0A060YQ04	Uncharacterized protein				4	0	0	2	2	1	1	2	2	2	2	0	0	0	0	0	0	0	0	8
GSONMT00001807001	A0A060Z910	MFS domain-containing protein	integral component of membrane [GO:0016021]; transmembrane transporter activity [GO:0022857]	GO:0016021; GO:0022857		0	0	1	0	1	0	1	3	0	0	1	1	1	0	0	1	0	0	0	0
GSONMT00001810001	A0A060Z8N4	Chordin (Fragment)	multicellular organism development [GO:0007275]	GO:0007275		25	9	5	3	9	9	8	10	8	5	8	41	25	6	4	6	14	1	4	5
GSONMT00001814001	A0A060XZ62	Uncharacterized protein				11	16	9	1	4	11	8	5	5	6	6	9	1	3	2	6	8	0	6	4
GSONMT00001816001	A0A060Y6F5	Uncharacterized protein			ENSOMYT00000000244	2	17	1	3	8	10	3	2	5	14	11	3	0	5	6	7	9	1	2	3
GSONMT00001817001	A0A060Y727	NTP_transf_2 domain-containing protein	nucleotidyltransferase activity [GO:0016779]	GO:0016779		6	20	4	1	6	8	7	8	4	8	7	6	5	5	3	2	5	0	6	2
GSONMT00001819001	A0A060XZS4	Polynucleotide adenylyltransferase (EC 2.7.7.19)	integral component of membrane [GO:0016021]; nucleus [GO:0005634]; ATP binding [GO:0005524]; polynucleotide adenylyltransferase activity [GO:0004652]; RNA binding [GO:0003723]; mRNA processing [GO:0006397]; RNA 3'-end processing [GO:0031123]; RNA polyadenylation [GO:0043631]	GO:0003723; GO:0004652; GO:0005524; GO:0005634; GO:0006397; GO:0016021; GO:0031123; GO:0043631		20	35	11	13	18	22	22	13	13	27	36	23	11	19	11	18	15	4	17	12
GSONMT00001821001	A0A060Y0E7	Uncharacterized protein	extracellular space [GO:0005615]	GO:0005615		214661	267974	118541	186917	215770	228842	144997	125971	159593	175322	172972	334964	161233	140462	164513	208368	260986	58291	215155	147377
GSONMT00001826001	C1BH02	Leydig cell tumor 10 kDa protein				42	44	28	34	42	39	62	45	23	34	16	106	9	15	37	44	35	28	52	31
GSONMT00001828001	A0A060YRI2	EF-hand domain-containing protein	calcium ion binding [GO:0005509]	GO:0005509		0	0	0	0	0	0	0	0	0	0	0	0	0	0	0	0	0	0	0	0
GSONMT00001829001	A0A060Y9E2	Uncharacterized protein				0	0	0	0	0	0	0	0	0	0	0	0	0	0	0	0	0	0	0	0
GSONMT00001830001	A0A060YA18	Uncharacterized protein				0	0	0	0	0	0	0	0	0	0	0	0	0	0	0	0	0	0	0	0
GSONMT00001837001	A0A060Z2Q9	Uncharacterized protein	actin binding [GO:0003779]; calcium ion binding [GO:0005509]	GO:0003779; GO:0005509		0	0	0	0	0	0	0	0	0	0	0	0	0	0	0	0	1	0	0	1
GSONMT00001838001	A0A060YQV3	Cytochrome c oxidase polypeptide Va (Cytochrome c oxidase subunit 5A, mitochondrial)	mitochondrial inner membrane [GO:0005743]; cytochrome-c oxidase activity [GO:0004129]; metal ion binding [GO:0046872]; oxidative phosphorylation [GO:0006119]	GO:0004129; GO:0005743; GO:0006119; GO:0046872		1588	1605	684	1246	1420	721	1505	937	765	922	967	1794	653	890	1160	896	672	886	1224	1057
GSONMT00001840001	A0A060YRS2	Uncharacterized protein			ENSOMYT00000111868	82	114	34	61	85	75	65	49	51	56	71	115	26	34	43	61	74	19	63	53
GSONMT00001842001	A0A060YUC5	Uncharacterized protein				0	0	0	0	0	1	0	0	0	0	0	0	0	0	0	0	0	0	0	0
GSONMT00001849001	A0A060YEH3	Uncharacterized protein				1	1	1	0	0	0	0	1	1	0	1	2	1	1	0	0	0	0	0	3
GSONMT00001850001	A0A060YV86	PIEZO domain-containing protein (Fragment)	integral component of membrane [GO:0016021]; mechanosensitive ion channel activity [GO:0008381]	GO:0008381; GO:0016021		1	0	0	2	2	0	0	1	0	3	1	0	0	0	0	1	3	0	1	0
GSONMT00001853001	A0A060YZ56	Uncharacterized protein				66	81	44	39	39	51	45	63	36	48	55	89	45	21	58	51	65	50	61	76
GSONMT00001855001	A0A060YG04	Uncharacterized protein	regulation of transcription, DNA-templated [GO:0006355]	GO:0006355		2	2	2	3	0	2	2	2	3	1	2	3	0	3	1	1	4	1	2	1
GSONMT00001857001	A0A060Y8J9	Uncharacterized protein	regulation of transcription, DNA-templated [GO:0006355]	GO:0006355		4	5	3	2	1	3	5	3	2	2	4	4	3	1	2	1	5	1	3	3
GSONMT00001860001	A0A060Z7M9	Homeobox domain-containing protein	nucleus [GO:0005634]; DNA binding [GO:0003677]; DNA-binding transcription factor activity, RNA polymerase II-specific [GO:0000981]	GO:0000981; GO:0003677; GO:0005634		0	0	0	0	0	0	0	0	0	0	0	0	0	0	0	0	0	0	0	0
GSONMT00001863001	A0A060YWT5	Uncharacterized protein				5	11	2	6	4	5	6	4	3	2	0	2	2	1	4	6	4	4	4	6
GSONMT00001864001	A0A060YZZ3	Uncharacterized protein				28	48	17	13	21	29	25	15	12	26	17	60	21	17	28	43	47	4	35	21
GSONMT00001866001	A0A060WXV8	DDE_3 domain-containing protein				0	0	0	0	0	0	0	0	0	0	0	3	0	0	0	2	0	0	1	0
GSONMT00001868001	A0A060X4F2	Uncharacterized protein	integral component of plasma membrane [GO:0005887]; synapse [GO:0045202]; potassium:chloride symporter activity [GO:0015379]; chemical synaptic transmission [GO:0007268]	GO:0005887; GO:0007268; GO:0015379; GO:0045202		2	0	0	5	2	2	4	0	7	1	4	5	3	0	0	2	1	0	2	0
GSONMT00001870001	A0A060X5T8	RRM domain-containing protein	RNA binding [GO:0003723]	GO:0003723		367	440	121	193	209	350	375	310	178	279	309	455	168	186	227	228	229	100	243	237
GSONMT00001871001	A0A060WYC3	Carboxypeptidase (EC 3.4.16.-)	serine-type carboxypeptidase activity [GO:0004185]	GO:0004185		1270	1688	629	1626	2182	1353	1737	791	1697	905	1407	2318	657	638	851	659	711	333	721	581
GSONMT00001872001	A0A060WYY3	Uncharacterized protein	extracellular space [GO:0005615]; lipid binding [GO:0008289]; lipid metabolic process [GO:0006629]	GO:0005615; GO:0006629; GO:0008289		10	32	17	9	32	6	33	4	6	0	17	4	15	6	19	1	13	5	1	7
GSONMT00001875001	A0A060WXW4	WW domain-containing protein	mRNA (2'-O-methyladenosine-N6-)-methyltransferase activity [GO:0016422]; RNA polymerase II C-terminal domain binding [GO:0099122]	GO:0016422; GO:0099122		4	9	4	3	1	4	3	3	3	10	4	6	3	3	1	3	4	0	2	2
GSONMT00001876001	A0A060X4F7	PCIF1_WW domain-containing protein	mRNA (2'-O-methyladenosine-N6-)-methyltransferase activity [GO:0016422]; RNA polymerase II C-terminal domain binding [GO:0099122]	GO:0016422; GO:0099122		6	20	4	7	16	7	8	11	9	18	22	9	4	12	3	10	15	4	9	9
GSONMT00001878001	A0A060X5U5	Deoxynucleotidyltransferase terminal-interacting protein 1 (Terminal deoxynucleotidyltransferase-interacting factor 1)	nucleus [GO:0005634]; DNA binding [GO:0003677]	GO:0003677; GO:0005634	ENSOMYT00000057545	76	62	27	55	52	63	51	43	23	57	43	63	38	31	35	44	43	22	40	41
GSONMT00001880001	A0A060WYC9	UBC core domain-containing protein	ATP binding [GO:0005524]; transferase activity [GO:0016740]	GO:0005524; GO:0016740	ENSOMYT00000057528	148	185	26	118	63	122	114	127	45	118	103	27	14	8	21	14	12	26	20	25
GSONMT00001881001	A0A060WYY9	Uncharacterized protein			ENSOMYT00000055783	0	0	0	1	1	0	1	0	0	0	0	0	0	0	0	0	0	0	1	0
GSONMT00001882001	A0A060WXX1	E3 ubiquitin-protein ligase RNF182 (EC 2.3.2.27) (RING finger protein 182) (RING-type E3 ubiquitin transferase RNF182)	cytoplasm [GO:0005737]; integral component of membrane [GO:0016021]; metal ion binding [GO:0046872]; transferase activity [GO:0016740]; protein ubiquitination [GO:0016567]	GO:0005737; GO:0016021; GO:0016567; GO:0016740; GO:0046872		0	0	0	0	0	0	0	0	0	0	0	0	0	0	0	0	0	0	0	0
GSONMT00001883001	A0A060X4G3	Small nuclear ribonucleoprotein-associated protein	nucleus [GO:0005634]; RNA binding [GO:0003723]	GO:0003723; GO:0005634		867	1120	428	732	811	1098	1194	768	545	694	692	826	374	332	793	593	486	469	679	663
GSONMT00001884001	A0A060X5V1	RNA helicase (EC 3.6.4.13)	ATP binding [GO:0005524]; nucleic acid binding [GO:0003676]; RNA helicase activity [GO:0003724]	GO:0003676; GO:0003724; GO:0005524		51	168	21	25	77	240	235	96	45	85	74	19	6	6	30	13	19	3	6	4
GSONMT00001885001	A0A060WYD5	Uncharacterized protein				23	46	8	11	24	78	82	46	12	31	28	7	1	0	17	3	5	3	4	3
GSONMT00001887001	A0A060WYZ5	Uncharacterized protein	helicase activity [GO:0004386]	GO:0004386		155	96	128	76	127	37	58	70	63	117	108	118	46	49	41	51	46	24	110	47
GSONMT00001890001	A0A060XUS9	Uncharacterized protein	integral component of membrane [GO:0016021]; plasma membrane [GO:0005886]; calcium ion binding [GO:0005509]; homophilic cell adhesion via plasma membrane adhesion molecules [GO:0007156]	GO:0005509; GO:0005886; GO:0007156; GO:0016021		27	57	8	26	33	41	50	32	18	24	22	19	7	5	14	19	19	2	16	8
GSONMT00001891001	A0A060XMI9	Uncharacterized protein				22	27	7	24	22	24	33	19	10	16	17	52	36	21	42	41	28	20	40	27
GSONMT00001892001	A0A060XN54	WD_REPEATS_REGION domain-containing protein				34	35	25	25	54	49	60	21	20	30	24	115	32	60	29	53	66	19	52	50
GSONMT00001893001	A0A060XM47	RNA-binding protein PNO1 (RNA-binding protein pno1)	nucleolus [GO:0005730]; RNA binding [GO:0003723]	GO:0003723; GO:0005730		1535	1440	867	1796	2171	1007	1163	783	1034	1040	1479	1482	989	856	717	934	866	1496	1898	949
GSONMT00001894001	A0A060XU85	CB1 cannabinoid receptor-interacting protein 1				14	12	3	22	19	5	13	4	2	6	9	11	14	2	7	7	5	26	19	8
GSONMT00001896001	A0A060XUT8	ZnF_CDGSH domain-containing protein	integral component of membrane [GO:0016021]; intracellular membrane-bounded organelle [GO:0043231]; 2 iron, 2 sulfur cluster binding [GO:0051537]; metal ion binding [GO:0046872]	GO:0016021; GO:0043231; GO:0046872; GO:0051537	ENSOMYT00000028187	156	308	95	132	184	235	184	148	160	78	196	328	170	154	119	98	205	79	184	170
GSONMT00001897001	A0A060XMJ5	Uncharacterized protein	ATP binding [GO:0005524]; pantothenate kinase activity [GO:0004594]; coenzyme A biosynthetic process [GO:0015937]	GO:0004594; GO:0005524; GO:0015937		144	237	64	81	75	364	153	189	151	89	38	699	121	202	329	211	368	131	254	284
GSONMT00001899001	A0A060XN61	Uncharacterized protein	ATP binding [GO:0005524]; pantothenate kinase activity [GO:0004594]; coenzyme A biosynthetic process [GO:0015937]	GO:0004594; GO:0005524; GO:0015937		87	190	35	36	68	388	173	103	80	69	36	527	94	126	137	148	344	20	154	128
GSONMT00001900001	A0A060XM53	Uncharacterized protein			ENSOMYT00000028131	84	132	55	65	79	89	66	45	78	46	48	97	56	33	46	39	54	53	72	92
GSONMT00001902001	A0A060Z4X6	HTH_Tnp_Tc3_2 domain-containing protein	DNA binding [GO:0003677]; DNA integration [GO:0015074]; transposition, DNA-mediated [GO:0006313]	GO:0003677; GO:0006313; GO:0015074		0	0	0	1	0	1	0	1	1	0	0	0	0	0	0	0	0	0	0	0
GSONMT00001903001	A0A060ZBF5	Reverse transcriptase domain-containing protein				1	2	0	2	1	2	0	0	1	0	1	1	0	0	0	0	4	0	3	1
GSONMT00001910001	A0A060XVI2	Nuclear receptor domain-containing protein	nucleus [GO:0005634]; nuclear receptor activity [GO:0004879]; sequence-specific DNA binding [GO:0043565]; zinc ion binding [GO:0008270]	GO:0004879; GO:0005634; GO:0008270; GO:0043565		40	131	26	30	52	186	95	64	45	94	67	131	43	36	23	62	91	5	28	23
GSONMT00001912001	A0A060XW96	NR LBD domain-containing protein	nucleus [GO:0005634]; DNA binding [GO:0003677]; nuclear receptor activity [GO:0004879]	GO:0003677; GO:0004879; GO:0005634		72	186	62	57	55	261	146	129	57	155	96	208	52	80	36	68	90	10	26	57
GSONMT00001917001	A0A060XV45	Cyclin-dependent kinase inhibitor 1B (Cyclin-dependent kinase inhibitor p27) (p27Kip1)	endosome [GO:0005768]; nucleus [GO:0005634]; cyclin-dependent protein serine/threonine kinase inhibitor activity [GO:0004861]; cell cycle arrest [GO:0007050]; regulation of cell population proliferation [GO:0042127]	GO:0004861; GO:0005634; GO:0005768; GO:0007050; GO:0042127	ENSOMYT00000030134	36	49	21	28	50	35	46	29	12	23	18	99	52	85	37	24	35	6	52	23
GSONMT00001919001	A0A061A293	Protein-serine/threonine phosphatase (EC 3.1.3.16)	calmodulin-dependent protein phosphatase activity [GO:0033192]; protein serine phosphatase activity [GO:0106306]; protein threonine phosphatase activity [GO:0106307]; calcineurin-mediated signaling [GO:0097720]	GO:0033192; GO:0097720; GO:0106306; GO:0106307		0	0	0	0	0	0	0	0	1	0	0	0	0	0	0	0	0	0	0	0
GSONMT00001921001	A0A061A7B0	G_PROTEIN_RECEP_F1_2 domain-containing protein	integral component of membrane [GO:0016021]; G protein-coupled receptor activity [GO:0004930]	GO:0004930; GO:0016021		2	8	0	1	3	1	1	2	0	2	2	1	0	0	0	4	0	1	1	1
GSONMT00001923001	A0A060YFC3	HP domain-containing protein	integral component of membrane [GO:0016021]; actin filament binding [GO:0051015]; cytoskeleton organization [GO:0007010]	GO:0007010; GO:0016021; GO:0051015		10	5	3	6	9	5	1	4	5	2	4	1	0	0	1	2	1	0	1	1
GSONMT00001924001	A0A060YE30	Gelsolin-like domain-containing protein	actin filament binding [GO:0051015]; cytoskeleton organization [GO:0007010]	GO:0007010; GO:0051015		0	2	1	2	2	1	0	0	1	0	1	0	0	0	0	0	0	0	0	0
GSONMT00001926001	A0A060Z604	Uncharacterized protein				0	1	0	0	0	3	1	2	3	1	0	0	0	3	0	1	0	1	0	0
GSONMT00001927001	A0A061A8J4	Uncharacterized protein				5	3	0	0	0	1	0	1	2	0	1	2	0	0	1	4	2	0	3	3
GSONMT00001932001	A0A060Z2E0	FBPase domain-containing protein (Fragment)	phosphatase activity [GO:0016791]; carbohydrate metabolic process [GO:0005975]	GO:0005975; GO:0016791		0	1	0	2	2	0	0	1	0	0	0	2	0	0	0	0	0	0	0	0
GSONMT00001937001	A0A060YHF9	Uncharacterized protein				58	58	23	35	43	30	9	13	10	33	52	121	44	67	11	60	79	8	70	43
GSONMT00001940001	A0A060Y9Z6	Uncharacterized protein (Fragment)	guanyl-nucleotide exchange factor activity [GO:0005085]; positive regulation of GTPase activity [GO:0043547]; small GTPase mediated signal transduction [GO:0007264]	GO:0005085; GO:0007264; GO:0043547		2	5	0	0	2	3	0	0	0	1	2	0	2	2	0	0	0	0	2	0
GSONMT00001943001	A0A060XDW3	NET domain-containing protein				25	51	13	13	17	22	9	17	19	44	41	32	24	50	6	31	18	11	26	19
GSONMT00001944001	A0A060XKI5	Uncharacterized protein				26	37	9	16	12	6	7	10	12	30	30	27	19	22	6	15	21	4	19	26
GSONMT00001945001	A0A060XLQ0	BRD4_CDT domain-containing protein				9	6	9	6	11	6	8	5	7	5	6	24	11	23	3	4	7	1	11	4
GSONMT00001947001	A0A060XED5	AB hydrolase-1 domain-containing protein	integral component of membrane [GO:0016021]; catalytic activity [GO:0003824]	GO:0003824; GO:0016021	ENSOMYT00000091773	0	0	0	0	0	0	0	0	2	1	0	0	0	0	0	0	0	0	0	0
GSONMT00001948001	A0A060XF12	G_PROTEIN_RECEP_F1_2 domain-containing protein	cell surface [GO:0009986]; endosome [GO:0005768]; integral component of membrane [GO:0016021]; plasma membrane [GO:0005886]; lysophosphatidic acid receptor activity [GO:0070915]	GO:0005768; GO:0005886; GO:0009986; GO:0016021; GO:0070915		34	65	27	18	19	37	10	24	24	25	17	61	15	45	27	57	53	15	48	41
GSONMT00001949001	A0A060XDW8	Homeobox domain-containing protein	nucleus [GO:0005634]; DNA binding [GO:0003677]; DNA-binding transcription factor activity, RNA polymerase II-specific [GO:0000981]	GO:0000981; GO:0003677; GO:0005634		9	14	2	7	6	9	3	1	3	9	6	7	1	1	2	8	9	1	6	2
GSONMT00001950001	A0A060XKI8	PBC domain-containing protein	nucleus [GO:0005634]; DNA-binding transcription factor activity [GO:0003700]	GO:0003700; GO:0005634		5	7	2	2	7	3	3	2	3	1	5	0	1	0	0	2	1	0	2	3
GSONMT00001952001	A0A060XLQ4	Uncharacterized protein	MIS12/MIND type complex [GO:0000444]; cell division [GO:0051301]; chromosome segregation [GO:0007059]	GO:0000444; GO:0007059; GO:0051301		32	47	16	12	24	42	34	14	17	29	28	25	12	13	25	18	17	5	12	22
GSONMT00001953001	A0A060XED8	Uncharacterized protein	integral component of membrane [GO:0016021]; ATP binding [GO:0005524]; ATPase activity [GO:0016887]; metal ion binding [GO:0046872]; cation transport [GO:0006812]	GO:0005524; GO:0006812; GO:0016021; GO:0016887; GO:0046872		302	473	87	95	184	544	418	305	150	244	235	297	79	77	168	135	156	20	47	72
GSONMT00001955001	A0A060XF16	Uncharacterized protein				14	27	16	6	27	17	31	14	5	24	15	72	22	41	26	40	50	5	24	26
GSONMT00001957001	A0A060XDX0	6-phosphogluconolactonase (6PGL) (EC 3.1.1.31)	6-phosphogluconolactonase activity [GO:0017057]; carbohydrate metabolic process [GO:0005975]; pentose-phosphate shunt [GO:0006098]	GO:0005975; GO:0006098; GO:0017057	ENSOMYT00000094095	192	246	112	164	218	173	228	151	147	184	156	263	86	99	198	151	131	109	167	172
GSONMT00001959001	A0A060XKJ2	Uncharacterized protein				13	7	7	8	12	8	2	12	8	1	11	4	3	3	3	4	3	8	7	4
GSONMT00001960001	A0A060XLQ7	Uncharacterized protein				39	49	19	38	38	30	37	30	32	35	28	38	14	21	32	16	14	11	34	24
GSONMT00001961001	A0A060XEE1	Uncharacterized protein				22	26	12	7	19	33	16	12	14	14	12	16	8	3	18	10	18	4	16	11
GSONMT00001962001	A0A060XF19	Uncharacterized protein	integral component of membrane [GO:0016021]	GO:0016021		5	2	2	2	1	1	1	2	1	1	0	4	1	1	4	4	2	2	4	1
GSONMT00001963001	A0A060XDX5	Uncharacterized protein				13	21	5	11	19	17	17	11	11	13	4	8	6	6	1	11	7	3	3	10
GSONMT00001964001	A0A060XKJ5	Uncharacterized protein	cytoplasm [GO:0005737]; integral component of membrane [GO:0016021]; nucleus [GO:0005634]; DNA binding [GO:0003677]; metal ion binding [GO:0046872]; translation regulator activity [GO:0045182]; humoral immune response [GO:0006959]	GO:0003677; GO:0005634; GO:0005737; GO:0006959; GO:0016021; GO:0045182; GO:0046872		9	9	3	8	5	3	7	2	2	3	6	10	2	4	5	6	6	5	12	23
GSONMT00001965001	A0A060XLR0	Uncharacterized protein	nucleus [GO:0005634]; DNA binding [GO:0003677]	GO:0003677; GO:0005634		5	7	0	4	10	3	1	2	0	6	7	18	0	4	9	3	3	11	2	17
GSONMT00001969001	A0A060Z8H1	Uncharacterized protein (Fragment)				27	92	27	14	34	34	22	26	23	41	60	84	17	29	9	38	47	5	39	45
GSONMT00001975001	A0A060YKF3	PFK domain-containing protein	6-phosphofructokinase activity [GO:0003872]; metal ion binding [GO:0046872]; fructose 6-phosphate metabolic process [GO:0006002]	GO:0003872; GO:0006002; GO:0046872		33	50	20	15	44	50	41	31	21	30	47	79	20	42	17	39	43	3	31	22
GSONMT00001976001	A0A060YKE5	GPS2_interact domain-containing protein				13	20	12	9	16	11	2	10	7	11	20	8	4	6	1	7	6	2	10	3
GSONMT00001977001	A0A060YL98	N-acetylglucosaminylphosphatidylinositol deacetylase (EC 3.5.1.89)	endoplasmic reticulum [GO:0005783]; integral component of membrane [GO:0016021]; N-acetylglucosaminylphosphatidylinositol deacetylase activity [GO:0000225]; GPI anchor biosynthetic process [GO:0006506]	GO:0000225; GO:0005783; GO:0006506; GO:0016021		23	33	17	24	35	17	16	14	18	17	29	16	6	3	5	15	8	3	17	13
GSONMT00001978001	A0A060Y065	IF rod domain-containing protein (Fragment)	neurofilament [GO:0005883]; nervous system development [GO:0007399]	GO:0005883; GO:0007399		0	1	0	1	1	0	0	0	0	0	0	0	0	0	0	0	0	0	0	0
GSONMT00001980001	A0A060Y7F9	Uncharacterized protein	hydrolase activity [GO:0016787]; metal ion binding [GO:0046872]	GO:0016787; GO:0046872		371	427	174	149	240	455	287	206	173	312	323	290	48	97	77	148	151	27	92	72
GSONMT00001984001	A0A060Y846	Ig-like domain-containing protein	integral component of membrane [GO:0016021]; MHC class II protein complex [GO:0042613]; antigen processing and presentation [GO:0019882]; immune response [GO:0006955]	GO:0006955; GO:0016021; GO:0019882; GO:0042613		3	1	3	3	10	1	4	0	0	0	2	1	0	0	0	2	1	0	1	1
GSONMT00001988001	A0A060Z818	Uncharacterized protein	guanyl-nucleotide exchange factor activity [GO:0005085]; activation of GTPase activity [GO:0090630]; small GTPase mediated signal transduction [GO:0007264]	GO:0005085; GO:0007264; GO:0090630		1	1	0	0	3	0	0	0	1	6	2	1	1	2	0	2	2	0	0	2
GSONMT00001991001	A0A060ZA98	Folate_rec domain-containing protein (Fragment)				4	18	3	11	8	2	10	46	4	18	7	5	1	3	11	3	4	3	17	1
GSONMT00001992001	A0A060ZF20	Uncharacterized protein (Fragment)	integral component of membrane [GO:0016021]; postsynaptic membrane [GO:0045211]; acetylcholine-gated cation-selective channel activity [GO:0022848]; transmembrane signaling receptor activity [GO:0004888]	GO:0004888; GO:0016021; GO:0022848; GO:0045211		0	1	0	0	0	0	0	0	0	3	0	1	0	1	1	0	0	0	0	0
GSONMT00001993001	A0A060YQ57	Uncharacterized protein (Fragment)	integral component of membrane [GO:0016021]	GO:0016021		0	0	0	0	0	0	0	0	0	0	0	0	0	0	0	0	1	0	1	0
GSONMT00001996001	A0A060ZEZ6	Uncharacterized protein	guanyl-nucleotide exchange factor activity [GO:0005085]; regulation of Rho protein signal transduction [GO:0035023]	GO:0005085; GO:0035023		0	0	0	0	1	0	0	0	0	0	0	0	1	0	0	0	0	0	0	0
GSONMT00001998001	A0A060Z013	Uncharacterized protein	nucleolus [GO:0005730]; ribosome biogenesis [GO:0042254]	GO:0005730; GO:0042254		61	95	29	39	83	101	108	52	43	61	55	43	16	15	12	16	30	4	25	15
GSONMT00002000001	A0A060Y585	Myotubularin phosphatase domain-containing protein	phosphatidylinositol-3,5-bisphosphate 3-phosphatase activity [GO:0052629]; phosphatidylinositol-3-phosphatase activity [GO:0004438]; endosome to lysosome transport [GO:0008333]; intermediate filament organization [GO:0045109]; mitochondrion distribution [GO:0048311]; muscle cell cellular homeostasis [GO:0046716]; phosphatidylinositol dephosphorylation [GO:0046856]; regulation of vacuole organizat…	GO:0004438; GO:0008333; GO:0044088; GO:0045109; GO:0046716; GO:0046856; GO:0048311; GO:0052629		5	15	4	6	8	12	7	5	8	12	10	4	2	6	5	1	6	0	6	6
GSONMT00002001001	A0A060Y422	Myotubularin phosphatase domain-containing protein	phosphatidylinositol-3,5-bisphosphate 3-phosphatase activity [GO:0052629]; phosphatidylinositol-3-phosphatase activity [GO:0004438]; endosome to lysosome transport [GO:0008333]; intermediate filament organization [GO:0045109]; mitochondrion distribution [GO:0048311]; muscle cell cellular homeostasis [GO:0046716]; phosphatidylinositol dephosphorylation [GO:0046856]; regulation of vacuole organizat…	GO:0004438; GO:0008333; GO:0044088; GO:0045109; GO:0046716; GO:0046856; GO:0048311; GO:0052629		4	7	5	4	8	11	6	8	3	7	3	4	1	0	6	4	4	0	3	0
GSONMT00002004001	A0A060Y2Y4	Copine domain-containing protein (Fragment)				0	0	0	0	0	0	0	0	0	0	0	0	0	0	0	0	0	0	0	0
GSONMT00002006001	A0A060XPS2	Inhibitor of growth protein	nucleus [GO:0005634]; metal ion binding [GO:0046872]; chromatin organization [GO:0006325]; regulation of growth [GO:0040008]	GO:0005634; GO:0006325; GO:0040008; GO:0046872	ENSOMYT00000096194	111	156	63	53	70	84	74	58	48	66	80	53	31	30	33	38	63	12	45	36
GSONMT00002008001	A0A060XHD8	Uncharacterized protein				0	0	0	0	1	0	0	0	0	0	0	0	0	0	0	0	0	0	0	0
GSONMT00002009001	A0A060XI23	Uncharacterized protein				0	1	0	0	0	0	0	0	0	1	0	0	1	0	0	0	0	0	0	0
GSONMT00002010001	A0A060XH02	Uncharacterized protein				0	1	1	1	0	1	1	1	3	1	1	0	1	1	0	0	0	0	0	0
GSONMT00002011001	A0A060XNL5	Protein Wnt	extracellular region [GO:0005576]; signaling receptor binding [GO:0005102]; multicellular organism development [GO:0007275]; Wnt signaling pathway [GO:0016055]	GO:0005102; GO:0005576; GO:0007275; GO:0016055		0	0	0	0	0	0	0	0	0	0	0	0	0	0	0	0	0	0	0	0
GSONMT00002013001	A0A060XPS5	Uncharacterized protein	endoplasmic reticulum membrane [GO:0005789]; integral component of membrane [GO:0016021]	GO:0005789; GO:0016021		33	67	18	19	31	59	37	25	9	43	21	95	37	28	36	59	35	4	45	44
GSONMT00002014001	A0A060XHE1	Lipase maturation factor	endoplasmic reticulum membrane [GO:0005789]; integral component of membrane [GO:0016021]	GO:0005789; GO:0016021		38	117	10	25	34	70	49	33	16	39	20	126	61	39	35	73	64	8	49	28
GSONMT00002015001	A0A060XI27	Uncharacterized protein	endoplasmic reticulum membrane [GO:0005789]; integral component of membrane [GO:0016021]	GO:0005789; GO:0016021		9	30	8	6	15	27	22	9	7	21	9	39	9	14	7	20	21	0	10	8
GSONMT00002016001	A0A060XH05	Uncharacterized protein	serine-type endopeptidase activity [GO:0004252]	GO:0004252		13	9	3	4	8	9	3	5	6	9	2	4	0	3	2	3	4	1	0	2
GSONMT00002017001	A0A060XNL9	TPR_REGION domain-containing protein				84	93	51	69	74	112	83	81	65	68	81	43	17	29	67	29	56	23	31	37
GSONMT00002018001	A0A060XPT0	Importin N-terminal domain-containing protein	cytoplasm [GO:0005737]; small GTPase binding [GO:0031267]; intracellular protein transport [GO:0006886]	GO:0005737; GO:0006886; GO:0031267		3	3	0	0	0	4	2	1	1	0	1	1	0	0	1	2	1	0	0	2
GSONMT00002019001	A0A060XHE5	C1q domain-containing protein				0	0	0	0	0	0	0	0	0	0	0	0	0	0	0	0	0	0	0	0
GSONMT00002020001	A0A060XI30	Uncharacterized protein	cytoplasm [GO:0005737]; RNA binding [GO:0003723]; cell differentiation [GO:0030154]; negative regulation of translation [GO:0017148]	GO:0003723; GO:0005737; GO:0017148; GO:0030154		0	0	0	0	1	0	0	0	0	0	0	0	0	0	0	0	0	0	0	0
GSONMT00002022001	A0A060XH09	Uncharacterized protein			ENSOMYT00000095395	1	2	1	0	5	2	1	2	3	5	2	2	2	1	1	1	1	0	1	0
GSONMT00002026001	A0A060XNM4	Uncharacterized protein				73	105	38	38	92	81	61	40	55	82	93	141	45	63	23	80	80	5	56	26
GSONMT00002028001	A0A060YIW5	Uncharacterized protein (Fragment)	GTPase activator activity [GO:0005096]; negative regulation of Ras protein signal transduction [GO:0046580]; signal transduction [GO:0007165]	GO:0005096; GO:0007165; GO:0046580		0	0	2	0	0	0	0	0	0	0	0	0	0	0	0	0	0	0	0	0
GSONMT00002032001	A0A060YZ44	ACR domain-containing protein	Golgi apparatus [GO:0005794]; integral component of membrane [GO:0016021]; metalloendopeptidase activity [GO:0004222]; SH3 domain binding [GO:0017124]; membrane protein ectodomain proteolysis [GO:0006509]	GO:0004222; GO:0005794; GO:0006509; GO:0016021; GO:0017124		0	1	0	0	0	0	0	0	1	0	0	0	0	0	0	0	0	0	0	0
GSONMT00002034001	A0A060YN14	Uncharacterized protein	integral component of membrane [GO:0016021]; nucleus [GO:0005634]; DNA binding [GO:0003677]; regulation of transcription, DNA-templated [GO:0006355]	GO:0003677; GO:0005634; GO:0006355; GO:0016021		1	10	5	2	10	4	2	1	4	7	11	5	2	3	3	3	8	2	5	2
GSONMT00002037001	A0A060Z5H5	PBC domain-containing protein (Fragment)	integral component of membrane [GO:0016021]; nucleus [GO:0005634]; DNA-binding transcription factor activity [GO:0003700]	GO:0003700; GO:0005634; GO:0016021		0	0	0	0	0	0	0	0	1	0	2	0	0	0	0	0	1	0	0	0
GSONMT00002038001	A0A060YQ65	Uncharacterized protein	GTPase activator activity [GO:0005096]; negative regulation of Ras protein signal transduction [GO:0046580]; signal transduction [GO:0007165]	GO:0005096; GO:0007165; GO:0046580		147	202	66	90	106	178	90	143	66	113	102	112	58	58	85	108	115	29	116	66
GSONMT00002039001	A0A060YHU8	Cyclin-H	transcription factor TFIIK complex [GO:0070985]; cyclin-dependent protein serine/threonine kinase regulator activity [GO:0016538]; regulation of transcription by RNA polymerase II [GO:0006357]; transcription, DNA-templated [GO:0006351]	GO:0006351; GO:0006357; GO:0016538; GO:0070985		105	95	28	49	84	125	152	85	54	74	51	111	41	34	67	54	48	52	46	47
GSONMT00002041001	A0A060Z772	PDZ domain-containing protein (Fragment)				14	20	7	6	31	15	26	6	20	17	14	20	6	15	14	11	17	4	13	6
GSONMT00002042001	A0A060ZKR4	Myosin motor domain-containing protein (Fragment)	myosin complex [GO:0016459]; actin binding [GO:0003779]; ATP binding [GO:0005524]; motor activity [GO:0003774]	GO:0003774; GO:0003779; GO:0005524; GO:0016459		0	0	0	0	0	0	0	0	2	0	0	0	0	0	0	0	0	0	0	0
GSONMT00002044001	A0A060ZAY8	Anoctamin (Fragment)	integral component of membrane [GO:0016021]	GO:0016021		0	0	0	0	0	0	0	0	0	0	0	1	0	0	0	0	0	0	0	0
GSONMT00002046001	A0A060YXX9	Uncharacterized protein	integral component of membrane [GO:0016021]; acetylglucosaminyltransferase activity [GO:0008375]; metal ion binding [GO:0046872]; protein glycosylation [GO:0006486]	GO:0006486; GO:0008375; GO:0016021; GO:0046872		32	17	14	17	32	31	31	43	22	49	32	49	33	26	65	63	37	25	54	45
GSONMT00002048001	A0A060ZKY2	IGv domain-containing protein	cytoplasmic microtubule [GO:0005881]; membrane [GO:0016020]	GO:0005881; GO:0016020		0	1	0	5	3	4	0	1	1	0	0	1	1	1	1	1	6	0	1	1
GSONMT00002049001	A0A060Z4V5	BHLH domain-containing protein	protein dimerization activity [GO:0046983]	GO:0046983	ENSOMYT00000031836	0	4	0	4	2	0	1	5	2	1	1	2	0	3	1	0	3	2	2	0
GSONMT00002052001	A0A060YK28	RING-type domain-containing protein	metal ion binding [GO:0046872]	GO:0046872		20	20	11	15	26	10	14	5	9	8	16	25	2	8	6	15	10	2	20	11
GSONMT00002059001	A0A060YSG1	PH domain-containing protein (Fragment)	ATP binding [GO:0005524]; diacylglycerol kinase activity [GO:0004143]; signal transduction [GO:0007165]	GO:0004143; GO:0005524; GO:0007165		0	0	0	0	0	0	0	0	0	1	0	0	0	0	0	0	0	0	0	0
GSONMT00002060001	A0A060YSV6	Uncharacterized protein (Fragment)	ATP binding [GO:0005524]; diacylglycerol kinase activity [GO:0004143]; signal transduction [GO:0007165]	GO:0004143; GO:0005524; GO:0007165		0	0	0	0	0	0	0	0	0	0	0	0	0	0	0	0	0	0	0	0
GSONMT00002061001	A0A061A7J8	Uncharacterized protein (Fragment)				0	0	0	0	0	0	0	0	0	0	0	0	0	0	0	0	0	0	0	0
GSONMT00002063001	A0A061A6S1	DOCKER domain-containing protein	guanyl-nucleotide exchange factor activity [GO:0005085]; actin cytoskeleton organization [GO:0030036]; small GTPase mediated signal transduction [GO:0007264]	GO:0005085; GO:0007264; GO:0030036		3	1	1	1	1	0	3	1	1	2	3	1	0	0	0	0	1	0	2	1
GSONMT00002065001	A0A060YTW1	Uncharacterized protein (Fragment)				4	0	1	0	1	0	0	0	0	0	4	0	0	0	0	0	0	0	0	0
GSONMT00002071001	A0A060YQE9	Protein Wnt	extracellular region [GO:0005576]; signaling receptor binding [GO:0005102]; multicellular organism development [GO:0007275]; Wnt signaling pathway [GO:0016055]	GO:0005102; GO:0005576; GO:0007275; GO:0016055		0	0	0	0	0	0	0	0	0	0	0	0	0	0	1	0	0	0	0	0
GSONMT00002073001	A0A060Y8V4	Uncharacterized protein	integral component of membrane [GO:0016021]; cartilage development [GO:0051216]; ossification [GO:0001503]	GO:0001503; GO:0016021; GO:0051216		11	21	3	2	8	11	18	5	3	6	16	7	7	8	4	8	14	0	9	3
GSONMT00002075001	A0A060Y9G4	Uncharacterized protein	integral component of membrane [GO:0016021]; microvillus membrane [GO:0031528]	GO:0016021; GO:0031528		0	0	0	0	0	0	1	0	0	0	0	0	0	0	0	0	0	0	0	0
GSONMT00002081001	A0A060Z8D3	Uncharacterized protein				7	11	4	4	3	4	5	9	3	10	3	6	0	3	4	5	4	0	8	6
GSONMT00002085001	A0A060YT62	Cysteine protease (EC 3.4.22.-)	cytoplasm [GO:0005737]; cysteine-type peptidase activity [GO:0008234]; autophagy [GO:0006914]; protein transport [GO:0015031]	GO:0005737; GO:0006914; GO:0008234; GO:0015031		16	29	1	6	25	29	18	10	8	16	26	20	6	12	9	4	13	1	16	3
GSONMT00002088001	A0A060YGH6	Par3_HAL_N_term domain-containing protein				0	4	2	3	0	5	2	1	1	2	3	1	1	2	2	1	0	1	2	2
GSONMT00002091001	A0A060WRB7	Nuclear receptor domain-containing protein	nucleus [GO:0005634]; DNA-binding transcription factor activity [GO:0003700]; sequence-specific DNA binding [GO:0043565]; zinc ion binding [GO:0008270]	GO:0003700; GO:0005634; GO:0008270; GO:0043565		4	6	12	6	7	10	1	11	2	4	8	8	2	1	3	4	10	0	10	7
GSONMT00002092001	A0A060WQ99	NR LBD domain-containing protein	nucleus [GO:0005634]; DNA binding [GO:0003677]; metal ion binding [GO:0046872]; nuclear receptor activity [GO:0004879]	GO:0003677; GO:0004879; GO:0005634; GO:0046872		12	23	10	16	15	17	1	5	9	9	19	23	8	10	9	14	13	1	29	17
GSONMT00002094001	A0A060WWY2	Uncharacterized protein	nucleus [GO:0005634]; cell cycle [GO:0007049]	GO:0005634; GO:0007049		75	158	14	24	27	107	109	87	23	120	138	4	0	4	1	3	20	2	2	6
GSONMT00002096001	A0A060WYB5	RNA-binding motif protein 21 (EC 2.7.7.19) (EC 2.7.7.52) (Speckle targeted PIP5K1A-regulated poly(A) polymerase) (U6 snRNA-specific terminal uridylyltransferase 1)	nuclear speck [GO:0016607]; nucleolus [GO:0005730]; ATP binding [GO:0005524]; polynucleotide adenylyltransferase activity [GO:0004652]; RNA binding [GO:0003723]; RNA uridylyltransferase activity [GO:0050265]; mRNA processing [GO:0006397]	GO:0003723; GO:0004652; GO:0005524; GO:0005730; GO:0006397; GO:0016607; GO:0050265		66	80	20	37	49	76	84	48	20	59	43	56	14	25	32	36	34	12	31	30
GSONMT00002098001	A0A060WR10	Uncharacterized protein			ENSOMYT00000022536	0	2	0	0	0	2	0	0	1	1	0	1	1	2	1	1	1	2	3	0
GSONMT00002102001	A0A060WRC2	Abi_HHR domain-containing protein	integral component of membrane [GO:0016021]	GO:0016021		1	12	1	0	5	9	0	5	2	3	0	2	2	4	0	3	0	0	0	0
GSONMT00002104001	A0A060WQA2	Angiotensin-converting enzyme (EC 3.4.-.-)	membrane [GO:0016020]; carboxypeptidase activity [GO:0004180]; metal ion binding [GO:0046872]; metallopeptidase activity [GO:0008237]; peptidyl-dipeptidase activity [GO:0008241]	GO:0004180; GO:0008237; GO:0008241; GO:0016020; GO:0046872		2	2	0	0	1	3	1	1	1	1	1	0	4	0	0	1	0	1	2	1
GSONMT00002105001	A0A060WWY7	Uncharacterized protein				0	0	0	1	0	1	0	0	0	0	0	0	0	0	0	0	1	0	0	0
GSONMT00002106001	A0A060WYC0	Uncharacterized protein	integrin complex [GO:0008305]; cell adhesion [GO:0007155]; integrin-mediated signaling pathway [GO:0007229]	GO:0007155; GO:0007229; GO:0008305		3	7	0	0	0	9	4	6	3	3	6	4	1	0	0	2	7	0	1	7
GSONMT00002109001	A0A060WR14	Homeobox domain-containing protein	nucleus [GO:0005634]; DNA binding [GO:0003677]; DNA-binding transcription factor activity, RNA polymerase II-specific [GO:0000981]	GO:0000981; GO:0003677; GO:0005634		0	0	0	0	0	0	0	0	0	0	0	0	0	0	0	0	0	0	0	0
GSONMT00002111001	A0A060WRC8	Uncharacterized protein				0	0	0	0	0	1	0	0	1	0	0	1	0	1	0	0	0	0	0	0
GSONMT00002112001	A0A060WQA7	Histone acetyltransferase (EC 2.3.1.48)	nucleus [GO:0005634]; histone acetyltransferase activity [GO:0004402]; zinc ion binding [GO:0008270]; regulation of transcription, DNA-templated [GO:0006355]	GO:0004402; GO:0005634; GO:0006355; GO:0008270		39	80	21	22	25	49	32	40	15	27	31	34	10	13	18	21	19	5	24	8
GSONMT00002113001	A0A060WWZ2	Uncharacterized protein	endosome [GO:0005768]; lysosome [GO:0005764]; autophagy [GO:0006914]	GO:0005764; GO:0005768; GO:0006914		31	51	31	24	31	24	22	26	19	40	24	61	27	33	13	34	49	1	28	18
GSONMT00002115001	A0A060WYC6	Uncharacterized protein	integral component of membrane [GO:0016021]	GO:0016021	ENSOMYT00000019737	63	51	9	25	17	43	65	53	35	29	42	59	8	26	32	33	30	5	17	17
GSONMT00002118001	A0A060WR19	Uncharacterized protein	integral component of membrane [GO:0016021]; semaphorin receptor binding [GO:0030215]	GO:0016021; GO:0030215		21	64	14	16	44	56	24	25	17	30	65	28	5	8	6	10	25	0	15	12
GSONMT00002121001	C1BFT4	39S ribosomal protein L43, mitochondrial	mitochondrion [GO:0005739]; ribosome [GO:0005840]; structural constituent of ribosome [GO:0003735]; mitochondrial translation [GO:0032543]	GO:0003735; GO:0005739; GO:0005840; GO:0032543		204	244	113	164	205	217	191	140	130	158	178	219	120	80	231	137	119	154	263	196
GSONMT00002122001	A0A060WQB3	SF4 helicase domain-containing protein	ATP binding [GO:0005524]; DNA helicase activity [GO:0003678]; DNA replication [GO:0006260]	GO:0003678; GO:0005524; GO:0006260	ENSOMYT00000018835	15	62	18	37	23	46	38	29	16	43	33	19	4	4	14	24	19	5	35	24
GSONMT00002123001	A0A060WWZ9	Uncharacterized protein				0	0	0	0	0	0	0	1	2	0	0	0	0	0	0	0	0	0	0	0
GSONMT00002125001	A0A060WYD1	Uncharacterized protein				1	1	1	0	1	0	1	4	0	0	0	6	2	4	13	10	7	0	5	3
GSONMT00002127001	A0A060WR26	PDZ domain-containing protein				162	130	3	30	112	81	106	138	38	37	47	143	13	80	105	37	107	6	14	72
GSONMT00002128001	A0A060WRD7	Peroxiredoxin-like 2 activated in M-CSF stimulated monocytes (Peroxiredoxin-like 2A) (Redox-regulatory protein FAM213A)	cytoplasm [GO:0005737]; antioxidant activity [GO:0016209]	GO:0005737; GO:0016209		193	243	13	30	155	151	132	154	43	64	69	215	17	108	103	44	202	4	42	114
GSONMT00002129001	A0A060WQB8	Uncharacterized protein	integral component of membrane [GO:0016021]	GO:0016021		106	150	7	31	99	115	152	84	37	37	42	155	13	70	53	27	115	7	20	71
GSONMT00002130001	A0A060WX03	Peroxiredoxin-like 2 activated in M-CSF stimulated monocytes (Peroxiredoxin-like 2A) (Redox-regulatory protein FAM213A)	cytoplasm [GO:0005737]; antioxidant activity [GO:0016209]	GO:0005737; GO:0016209		0	2	0	1	3	0	3	0	0	0	1	0	0	1	0	0	0	1	0	1
GSONMT00002131001	A0A060WYD6	Uncharacterized protein	MLL3/4 complex [GO:0044666]; Set1C/COMPASS complex [GO:0048188]	GO:0044666; GO:0048188		0	0	0	0	0	0	0	0	0	0	0	0	0	0	0	0	0	0	0	0
GSONMT00002133001	A0A060WR31	S-adenosylmethionine synthase (EC 2.5.1.6)	ATP binding [GO:0005524]; metal ion binding [GO:0046872]; methionine adenosyltransferase activity [GO:0004478]; one-carbon metabolic process [GO:0006730]; S-adenosylmethionine biosynthetic process [GO:0006556]	GO:0004478; GO:0005524; GO:0006556; GO:0006730; GO:0046872		1	0	0	0	0	0	0	0	0	1	1	0	0	0	0	0	0	0	0	0
GSONMT00002135001	A0A060WRE2	Uncharacterized protein	integral component of membrane [GO:0016021]	GO:0016021	ENSOMYT00000018415	0	1	0	0	0	0	2	0	1	1	3	1	0	0	0	3	0	0	0	0
GSONMT00002137001	A0A060WQC3	Elongation of very long chain fatty acids protein (EC 2.3.1.199) (Very-long-chain 3-oxoacyl-CoA synthase)	integral component of membrane [GO:0016021]; 3-oxo-arachidoyl-CoA synthase activity [GO:0102336]; 3-oxo-cerotoyl-CoA synthase activity [GO:0102337]; 3-oxo-lignoceronyl-CoA synthase activity [GO:0102338]; very-long-chain 3-ketoacyl-CoA synthase activity [GO:0102756]; fatty acid biosynthetic process [GO:0006633]	GO:0006633; GO:0016021; GO:0102336; GO:0102337; GO:0102338; GO:0102756		1	0	0	0	0	0	1	1	0	1	2	0	1	0	0	3	0	0	1	0
GSONMT00002138001	A0A060YQK2	Nuclear receptor domain-containing protein (Fragment)	nucleus [GO:0005634]; DNA-binding transcription factor activity [GO:0003700]; sequence-specific DNA binding [GO:0043565]; zinc ion binding [GO:0008270]	GO:0003700; GO:0005634; GO:0008270; GO:0043565		12	17	6	6	18	7	8	3	8	8	16	10	6	4	2	8	8	10	11	12
GSONMT00002142001	A0A060Z6B0	PH domain-containing protein	GTPase activator activity [GO:0005096]; phosphatidylinositol bisphosphate binding [GO:1902936]	GO:0005096; GO:1902936		46	39	16	34	40	27	10	25	23	34	33	22	8	8	21	13	29	12	38	18
GSONMT00002145001	A0A060YJA2	ANK_REP_REGION domain-containing protein				6	10	1	3	5	8	12	1	2	2	4	13	1	2	0	4	4	2	1	6
GSONMT00002147001	A0A060YFN7	IGc1 domain-containing protein (Fragment)				39	26	4	40	37	43	21	9	25	16	43	17	29	15	22	5	11	9	44	42
GSONMT00002148001	A0A060YGA6	Uncharacterized protein				12	4	0	7	12	11	5	1	9	7	15	13	7	1	8	2	4	6	21	4
GSONMT00002149001	A0A060YF39	Ig-like domain-containing protein	integral component of membrane [GO:0016021]	GO:0016021		5	9	3	9	7	1	2	3	2	0	1	15	0	5	4	10	9	1	6	0
GSONMT00002150001	A0A060YM74	Ig-like domain-containing protein	integral component of membrane [GO:0016021]	GO:0016021		7	3	4	18	7	0	2	1	2	0	0	7	3	0	0	6	6	0	10	2
GSONMT00002151001	A0A060YSD8	LIM zinc-binding domain-containing protein (Fragment)	actin filament binding [GO:0051015]; metal ion binding [GO:0046872]; actin filament bundle assembly [GO:0051017]; negative regulation of actin filament depolymerization [GO:0030835]	GO:0030835; GO:0046872; GO:0051015; GO:0051017		173	186	37	85	89	101	128	151	71	98	99	112	41	88	65	98	110	24	80	85
GSONMT00002152001	A0A060YRK1	Uncharacterized protein				4	1	0	0	1	0	0	1	1	1	1	2	1	0	1	1	2	1	3	4
GSONMT00002156001	A0A060WJQ0	G_PROTEIN_RECEP_F1_2 domain-containing protein	integral component of membrane [GO:0016021]; plasma membrane [GO:0005886]; vasopressin receptor activity [GO:0005000]	GO:0005000; GO:0005886; GO:0016021		0	0	0	0	0	0	0	0	0	0	0	0	0	0	0	0	0	0	0	0
GSONMT00002157001	A0A060WJC6	Uncharacterized protein	signal transduction [GO:0007165]	GO:0007165		0	1	0	0	0	0	0	2	2	0	0	0	0	4	0	0	1	0	1	0
GSONMT00002158001	A0A060WQQ7	Uncharacterized protein			ENSOMYT00000027807	145	151	74	98	115	133	140	61	87	123	96	189	88	68	82	103	95	42	91	86
GSONMT00002159001	A0A060WS03	Uncharacterized protein	metal ion binding [GO:0046872]	GO:0046872	ENSOMYT00000027829	74	64	38	55	36	24	22	36	29	38	32	40	9	7	37	43	35	24	42	43
GSONMT00002161001	A0A060WK83	Uncharacterized protein	integral component of membrane [GO:0016021]	GO:0016021		3	0	0	1	0	1	0	1	1	3	1	1	1	0	1	6	5	1	6	2
GSONMT00002163001	A0A060WJQ4	BMERB domain-containing protein	oxidoreductase activity, acting on paired donors, with incorporation or reduction of molecular oxygen, NAD(P)H as one donor, and incorporation of one atom of oxygen [GO:0016709]; small GTPase binding [GO:0031267]; exocytosis [GO:0006887]	GO:0006887; GO:0016709; GO:0031267		1	1	0	0	3	2	1	0	1	0	1	0	2	0	1	0	0	1	2	2
GSONMT00002164001	A0A060WJD0	Leukotriene A(4) hydrolase (LTA-4 hydrolase) (EC 3.3.2.6)	cytoplasm [GO:0005737]; leukotriene-A4 hydrolase activity [GO:0004463]; metallopeptidase activity [GO:0008237]; zinc ion binding [GO:0008270]; leukotriene biosynthetic process [GO:0019370]	GO:0004463; GO:0005737; GO:0008237; GO:0008270; GO:0019370		43	30	30	28	27	33	9	23	29	19	33	33	11	53	19	33	48	6	79	39
GSONMT00002165001	A0A060WQR1	UDENN domain-containing protein	guanyl-nucleotide exchange factor activity [GO:0005085]	GO:0005085		6	5	1	4	0	3	0	1	2	1	2	4	0	1	3	0	1	0	1	1
GSONMT00002166001	A0A060WS08	GRIP domain-containing protein				56	65	11	31	42	70	64	41	41	50	57	87	28	40	37	64	63	19	68	37
GSONMT00002167001	A0A060WBB5	Uncharacterized protein	GTP binding [GO:0005525]	GO:0005525	ENSOMYT00000032231; ENSOMYT00000052838	665	808	274	456	645	657	827	626	395	558	550	1515	489	610	944	858	664	352	858	735
GSONMT00002169001	A0A060WJQ8	Late endosomal/lysosomal adaptor and MAPK and MTOR activator 4 (Ragulator complex protein LAMTOR4)	Ragulator complex [GO:0071986]; cellular response to amino acid stimulus [GO:0071230]; positive regulation of TOR signaling [GO:0032008]	GO:0032008; GO:0071230; GO:0071986		58	72	24	41	38	43	37	39	15	33	39	39	11	9	13	13	25	5	16	15
GSONMT00002170001	A0A060WJD5	V-type proton ATPase subunit F	proton-transporting V-type ATPase, V1 domain [GO:0033180]; proton-transporting ATPase activity, rotational mechanism [GO:0046961]	GO:0033180; GO:0046961	ENSOMYT00000032321	88	97	21	36	66	98	112	80	49	94	93	98	45	50	60	68	68	6	61	33
GSONMT00002172001	A0A060WQR6	Uncharacterized protein	integral component of membrane [GO:0016021]; plasma membrane [GO:0005886]; calcium ion binding [GO:0005509]; homophilic cell adhesion via plasma membrane adhesion molecules [GO:0007156]	GO:0005509; GO:0005886; GO:0007156; GO:0016021		0	0	0	0	0	0	0	0	0	0	0	0	0	0	0	0	0	0	0	0
GSONMT00002174001	A0A060WS14	IRF tryptophan pentad repeat domain-containing protein	DNA-binding transcription factor activity [GO:0003700]; transcription regulatory region sequence-specific DNA binding [GO:0000976]; cytokine-mediated signaling pathway [GO:0019221]; defense response to virus [GO:0051607]; regulation of transcription by RNA polymerase II [GO:0006357]	GO:0000976; GO:0003700; GO:0006357; GO:0019221; GO:0051607		55	32	20	17	27	23	23	15	12	27	15	12	3	4	11	5	12	0	6	11
GSONMT00002177001	A0A060WK92	Xpo1 domain-containing protein				25	60	17	20	41	69	57	36	16	43	44	47	14	16	7	16	35	3	20	22
GSONMT00002178001	A0A060WJR2	G_PROTEIN_RECEP_F1_2 domain-containing protein	integral component of membrane [GO:0016021]; G protein-coupled receptor activity [GO:0004930]; photoreceptor activity [GO:0009881]; phototransduction [GO:0007602]; protein-chromophore linkage [GO:0018298]; visual perception [GO:0007601]	GO:0004930; GO:0007601; GO:0007602; GO:0009881; GO:0016021; GO:0018298	ENSOMYT00000033067	0	0	0	0	0	0	0	0	0	0	0	0	0	0	0	0	0	0	0	2
GSONMT00002179001	A0A060WJE1	Uncharacterized protein	endoplasmic reticulum membrane [GO:0005789]; extracellular region [GO:0005576]; Golgi apparatus [GO:0005794]; melanosome [GO:0042470]; sarcoplasmic reticulum lumen [GO:0033018]; calcium ion binding [GO:0005509]	GO:0005509; GO:0005576; GO:0005789; GO:0005794; GO:0033018; GO:0042470		147	224	40	55	125	180	144	136	67	101	72	802	546	312	531	691	450	261	445	370
GSONMT00002181001	A0A060WQR9	Uncharacterized protein	RNA binding [GO:0003723]; nuclear-transcribed mRNA catabolic process, nonsense-mediated decay [GO:0000184]	GO:0000184; GO:0003723		146	181	93	114	100	93	88	80	88	109	153	190	107	97	50	108	124	59	144	115
GSONMT00002184001	A0A060WS18	Uncharacterized protein				3	13	0	3	2	6	1	11	3	1	5	3	5	3	3	7	14	1	7	3
GSONMT00002185001	A0A060WB98	WD_REPEATS_REGION domain-containing protein			ENSOMYT00000033364; ENSOMYT00000051602	95	126	51	101	141	118	124	83	50	104	73	77	36	37	76	58	60	27	98	63
GSONMT00002186001	A0A060WJR7	Uncharacterized protein	nucleus [GO:0005634]; DNA binding [GO:0003677]	GO:0003677; GO:0005634		33	56	12	28	17	37	34	35	21	32	24	22	6	6	20	10	10	7	12	13
GSONMT00002188001	A0A060WJE5	Uncharacterized protein	integral component of membrane [GO:0016021]	GO:0016021		170	159	57	95	54	225	132	97	102	97	72	136	49	43	102	59	49	26	50	51
GSONMT00002192001	A0A060WQS2	L-lactate dehydrogenase (EC 1.1.1.27)	cytoplasm [GO:0005737]; L-lactate dehydrogenase activity [GO:0004459]; carbohydrate metabolic process [GO:0005975]; carboxylic acid metabolic process [GO:0019752]	GO:0004459; GO:0005737; GO:0005975; GO:0019752		9387	11959	6397	9900	9092	7797	8477	7090	7534	7306	9241	11701	4052	4850	5984	5514	4830	3010	7011	5917
GSONMT00002193001	A0A060WS23	Uncharacterized protein			ENSOMYT00000033633	1360	34	1036	1753	464	87	168	20	375	8	1013	78	11	30	20	13	2	2	22	12
GSONMT00002194001	A0A060WK99	Uncharacterized protein	extracellular region [GO:0005576]; neuropeptide hormone activity [GO:0005184]	GO:0005184; GO:0005576		8	43	3	4	3	3	8	20	20	8	4	11	1	15	6	3	1	2	0	1
GSONMT00002195001	C1BEP5	Vesicle transport protein GOT1B	Golgi membrane [GO:0000139]; integral component of membrane [GO:0016021]; vesicle-mediated transport [GO:0016192]	GO:0000139; GO:0016021; GO:0016192	ENSOMYT00000033926	61	78	27	40	71	81	105	58	41	67	40	122	32	45	77	44	44	18	32	28
GSONMT00002196001	A0A060WJE9	ATP-dependent DNA helicase (EC 3.6.4.12)	nucleus [GO:0005634]; 3'-5' DNA helicase activity [GO:0043138]; ATP binding [GO:0005524]; nucleic acid binding [GO:0003676]; DNA recombination [GO:0006310]; DNA repair [GO:0006281]; DNA replication [GO:0006260]	GO:0003676; GO:0005524; GO:0005634; GO:0006260; GO:0006281; GO:0006310; GO:0043138		43	39	12	16	37	41	45	26	9	29	21	22	5	8	18	14	6	3	14	16
GSONMT00002198001	A0A060WQS7	CALCITONIN domain-containing protein	extracellular region [GO:0005576]; hormone activity [GO:0005179]	GO:0005179; GO:0005576		0	0	0	0	0	0	0	0	0	0	0	0	0	0	0	0	0	0	0	0
GSONMT00002199001	A0A060WS28	Phosphoinositide phospholipase C (EC 3.1.4.11)	extracellular region [GO:0005576]; integral component of membrane [GO:0016021]; plasma membrane [GO:0005886]; GABA receptor binding [GO:0050811]; inositol 1,4,5 trisphosphate binding [GO:0070679]; phosphatidylinositol phospholipase C activity [GO:0004435]; transmembrane transporter activity [GO:0022857]; intracellular signal transduction [GO:0035556]; lipid catabolic process [GO:0016042]; regulat…	GO:0004435; GO:0005576; GO:0005886; GO:0016021; GO:0016042; GO:0022857; GO:0032228; GO:0035556; GO:0050811; GO:0070679		8	14	21	7	17	7	1	9	5	10	33	1	2	4	0	1	9	0	3	1
GSONMT00002200001	A0A060WKA7	MFS domain-containing protein	integral component of membrane [GO:0016021]; transmembrane transporter activity [GO:0022857]	GO:0016021; GO:0022857		0	1	1	2	0	1	1	0	0	1	0	2	0	0	0	1	0	0	0	2
GSONMT00002202001	A0A060WJS3	Uncharacterized protein				0	0	0	0	0	0	0	0	0	0	0	0	0	0	0	0	0	0	0	0
GSONMT00002204001	A0A060WJF4	Uncharacterized protein	integral component of membrane [GO:0016021]; peroxisome [GO:0005777]; ATP binding [GO:0005524]; ATPase activity [GO:0016887]; ATPase-coupled transmembrane transporter activity [GO:0042626]; fatty acid beta-oxidation [GO:0006635]; very long-chain fatty acid metabolic process [GO:0000038]	GO:0000038; GO:0005524; GO:0005777; GO:0006635; GO:0016021; GO:0016887; GO:0042626		49	68	26	26	53	31	31	37	21	45	47	64	17	24	22	44	39	11	36	27
GSONMT00002209001	A0A060ZCP6	Uncharacterized protein (Fragment)	cell-matrix adhesion [GO:0007160]	GO:0007160		0	0	0	0	0	0	0	0	0	0	0	0	0	0	0	0	0	0	0	0
GSONMT00002211001	A0A060ZI44	Uncharacterized protein				0	1	0	0	0	0	0	0	0	0	0	0	0	0	0	0	0	0	0	0
GSONMT00002216001	A0A060YZ88	Uncharacterized protein	integral component of membrane [GO:0016021]	GO:0016021		2	3	4	4	1	1	3	3	1	4	4	0	0	0	2	2	3	0	2	1
GSONMT00002217001	A0A060ZC47	UBA domain-containing protein (Fragment)				12	16	1	0	3	26	19	8	2	14	5	4	1	0	7	4	3	1	7	3
GSONMT00002218001	A0A060ZEB9	Phorbol-ester/DAG-type domain-containing protein	intracellular signal transduction [GO:0035556]	GO:0035556		8	13	5	9	8	8	4	6	6	8	8	13	2	9	2	7	11	3	13	10
GSONMT00002219001	A0A060XRD0	Ribosomal_L18e/L15P domain-containing protein (Fragment)	ribosome [GO:0005840]; rough endoplasmic reticulum [GO:0005791]; structural constituent of ribosome [GO:0003735]; translation [GO:0006412]	GO:0003735; GO:0005791; GO:0005840; GO:0006412		20	7	7	14	13	9	16	5	12	5	14	16	5	3	8	4	5	8	26	7
GSONMT00002220001	A0A060XYJ6	Myosin_tail_1 domain-containing protein	myosin complex [GO:0016459]	GO:0016459		0	0	0	0	0	1	0	0	0	0	0	0	0	0	0	0	0	0	0	0
GSONMT00002221001	A0A060XZ54	Myosin motor domain-containing protein	myosin complex [GO:0016459]; actin filament binding [GO:0051015]; ATP binding [GO:0005524]; motor activity [GO:0003774]	GO:0003774; GO:0005524; GO:0016459; GO:0051015		0	0	0	0	0	0	0	0	0	0	0	0	0	0	0	0	0	0	0	0
GSONMT00002223001	A0A060XRS6	Myosin_tail_1 domain-containing protein	myosin complex [GO:0016459]	GO:0016459		0	0	0	0	0	0	0	0	0	0	0	0	0	0	0	0	0	0	0	0
GSONMT00002226001	A0A060X855	4.1m domain-containing protein	integral component of membrane [GO:0016021]	GO:0016021		15	8	5	12	7	5	10	6	3	17	7	4	3	3	4	5	4	2	8	5
GSONMT00002228001	A0A060XER9	PIP49_C domain-containing protein	extracellular region [GO:0005576]	GO:0005576		13	1	2	7	8	5	1	1	3	3	3	3	3	2	1	1	2	0	1	4
GSONMT00002230001	A0A060XFZ8	Uncharacterized protein				67	74	25	57	37	60	50	48	38	58	52	60	33	48	39	28	63	9	42	22
GSONMT00002232001	A0A061AEN1	Uncharacterized protein				0	0	0	0	0	0	0	0	0	0	0	0	0	0	0	1	0	0	1	0
GSONMT00002237001	A0A060YF04	IRF tryptophan pentad repeat domain-containing protein	nucleus [GO:0005634]; DNA-binding transcription factor activity [GO:0003700]; transcription regulatory region sequence-specific DNA binding [GO:0000976]	GO:0000976; GO:0003700; GO:0005634		9	2	3	4	5	4	4	2	2	4	6	0	0	0	0	0	1	0	3	5
GSONMT00002238001	A0A060Y7J2	Uncharacterized protein	cytoplasm [GO:0005737]; protein tyrosine/serine/threonine phosphatase activity [GO:0008138]	GO:0005737; GO:0008138	ENSOMYT00000063261	2	3	1	7	14	8	6	0	4	13	9	0	2	0	0	1	2	3	2	2
GSONMT00002239001	A0A060Z5X2	Uncharacterized protein (Fragment)	DNA binding [GO:0003677]; chromatin organization [GO:0006325]	GO:0003677; GO:0006325		6	20	6	10	15	19	13	6	11	9	13	7	5	6	3	11	4	2	8	12
GSONMT00002244001	A0A061A801	STAT_int domain-containing protein (Fragment)	DNA-binding transcription factor activity [GO:0003700]; signal transduction [GO:0007165]	GO:0003700; GO:0007165		6	12	2	6	4	3	5	3	5	6	11	21	3	11	2	9	7	1	5	1
GSONMT00002246001	A0A060Z5Z4	Uncharacterized protein				0	0	0	1	0	0	0	0	0	0	0	0	0	0	0	0	0	0	0	0
GSONMT00002248001	A0A060ZDW3	PDZ domain-containing protein				1	9	2	7	6	5	5	8	6	7	8	4	3	2	6	6	3	4	6	3
GSONMT00002252001	A0A060XLF4	Cation_ATPase_C domain-containing protein	integral component of membrane [GO:0016021]	GO:0016021		0	2	0	0	0	0	0	0	0	0	0	0	0	0	0	0	0	0	0	0
GSONMT00002253001	A0A060XTJ4	PRA1 family protein	integral component of membrane [GO:0016021]	GO:0016021		126	122	43	69	128	90	134	101	73	94	65	270	97	113	164	124	104	64	152	120
GSONMT00002254001	A0A060XU57	Uncharacterized protein			ENSOMYT00000039357	4	13	4	7	6	7	11	3	0	6	2	15	4	4	7	13	10	2	10	6
GSONMT00002255001	A0A060XLU1	Uncharacterized protein			ENSOMYT00000039365	15	11	4	2	8	3	3	8	5	10	9	5	5	5	6	9	10	5	18	8
GSONMT00002257001	A0A060XMI6	Triosephosphate isomerase (EC 5.3.1.1)	methylglyoxal synthase activity [GO:0008929]; triose-phosphate isomerase activity [GO:0004807]; gluconeogenesis [GO:0006094]; glycolytic process [GO:0006096]	GO:0004807; GO:0006094; GO:0006096; GO:0008929	ENSOMYT00000000194	457	788	269	682	372	1188	593	501	419	469	506	4214	1294	1746	1877	1973	1814	591	2499	1844
GSONMT00002258001	A0A060XLF8	Uncharacterized protein	integral component of membrane [GO:0016021]	GO:0016021	ENSOMYT00000000174	149	250	60	68	82	292	241	167	87	172	97	144	78	61	63	108	105	13	84	45
GSONMT00002259001	A0A060XTJ8	Uncharacterized protein	integral component of membrane [GO:0016021]; calcium ion binding [GO:0005509]	GO:0005509; GO:0016021		4	7	3	2	1	7	5	4	4	6	5	7	1	1	5	3	2	1	1	3
GSONMT00002261001	A0A060XU62	PTS1-BP (Peroxin-5) (Peroxisomal C-terminal targeting signal import receptor) (Peroxisomal targeting signal 1 receptor) (Peroxisome receptor 1)	peroxisomal membrane [GO:0005778]	GO:0005778		139	216	88	135	200	175	140	145	133	145	179	166	75	112	71	153	188	40	226	129
GSONMT00002263001	A0A060XLU5	Uncharacterized protein			ENSOMYT00000001237	73	167	13	75	41	53	61	74	41	97	105	2	0	1	2	2	4	4	3	1
GSONMT00002264001	A0A060XMJ2	WD_REPEATS_REGION domain-containing protein	signal transduction [GO:0007165]	GO:0007165	ENSOMYT00000001257	0	1	3	0	1	2	0	0	0	3	0	1	1	1	3	1	1	0	4	2
GSONMT00002265001	A0A060XLG2	Procollagen-proline 3-dioxygenase (EC 1.14.11.7)	iron ion binding [GO:0005506]; L-ascorbic acid binding [GO:0031418]; procollagen-proline 3-dioxygenase activity [GO:0019797]; collagen metabolic process [GO:0032963]	GO:0005506; GO:0019797; GO:0031418; GO:0032963	ENSOMYT00000001311	346	304	164	125	188	213	173	96	159	212	148	441	147	108	292	328	298	183	438	320
GSONMT00002266001	A0A060XTK2	Ubiquitinyl hydrolase 1 (EC 3.4.19.12)	thiol-dependent ubiquitin-specific protease activity [GO:0004843]; zinc ion binding [GO:0008270]; protein deubiquitination [GO:0016579]; ubiquitin-dependent protein catabolic process [GO:0006511]	GO:0004843; GO:0006511; GO:0008270; GO:0016579		61	128	36	36	68	125	121	67	46	63	86	102	18	30	30	47	53	9	30	33
GSONMT00002267001	A0A060XU68	Thioredox_DsbH domain-containing protein	carbohydrate metabolic process [GO:0005975]	GO:0005975		38	69	19	22	30	30	18	22	17	36	33	17	20	16	16	18	33	10	27	23
GSONMT00002271001	A0A060Z0S2	Dihydrofolate reductase (EC 1.5.1.3)	dihydrofolate reductase activity [GO:0004146]; NADP binding [GO:0050661]; glycine biosynthetic process [GO:0006545]; tetrahydrofolate biosynthetic process [GO:0046654]	GO:0004146; GO:0006545; GO:0046654; GO:0050661		171	304	103	109	179	256	159	183	56	145	210	375	151	69	207	147	152	128	268	140
GSONMT00002272001	A0A061AD01	Uncharacterized protein	actin binding [GO:0003779]; positive regulation of actin filament bundle assembly [GO:0032233]	GO:0003779; GO:0032233		1	7	1	0	0	0	2	1	2	0	0	0	1	1	0	1	0	0	1	0
GSONMT00002273001	A0A060Z8N8	Uncharacterized protein				2	10	2	2	6	4	1	4	1	2	2	5	4	2	1	2	5	2	5	1
GSONMT00002274001	A0A060Z4P9	FIIND domain-containing protein	cytoplasm [GO:0005737]	GO:0005737		6	2	0	0	1	1	3	3	0	5	1	2	0	1	1	2	5	2	5	0
GSONMT00002275001	A0A061A6F4	Uncharacterized protein				4	1	0	4	6	4	3	0	3	1	2	8	1	0	2	9	4	0	8	6
GSONMT00002276001	A0A060YU92	Metalloendopeptidase (EC 3.4.24.-)	metalloendopeptidase activity [GO:0004222]; zinc ion binding [GO:0008270]	GO:0004222; GO:0008270		0	0	0	0	0	0	0	0	0	0	0	0	0	0	0	0	0	0	0	0
GSONMT00002277001	A0A060ZGC8	Uncharacterized protein				2	2	1	2	3	3	3	1	2	1	4	1	2	3	0	2	1	0	2	2
GSONMT00002279001	A0A060Y988	Uncharacterized protein	nucleus [GO:0005634]; DNA binding [GO:0003677]; DNA-binding transcription factor activity, RNA polymerase II-specific [GO:0000981]; metal ion binding [GO:0046872]	GO:0000981; GO:0003677; GO:0005634; GO:0046872	ENSOMYT00000113546	0	0	0	0	0	0	0	0	0	0	0	0	0	0	0	0	0	0	0	0
GSONMT00002282001	A0A060Z0P8	Uncharacterized protein (Fragment)	integral component of membrane [GO:0016021]	GO:0016021		1	11	0	3	3	3	0	2	6	2	2	0	1	12	2	11	6	0	5	2
GSONMT00002284001	A0A060Z317	Uncharacterized protein				1	0	0	0	0	0	0	0	0	0	0	0	0	0	0	0	0	0	0	0
GSONMT00002285001	A0A061A7T3	Fibronectin type-III domain-containing protein				4	13	3	5	7	16	4	9	2	10	8	4	4	5	1	15	10	3	7	12
GSONMT00002287001	A0A060Z560	PDEase_I_N domain-containing protein	3',5'-cyclic-nucleotide phosphodiesterase activity [GO:0004114]	GO:0004114		0	0	0	0	0	0	0	0	0	0	0	0	0	0	0	0	0	0	0	0
GSONMT00002288001	A0A060Z6G9	Uncharacterized protein				2	3	1	2	1	1	0	0	3	4	2	3	0	0	2	2	3	1	4	0
GSONMT00002289001	A0A060Z6B6	Uncharacterized protein				2	3	0	0	1	1	1	0	2	0	0	1	0	1	1	3	1	0	2	1
GSONMT00002290001	A0A060YDA4	Alpha N-catenin (Catenin alpha-2)	adherens junction [GO:0005912]; axon [GO:0030424]; cytoplasm [GO:0005737]; cytoskeleton [GO:0005856]; membrane [GO:0016020]; nucleus [GO:0005634]; actin filament binding [GO:0051015]; cadherin binding [GO:0045296]; brain morphogenesis [GO:0048854]; cell adhesion [GO:0007155]; cell differentiation [GO:0030154]	GO:0005634; GO:0005737; GO:0005856; GO:0005912; GO:0007155; GO:0016020; GO:0030154; GO:0030424; GO:0045296; GO:0048854; GO:0051015		0	0	0	0	0	0	0	0	1	0	0	0	0	0	0	0	0	0	0	0
GSONMT00002292001	A0A060Z8S7	UDENN domain-containing protein	late endosome [GO:0005770]; guanyl-nucleotide exchange factor activity [GO:0005085]	GO:0005085; GO:0005770		25	41	12	8	14	24	15	15	10	5	24	43	7	5	9	18	23	3	8	19
GSONMT00002294001	A0A060Z1G9	Preseq_ALAS domain-containing protein (Fragment)	mitochondrial matrix [GO:0005759]; 5-aminolevulinate synthase activity [GO:0003870]; pyridoxal phosphate binding [GO:0030170]; porphyrin-containing compound metabolic process [GO:0006778]	GO:0003870; GO:0005759; GO:0006778; GO:0030170		222	288	105	173	102	115	168	281	122	181	98	64	35	57	34	83	64	9	19	51
GSONMT00002296001	A0A060YV81	Uncharacterized protein	integral component of membrane [GO:0016021]; plasma membrane [GO:0005886]; calcium ion binding [GO:0005509]; homophilic cell adhesion via plasma membrane adhesion molecules [GO:0007156]	GO:0005509; GO:0005886; GO:0007156; GO:0016021		1	0	1	2	1	0	0	0	1	2	4	1	0	0	0	1	1	2	1	1
GSONMT00002297001	A0A060XYL1	Uncharacterized protein				0	0	0	0	0	0	0	0	0	0	0	0	0	0	0	0	0	0	0	0
GSONMT00002298001	A0A060XZ78	Uncharacterized protein	carbohydrate metabolic process [GO:0005975]	GO:0005975		0	0	0	0	0	0	0	0	0	0	0	0	0	0	0	0	0	0	0	0
GSONMT00002299001	A0A060XY10	Uncharacterized protein	intracellular signal transduction [GO:0035556]; protein ubiquitination [GO:0016567]	GO:0016567; GO:0035556		5	5	2	10	2	7	5	2	4	6	2	14	2	3	2	3	1	2	7	2
GSONMT00002300001	A0A060Y5A1	GlcNAc-PI synthesis protein (EC 2.4.1.198)	glycosylphosphatidylinositol-N-acetylglucosaminyltransferase (GPI-GnT) complex [GO:0000506]; integral component of membrane [GO:0016021]; phosphatidylinositol N-acetylglucosaminyltransferase activity [GO:0017176]; GPI anchor biosynthetic process [GO:0006506]	GO:0000506; GO:0006506; GO:0016021; GO:0017176	ENSOMYT00000000420	17	33	6	20	16	21	10	11	7	19	24	17	5	11	12	11	12	11	18	8
GSONMT00002301001	A0A060Y5V6	Ig-like domain-containing protein	integral component of membrane [GO:0016021]	GO:0016021		33	24	5	15	7	14	13	3	11	16	11	6	4	3	6	2	2	4	3	4
GSONMT00002302001	A0A060XYL6	Amyloid-beta A4 protein	Golgi-associated vesicle [GO:0005798]; integral component of membrane [GO:0016021]; heparin binding [GO:0008201]; nervous system development [GO:0007399]	GO:0005798; GO:0007399; GO:0008201; GO:0016021		16	51	13	10	28	37	36	20	8	30	24	21	6	10	5	25	43	0	15	6
GSONMT00002305001	A0A060Z5W9	Post-GPI attachment to proteins factor 2	Golgi membrane [GO:0000139]; integral component of membrane [GO:0016021]; GPI anchor biosynthetic process [GO:0006506]	GO:0000139; GO:0006506; GO:0016021		0	0	0	0	0	0	0	0	0	0	0	0	0	0	0	0	0	0	0	0
GSONMT00002306001	A0A060YLG8	BTB domain-containing protein				11	15	4	5	7	4	4	5	7	9	5	13	10	0	0	5	6	0	3	3
GSONMT00002307001	A0A060YMD8	Carnitine O-palmitoyltransferase (EC 2.3.1.21)	integral component of membrane [GO:0016021]; mitochondrial outer membrane [GO:0005741]; carnitine O-palmitoyltransferase activity [GO:0004095]; fatty acid beta-oxidation [GO:0006635]	GO:0004095; GO:0005741; GO:0006635; GO:0016021		609	452	381	748	495	132	87	99	302	176	246	144	463	292	35	428	308	34	303	199
GSONMT00002308001	A0A060YEZ4	AIRS domain-containing protein	ATP binding [GO:0005524]; transferase activity [GO:0016740]	GO:0005524; GO:0016740		49	55	19	21	36	48	34	40	21	72	45	54	15	12	12	24	33	7	34	26
GSONMT00002309001	A0A060Z972	Uncharacterized protein				0	2	0	0	0	1	0	2	2	1	0	5	1	1	3	0	0	0	1	0
GSONMT00002310001	A0A060Y2S2	Uncharacterized protein (Fragment)				5	25	5	2	8	19	5	9	6	11	12	12	2	0	2	7	17	3	5	11
GSONMT00002311001	A0A060Y1K9	Uncharacterized protein	extracellular space [GO:0005615]; N-acetylmuramoyl-L-alanine amidase activity [GO:0008745]; zinc ion binding [GO:0008270]; immune system process [GO:0002376]; negative regulation of cytokine production involved in inflammatory response [GO:1900016]; negative regulation of gene expression [GO:0010629]; negative regulation of intracellular signal transduction [GO:1902532]; negative regulation of nu…	GO:0002376; GO:0005615; GO:0008270; GO:0008745; GO:0009253; GO:0010628; GO:0010629; GO:0070425; GO:1900016; GO:1902532		0	0	0	2	1	11	4	2	3	1	0	6	0	0	1	1	0	2	2	3
GSONMT00002313001	A0A060Y8V7	PKD_channel domain-containing protein	endosome membrane [GO:0010008]; integral component of membrane [GO:0016021]; plasma membrane [GO:0005886]; cation channel activity [GO:0005261]	GO:0005261; GO:0005886; GO:0010008; GO:0016021		3	2	0	2	0	3	0	0	2	0	0	2	0	0	0	0	0	0	0	1
GSONMT00002315001	A0A060Y9I2	Uncharacterized protein (Fragment)				2	5	8	6	1	7	2	6	4	10	10	4	3	7	1	0	8	1	0	6
GSONMT00002316001	A0A060Z746	Phospholipid scramblase	phospholipid scramblase activity [GO:0017128]	GO:0017128		70	106	29	53	63	68	31	58	63	65	54	51	4	14	15	38	28	16	36	28
GSONMT00002317001	A0A060ZGG3	Uncharacterized protein	central nervous system neuron development [GO:0021954]; microtubule bundle formation [GO:0001578]	GO:0001578; GO:0021954		0	0	0	0	0	0	0	0	0	0	0	0	0	0	0	0	0	0	0	0
GSONMT00002318001	A0A061A911	WD_REPEATS_REGION domain-containing protein (Fragment)				46	68	27	24	48	59	57	33	23	34	29	24	9	13	15	18	22	4	24	20
GSONMT00002319001	A0A060Y6Q9	COE1_DBD domain-containing protein	nucleus [GO:0005634]; DNA binding [GO:0003677]; metal ion binding [GO:0046872]; multicellular organism development [GO:0007275]; regulation of transcription, DNA-templated [GO:0006355]	GO:0003677; GO:0005634; GO:0006355; GO:0007275; GO:0046872		0	0	0	0	0	0	0	0	0	0	0	0	0	0	0	0	0	0	0	0
GSONMT00002320001	A0A060Y5K2	Serine/threonine-protein phosphatase 2A 55 kDa regulatory subunit B	protein phosphatase type 2A complex [GO:0000159]; protein phosphatase regulator activity [GO:0019888]	GO:0000159; GO:0019888	ENSOMYT00000097608	117	155	57	87	134	147	149	101	50	91	91	135	48	60	49	49	57	35	98	52
GSONMT00002326001	A0A060YJ63	Cyclic nucleotide-binding domain-containing protein	ATP binding [GO:0005524]; cGMP-dependent protein kinase activity [GO:0004692]	GO:0004692; GO:0005524		0	0	1	0	1	1	0	0	0	1	0	1	0	0	0	0	0	0	0	0
GSONMT00002327001	A0A060Z4N1	F-box domain-containing protein				0	0	0	0	0	0	0	0	0	0	0	0	0	0	0	0	0	0	0	0
GSONMT00002328001	A0A060YKC1	Uncharacterized protein (Fragment)	integral component of membrane [GO:0016021]; inorganic anion exchanger activity [GO:0005452]	GO:0005452; GO:0016021		0	0	0	0	0	0	0	0	0	0	0	0	0	0	0	0	0	0	0	0
GSONMT00002331001	A0A060ZVK2	Uncharacterized protein	integral component of membrane [GO:0016021]; vesicle-mediated transport [GO:0016192]	GO:0016021; GO:0016192		30	56	14	31	29	53	45	30	20	26	24	51	20	18	12	37	30	7	14	14
GSONMT00002332001	A0A060YML9	Uncharacterized protein	integral component of membrane [GO:0016021]; plasma membrane [GO:0005886]; ATP binding [GO:0005524]; protein kinase activity [GO:0004672]	GO:0004672; GO:0005524; GO:0005886; GO:0016021		23	44	21	17	33	37	20	24	19	29	22	15	7	16	1	22	19	1	20	13
GSONMT00002333001	A0A060YLR6	Uncharacterized protein (Fragment)				2	4	0	2	4	6	0	8	4	3	2	0	0	1	0	4	2	0	1	1
GSONMT00002334001	A0A060YSM4	Ski_Sno domain-containing protein				5	3	2	10	3	0	2	1	2	7	5	4	0	3	1	1	4	6	9	5
GSONMT00002336001	A0A060Z142	Uncharacterized protein	ion channel binding [GO:0044325]; negative regulation of voltage-gated calcium channel activity [GO:1901386]	GO:0044325; GO:1901386		0	1	0	0	0	0	0	0	0	0	0	0	0	0	0	0	0	1	0	2
GSONMT00002337001	A0A060YZ10	Uncharacterized protein (Fragment)	cytoplasmic vesicle [GO:0031410]	GO:0031410		4	1	0	0	0	0	0	0	0	0	0	0	0	0	0	0	0	0	0	1
GSONMT00002338001	A0A060Z8U7	RING-type domain-containing protein	metal ion binding [GO:0046872]	GO:0046872		0	0	0	0	0	0	0	0	0	0	0	0	0	0	0	0	0	0	0	0
GSONMT00002339001	A0A060XHQ1	Uncharacterized protein	nucleus [GO:0005634]; regulation of transcription, DNA-templated [GO:0006355]	GO:0005634; GO:0006355		4	22	6	0	8	4	2	4	0	10	10	4	1	3	1	3	5	0	2	5
GSONMT00002340001	A0A060XID7	Uncharacterized protein	regulation of transcription, DNA-templated [GO:0006355]	GO:0006355		13	21	8	10	13	12	10	18	11	17	7	13	4	9	1	12	4	3	11	8
GSONMT00002343001	A0A060XHA6	Uncharacterized protein	cytoplasm [GO:0005737]; microtubule [GO:0005874]; calmodulin binding [GO:0005516]; microtubule binding [GO:0008017]; microtubule cytoskeleton organization [GO:0000226]	GO:0000226; GO:0005516; GO:0005737; GO:0005874; GO:0008017		0	0	0	0	0	0	0	0	0	1	0	0	0	0	0	0	0	0	0	0
GSONMT00002344001	A0A060Z564	Uncharacterized protein	MAP-kinase scaffold activity [GO:0005078]	GO:0005078		7	10	5	7	11	9	5	11	3	4	12	17	4	6	6	8	13	2	12	7
GSONMT00002345001	A0A060YR61	Uncharacterized protein				0	0	0	0	0	0	1	0	0	0	0	1	0	0	0	0	0	0	0	0
GSONMT00002348001	A0A060Z172	Uncharacterized protein	nucleus [GO:0005634]	GO:0005634		13	10	2	6	4	1	4	10	5	3	5	61	3	13	15	94	18	6	46	5
GSONMT00002349001	A0A060Z823	Uncharacterized protein	intracellular protein transport [GO:0006886]	GO:0006886		52	48	18	31	41	43	60	37	47	22	33	77	18	39	40	22	44	14	48	26
GSONMT00002350001	A0A060YXW3	Fibronectin type-III domain-containing protein				0	0	0	0	0	0	0	0	0	0	0	0	0	0	0	0	0	0	0	0
GSONMT00002351001	A0A060ZFS2	Uncharacterized protein				0	0	0	0	0	0	0	0	0	0	0	0	0	0	0	0	0	0	0	0
GSONMT00002353001	A0A060Z6T7	Uncharacterized protein				9	20	4	4	14	18	10	5	5	9	9	2	2	2	9	6	12	0	2	3
GSONMT00002355001	A0A060Z4Y5	40S ribosomal protein S12	ribosome [GO:0005840]; structural constituent of ribosome [GO:0003735]; translation [GO:0006412]	GO:0003735; GO:0005840; GO:0006412		7812	4776	3136	6622	7371	4410	7602	5689	3534	4375	6286	5977	3245	3779	4500	3236	3744	5151	6140	5414
GSONMT00002358001	A0A060YB85	Uncharacterized protein				0	0	0	0	0	0	0	0	0	0	1	0	0	0	1	1	0	0	0	0
GSONMT00002360001	A0A060YA17	Uncharacterized protein				16	33	8	4	14	17	16	15	2	20	20	23	7	13	7	14	20	3	11	15
GSONMT00002361001	A0A060YH55	Uncharacterized protein	COPII vesicle coat [GO:0030127]; endoplasmic reticulum to Golgi vesicle-mediated transport [GO:0006888]; intracellular protein transport [GO:0006886]	GO:0006886; GO:0006888; GO:0030127		55	115	31	28	48	70	63	54	33	60	38	110	38	43	49	63	77	12	50	40
GSONMT00002362001	A0A060ZEZ4	Uncharacterized protein				4	8	5	3	8	1	3	3	5	4	9	5	3	4	1	3	1	0	4	2
GSONMT00002363001	A0A060YN64	Uncharacterized protein	metal ion binding [GO:0046872]	GO:0046872		36	58	28	13	18	27	22	26	19	19	18	29	16	14	13	20	17	10	27	19
GSONMT00002365001	A0A060YFP4	Uncharacterized protein				16	16	11	6	4	14	15	11	3	12	11	19	3	3	3	13	13	1	8	12
GSONMT00002366001	A0A060YGB6	2'-phosphotransferase (EC 2.7.1.160)	NAD+ ADP-ribosyltransferase activity [GO:0003950]; tRNA 2'-phosphotransferase activity [GO:0000215]	GO:0000215; GO:0003950	ENSOMYT00000047253	55	61	30	43	81	56	57	48	25	52	56	42	35	47	46	39	35	30	39	31
GSONMT00002367001	A0A060YF49	PH domain-containing protein (Fragment)	cell adhesion [GO:0007155]; integrin-mediated signaling pathway [GO:0007229]	GO:0007155; GO:0007229		79	21	15	45	43	28	29	10	12	14	40	20	19	11	11	15	16	14	48	17
GSONMT00002370001	A0A060Z651	GBD/FH3 domain-containing protein	actin binding [GO:0003779]; small GTPase binding [GO:0031267]; actin cytoskeleton organization [GO:0030036]	GO:0003779; GO:0030036; GO:0031267		1	0	0	0	0	1	0	0	0	1	0	1	0	0	0	0	1	0	0	1
GSONMT00002371001	A0A060Z6V2	G_PROTEIN_RECEP_F1_2 domain-containing protein (Fragment)	integral component of membrane [GO:0016021]; plasma membrane [GO:0005886]; G protein-coupled ATP receptor activity [GO:0045031]; neurotransmitter receptor activity [GO:0030594]; neuronal signal transduction [GO:0023041]	GO:0005886; GO:0016021; GO:0023041; GO:0030594; GO:0045031		0	1	0	0	0	0	2	0	0	0	0	0	0	0	0	0	0	2	0	0
GSONMT00002373001	A0A060YUK4	Protein kinase domain-containing protein	ATP binding [GO:0005524]; protein serine/threonine kinase activity [GO:0004674]	GO:0004674; GO:0005524		1	2	1	1	2	6	4	2	0	3	4	0	0	1	0	0	1	0	0	0
GSONMT00002376001	A0A060YGY9	Uncharacterized protein				23	10	4	10	22	26	11	18	25	10	9	9	8	1	9	7	10	8	16	8
GSONMT00002377001	A0A060YHJ6	Uncharacterized protein	metalloaminopeptidase activity [GO:0070006]	GO:0070006		453	438	243	343	376	688	249	325	417	447	226	367	93	91	349	282	209	156	421	467
GSONMT00002379001	A0A060Z5X4	FIP-RBD domain-containing protein (Fragment)	membrane [GO:0016020]	GO:0016020		8	3	0	3	0	1	3	3	0	1	1	0	0	1	0	1	1	0	0	1
GSONMT00002381001	A0A060Z0C2	G_PROTEIN_RECEP_F1_2 domain-containing protein	integral component of membrane [GO:0016021]; G protein-coupled receptor activity [GO:0004930]	GO:0004930; GO:0016021		0	1	0	0	0	0	0	0	0	0	0	0	0	0	0	0	0	0	0	0
GSONMT00002383001	A0A060Z1M1	TGF_BETA_2 domain-containing protein	extracellular region [GO:0005576]; growth factor activity [GO:0008083]	GO:0005576; GO:0008083		0	0	0	0	0	0	0	0	0	0	0	0	0	0	0	0	0	0	0	0
GSONMT00002386001	A0A060XXS4	5-hydroxytryptamine receptor 2A (Serotonin receptor 2A)	axon [GO:0030424]; caveola [GO:0005901]; cytoplasmic vesicle [GO:0031410]; dendrite [GO:0030425]; integral component of plasma membrane [GO:0005887]; presynapse [GO:0098793]; G protein-coupled serotonin receptor activity [GO:0004993]	GO:0004993; GO:0005887; GO:0005901; GO:0030424; GO:0030425; GO:0031410; GO:0098793		0	0	0	0	0	0	0	0	0	0	0	0	0	0	0	0	0	0	0	0
GSONMT00002388001	A0A060YYU6	Uncharacterized protein (Fragment)				0	0	2	0	0	0	0	1	0	2	1	1	0	0	0	0	1	1	3	1
GSONMT00002389001	A0A060YCR1	BZIP domain-containing protein	nucleus [GO:0005634]; DNA-binding transcription factor activity [GO:0003700]; sequence-specific DNA binding [GO:0043565]; regulation of transcription by RNA polymerase II [GO:0006357]	GO:0003700; GO:0005634; GO:0006357; GO:0043565		102	137	23	47	56	99	83	92	39	138	107	102	44	45	42	69	96	10	89	43
GSONMT00002391001	A0A060Y5D0	Uncharacterized protein	mRNA splicing, via spliceosome [GO:0000398]	GO:0000398	ENSOMYT00000107431	43	46	13	31	34	22	27	40	27	22	19	30	10	14	33	17	12	21	39	19
GSONMT00002392001	A0A060Y601	Aconitate hydratase, mitochondrial (Aconitase) (EC 4.2.1.-)	mitochondrion [GO:0005739]; 4 iron, 4 sulfur cluster binding [GO:0051539]; aconitate hydratase activity [GO:0003994]; citrate dehydratase activity [GO:0047780]; metal ion binding [GO:0046872]; tricarboxylic acid cycle [GO:0006099]	GO:0003994; GO:0005739; GO:0006099; GO:0046872; GO:0047780; GO:0051539		46	96	34	25	54	81	68	48	26	55	53	94	29	22	28	39	32	4	28	25
GSONMT00002395001	A0A060YVH8	Uncharacterized protein (Fragment)	isoprenoid biosynthetic process [GO:0008299]	GO:0008299		14	14	4	9	16	8	21	14	10	11	6	13	3	3	5	7	6	1	4	2
GSONMT00002397001	A0A060YCM3	Uncharacterized protein (Fragment)	integral component of membrane [GO:0016021]	GO:0016021		0	0	0	0	0	0	0	0	1	0	0	0	0	0	0	0	0	0	0	0
GSONMT00002398001	A0A060YAJ9	DUF1394 domain-containing protein	membrane [GO:0016020]; small GTPase binding [GO:0031267]; regulation of actin filament polymerization [GO:0030833]	GO:0016020; GO:0030833; GO:0031267		19	13	9	21	12	17	18	13	8	14	8	27	17	7	16	8	15	5	16	14
GSONMT00002401001	A0A060YTP5	Uncharacterized protein				0	0	0	0	0	0	0	0	0	0	0	0	0	0	0	0	0	0	0	0
GSONMT00002402001	A0A060Y4M8	Uncharacterized protein				6	1	7	2	7	4	1	3	12	5	0	3	4	5	6	7	5	7	7	7
GSONMT00002403001	A0A060Y3G3	Uncharacterized protein (Fragment)	integral component of membrane [GO:0016021]	GO:0016021		1	5	2	6	3	4	4	1	3	1	2	1	3	2	4	1	1	2	3	2
GSONMT00002404001	A0A060YIN4	Uncharacterized protein	integral component of membrane [GO:0016021]	GO:0016021		1	7	0	1	4	3	1	0	0	1	5	0	1	0	2	2	2	0	3	2
GSONMT00002406001	A0A060YJ56	J domain-containing protein	unfolded protein binding [GO:0051082]; protein folding [GO:0006457]	GO:0006457; GO:0051082	ENSOMYT00000025948	29	22	13	26	28	47	44	25	8	16	20	87	45	61	41	56	53	29	69	50
GSONMT00002409001	A0A060YUZ1	Peptidase S1 domain-containing protein	serine-type endopeptidase activity [GO:0004252]	GO:0004252		2831	3510	1361	1991	2025	2126	1056	1607	1707	2301	1434	3005	896	951	1329	1346	1597	777	2170	1878
GSONMT00002410001	A0A060YWB1	SEA domain-containing protein	integral component of membrane [GO:0016021]	GO:0016021		482	1053	297	341	593	736	309	371	388	639	441	782	137	222	191	332	514	50	438	344
GSONMT00002413001	A0A060Z8F3	CUB domain-containing protein				0	0	0	0	0	0	0	0	0	0	0	0	0	0	0	0	1	0	0	0
GSONMT00002414001	A0A061A7P7	Uncharacterized protein (Fragment)				61	54	32	49	65	32	43	40	29	51	62	48	26	26	12	42	23	24	63	38
GSONMT00002416001	A0A060Y191	Transmembrane protein 182	integral component of membrane [GO:0016021]	GO:0016021	ENSOMYT00000046191	0	0	0	0	0	0	0	0	0	0	0	0	0	0	0	0	0	0	0	0
GSONMT00002417001	A0A060XTX9	Uncharacterized protein	integral component of membrane [GO:0016021]; phosphatidylinositol-3,4-bisphosphate 4-phosphatase activity [GO:0016316]	GO:0016021; GO:0016316		5	6	6	4	2	3	2	5	2	3	2	4	0	2	1	4	2	0	6	2
GSONMT00002420001	A0A060XUK1	Uncharacterized protein	integral component of membrane [GO:0016021]; nuclear inner membrane [GO:0005637]	GO:0005637; GO:0016021	ENSOMYT00000045043	91	112	47	105	113	104	103	96	73	70	62	165	63	66	112	71	84	48	110	70
GSONMT00002421001	A0A060XTH7	Uncharacterized protein				1	0	0	0	0	2	1	0	2	0	0	0	0	0	1	2	1	0	1	5
GSONMT00002422001	A0A060Y0P3	BPL/LPL catalytic domain-containing protein	protein lipoylation [GO:0009249]	GO:0009249	ENSOMYT00000053158	34	44	11	19	18	30	45	25	12	11	29	47	37	18	34	19	28	17	12	13
GSONMT00002423001	A0A060Y196	Uncharacterized protein				36	49	16	21	38	56	44	27	18	26	26	37	18	16	44	18	20	34	16	27
GSONMT00002426001	A0A060XTY4	Reverse transcriptase domain-containing protein (Fragment)				0	2	0	1	0	0	0	0	0	0	0	0	0	0	0	0	0	0	1	0
GSONMT00002427001	A0A060Z934	Uncharacterized protein (Fragment)	nucleus [GO:0005634]; nucleosome assembly [GO:0006334]	GO:0005634; GO:0006334		14	27	5	9	17	26	14	11	3	17	15	25	4	13	9	15	13	0	7	7
GSONMT00002428001	A0A060Y2G6	G_PROTEIN_RECEP_F1_2 domain-containing protein	integral component of membrane [GO:0016021]; plasma membrane [GO:0005886]; sphingosine-1-phosphate receptor activity [GO:0038036]	GO:0005886; GO:0016021; GO:0038036		9	9	7	3	4	7	1	3	3	9	5	7	3	3	5	4	10	3	6	1
GSONMT00002430001	A0A060Y318	Kinetochore protein Spc24	condensed chromosome kinetochore [GO:0000777]; nucleus [GO:0005634]; cell cycle [GO:0007049]; cell division [GO:0051301]	GO:0000777; GO:0005634; GO:0007049; GO:0051301		38	52	10	27	12	14	28	23	7	26	34	12	3	1	4	3	5	1	4	2
GSONMT00002431001	A0A060Y1X0	Protein KRI1 homolog				183	253	84	151	177	198	218	186	91	169	153	138	74	44	100	82	97	59	105	73
GSONMT00002433001	A0A060Y955	Uncharacterized protein	integral component of membrane [GO:0016021]; calcium ion binding [GO:0005509]	GO:0005509; GO:0016021		51	96	38	22	47	89	63	63	53	86	51	158	29	64	3	20	70	2	46	19
GSONMT00002434001	A0A060Y9T1	Uncharacterized protein	nucleus [GO:0005634]; ATP binding [GO:0005524]; helicase activity [GO:0004386]; histone binding [GO:0042393]; nucleosome-dependent ATPase activity [GO:0070615]	GO:0004386; GO:0005524; GO:0005634; GO:0042393; GO:0070615		171	271	68	194	98	217	137	125	142	179	177	410	126	73	101	125	151	73	151	156
GSONMT00002436001	A0A060Y2H0	QLQ domain-containing protein	SWI/SNF complex [GO:0016514]; ATP binding [GO:0005524]; ATPase activity [GO:0016887]; ATP-dependent chromatin remodeling [GO:0043044]; regulation of transcription, DNA-templated [GO:0006355]	GO:0005524; GO:0006355; GO:0016514; GO:0016887; GO:0043044		2	4	1	2	2	1	1	1	2	0	2	0	0	0	0	1	1	0	4	1
GSONMT00002437001	A0A060Y323	Uncharacterized protein	integral component of membrane [GO:0016021]; galactosylceramide sulfotransferase activity [GO:0001733]; glycolipid biosynthetic process [GO:0009247]	GO:0001733; GO:0009247; GO:0016021		4	11	0	0	15	1	6	1	1	3	1	4	2	8	18	6	4	5	8	6
GSONMT00002438001	A0A060Y1X4	Cysteine protease (EC 3.4.22.-)	cytoplasm [GO:0005737]; cysteine-type peptidase activity [GO:0008234]; autophagy [GO:0006914]; protein transport [GO:0015031]	GO:0005737; GO:0006914; GO:0008234; GO:0015031		12	19	2	12	11	5	8	14	10	12	8	25	12	5	13	13	23	1	34	9
GSONMT00002440001	A0A060XQ68	UDP-glucose 6-dehydrogenase (EC 1.1.1.22)	NAD binding [GO:0051287]; UDP-glucose 6-dehydrogenase activity [GO:0003979]; carbohydrate metabolic process [GO:0005975]; UDP-glucuronate biosynthetic process [GO:0006065]	GO:0003979; GO:0005975; GO:0006065; GO:0051287		0	4	1	0	0	0	0	0	0	0	3	3	0	0	0	2	1	0	1	0
GSONMT00002445001	A0A060XXF4	Uncharacterized protein	plasma membrane [GO:0005886]; signaling receptor activity [GO:0038023]	GO:0005886; GO:0038023		0	0	0	0	0	1	0	0	1	0	0	0	0	0	0	0	0	0	0	0
GSONMT00002446001	A0A060XY02	Kinesin-like protein	Golgi apparatus [GO:0005794]; microtubule [GO:0005874]; ATP binding [GO:0005524]; ATP-dependent microtubule motor activity [GO:1990939]; microtubule binding [GO:0008017]; microtubule-based movement [GO:0007018]; mitotic cytokinesis [GO:0000281]	GO:0000281; GO:0005524; GO:0005794; GO:0005874; GO:0007018; GO:0008017; GO:1990939		14	34	5	8	11	17	17	22	11	15	22	0	1	0	0	0	2	0	0	0
GSONMT00002447001	A0A060XQM5	Uncharacterized protein	NuA4 histone acetyltransferase complex [GO:0035267]; Swr1 complex [GO:0000812]	GO:0000812; GO:0035267		0	2	0	0	1	6	0	1	1	0	2	0	0	1	0	0	1	0	3	0
GSONMT00002449001	A0A060XRA2	J domain-containing protein	integral component of membrane [GO:0016021]	GO:0016021	ENSOMYT00000055521	61	75	24	43	58	47	40	43	36	38	51	59	24	20	19	32	35	7	48	6
GSONMT00002451001	A0A060XQ72	Uncharacterized protein	calmodulin-dependent protein phosphatase activity [GO:0033192]; calcineurin-mediated signaling [GO:0097720]	GO:0033192; GO:0097720		0	0	0	0	0	0	1	0	0	0	1	0	0	0	0	0	0	0	0	0
GSONMT00002452001	A0A060XXF8	Serine/threonine-protein phosphatase (EC 3.1.3.16)	calmodulin-dependent protein phosphatase activity [GO:0033192]; protein serine phosphatase activity [GO:0106306]; protein threonine phosphatase activity [GO:0106307]; calcineurin-mediated signaling [GO:0097720]	GO:0033192; GO:0097720; GO:0106306; GO:0106307		0	1	0	0	0	0	0	0	0	0	0	0	0	0	0	0	0	0	0	0
GSONMT00002453001	A0A060X765	Uncharacterized protein	integral component of membrane [GO:0016021]	GO:0016021		19	30	9	13	20	18	9	10	9	18	17	21	3	7	21	18	14	4	11	9
GSONMT00002454001	A0A060X7T0	ATP synthase peripheral stalk subunit F6 (ATP synthase-coupling factor 6, mitochondrial)	mitochondrial proton-transporting ATP synthase complex, coupling factor F(o) [GO:0000276]; proton transmembrane transporter activity [GO:0015078]; ATP synthesis coupled proton transport [GO:0015986]	GO:0000276; GO:0015078; GO:0015986		1481	1424	510	840	1218	715	1084	871	496	732	775	1396	477	642	905	756	601	459	802	754
GSONMT00002456001	A0A060X6R9	Amyloid-beta A4 protein	Golgi-associated vesicle [GO:0005798]; integral component of membrane [GO:0016021]; heparin binding [GO:0008201]; serine-type endopeptidase inhibitor activity [GO:0004867]; nervous system development [GO:0007399]	GO:0004867; GO:0005798; GO:0007399; GO:0008201; GO:0016021		122	232	63	81	133	146	122	167	98	141	119	193	46	78	61	113	116	25	78	70
GSONMT00002457001	A0A060XDC2	Amyloid-beta A4 protein	Golgi-associated vesicle [GO:0005798]; integral component of membrane [GO:0016021]; heparin binding [GO:0008201]; transition metal ion binding [GO:0046914]; nervous system development [GO:0007399]	GO:0005798; GO:0007399; GO:0008201; GO:0016021; GO:0046914		23	46	9	12	24	50	24	29	16	32	33	43	5	14	4	16	18	5	12	9
GSONMT00002459001	A0A060XEJ7	Cysteine and tyrosine-rich protein 1	integral component of membrane [GO:0016021]	GO:0016021		0	0	1	0	0	0	0	0	0	1	0	0	1	0	0	0	0	0	0	0
GSONMT00002460001	A0A060X769	Peptidase M12B domain-containing protein	extracellular matrix [GO:0031012]; extracellular region [GO:0005576]; metalloendopeptidase activity [GO:0004222]; zinc ion binding [GO:0008270]	GO:0004222; GO:0005576; GO:0008270; GO:0031012		10	30	5	29	16	50	10	18	20	18	15	26	20	34	22	20	25	7	33	26
GSONMT00002462001	A0A060X7T5	Peptidase M12B domain-containing protein	collagen-containing extracellular matrix [GO:0062023]; extracellular region [GO:0005576]; metalloendopeptidase activity [GO:0004222]; zinc ion binding [GO:0008270]	GO:0004222; GO:0005576; GO:0008270; GO:0062023		0	0	1	0	1	0	0	0	0	0	0	0	0	0	0	0	0	0	0	0
GSONMT00002463001	A0A060YR34	CEP170_C domain-containing protein				2	0	0	1	0	0	0	0	1	1	0	1	0	1	1	0	0	0	0	0
GSONMT00002466001	A0A060Z579	Uncharacterized protein (Fragment)				3	4	0	2	12	4	1	4	3	4	2	0	0	0	2	2	2	3	6	1
GSONMT00002467001	A0A060Z996	MHD domain-containing protein (Fragment)	clathrin adaptor complex [GO:0030131]; intracellular protein transport [GO:0006886]; vesicle-mediated transport [GO:0016192]	GO:0006886; GO:0016192; GO:0030131		123	228	76	99	161	166	172	128	78	173	79	364	117	86	207	187	170	62	168	161
GSONMT00002468001	A0A060ZB70	BTB_2 domain-containing protein	voltage-gated potassium channel complex [GO:0008076]; voltage-gated potassium channel activity [GO:0005249]; protein homooligomerization [GO:0051260]; regulation of ion transmembrane transport [GO:0034765]	GO:0005249; GO:0008076; GO:0034765; GO:0051260		3	15	3	3	5	9	5	6	0	4	5	6	2	1	4	4	5	2	4	0
GSONMT00002472001	A0A060YPB4	CXXC-type zinc finger protein 1	Set1C/COMPASS complex [GO:0048188]; DNA binding [GO:0003677]; metal ion binding [GO:0046872]	GO:0003677; GO:0046872; GO:0048188		0	0	0	0	0	0	0	0	0	0	0	0	1	0	0	0	0	0	1	0
GSONMT00002473001	A0A061AC36	START domain-containing protein	lipid binding [GO:0008289]	GO:0008289		0	0	0	0	0	0	0	0	0	0	0	0	0	0	0	0	0	0	0	0
GSONMT00002474001	A0A060YLW0	Peptidase S1 domain-containing protein	serine-type endopeptidase activity [GO:0004252]	GO:0004252		0	0	0	0	0	0	0	0	0	0	0	0	0	0	0	0	0	0	0	0
GSONMT00002477001	A0A060Y3N6	Uncharacterized protein				0	1	0	0	1	0	0	0	0	0	0	1	0	0	0	1	0	0	3	0
GSONMT00002478001	A0A060Y495	MBD domain-containing protein	nucleus [GO:0005634]; DNA binding [GO:0003677]	GO:0003677; GO:0005634		14	31	8	16	15	10	7	10	8	14	16	21	12	7	11	10	12	1	12	8
GSONMT00002480001	A0A060XWX5	Uncharacterized protein	MLL1 complex [GO:0071339]; Set1C/COMPASS complex [GO:0048188]	GO:0048188; GO:0071339		9	17	4	5	9	14	7	12	8	14	9	6	3	3	3	5	4	0	7	7
GSONMT00002481001	A0A060XXL5	Uncharacterized protein	MLL1 complex [GO:0071339]; Set1C/COMPASS complex [GO:0048188]	GO:0048188; GO:0071339		14	22	7	9	13	26	16	10	5	16	24	7	0	1	0	10	12	1	6	7
GSONMT00002482001	A0A060XWG9	Uncharacterized protein (Fragment)	MLL1 complex [GO:0071339]; Set1C/COMPASS complex [GO:0048188]	GO:0048188; GO:0071339		16	43	24	16	21	43	24	21	26	37	19	19	3	7	6	9	16	2	21	8
GSONMT00002484001	A0A060YXJ8	Uncharacterized protein	nucleus [GO:0005634]; origin recognition complex [GO:0000808]; DNA binding [GO:0003677]; DNA replication [GO:0006260]	GO:0000808; GO:0003677; GO:0005634; GO:0006260		8	10	4	7	17	23	7	4	3	12	4	1	0	4	0	7	8	1	5	0
GSONMT00002485001	A0A060YYV3	MBD domain-containing protein	nucleus [GO:0005634]; DNA binding [GO:0003677]	GO:0003677; GO:0005634		2	2	0	1	0	2	0	0	0	0	2	0	0	0	0	2	1	0	1	0
GSONMT00002486001	A0A060YR70	Uncharacterized protein				12	21	7	6	11	14	4	3	4	11	9	17	3	6	4	8	14	2	10	3
GSONMT00002487001	A0A061AF08	Uncharacterized protein (Fragment)				19	35	8	13	27	24	17	12	17	18	15	32	19	33	7	12	17	4	26	18
GSONMT00002489001	A0A060ZAY6	Uncharacterized protein (Fragment)	heparin binding [GO:0008201]; positive regulation of Wnt signaling pathway [GO:0030177]; Wnt signaling pathway [GO:0016055]	GO:0008201; GO:0016055; GO:0030177		9	8	10	8	9	9	6	6	11	15	14	1	0	0	4	3	3	1	6	7
GSONMT00002492001	A0A060Z1X9	TPR_REGION domain-containing protein				34	31	13	17	33	26	23	20	8	32	22	40	8	7	9	23	24	1	13	7
GSONMT00002496001	A0A060YUJ8	E3 ubiquitin-protein ligase RNF170 (EC 2.3.2.27) (RING finger protein 170) (RING-type E3 ubiquitin transferase RNF170) (Fragment)	endoplasmic reticulum membrane [GO:0005789]; integral component of membrane [GO:0016021]; metal ion binding [GO:0046872]; ubiquitin protein ligase activity [GO:0061630]	GO:0005789; GO:0016021; GO:0046872; GO:0061630		109	116	44	77	87	97	116	82	67	76	64	147	52	43	106	64	54	49	99	73
GSONMT00002501001	A0A060XYK7	Uncharacterized protein	integral component of membrane [GO:0016021]	GO:0016021		0	0	0	0	0	0	0	0	0	0	0	0	0	0	0	0	0	0	0	0
GSONMT00002502001	A0A060ZBX1	C2 domain-containing protein (Fragment)	intracellular signal transduction [GO:0035556]	GO:0035556		0	0	0	0	0	0	0	0	0	0	0	0	0	0	0	0	0	0	0	0
GSONMT00002504001	A0A060Z2U4	Rav1p_C domain-containing protein				3	2	2	0	0	2	1	0	0	1	3	3	0	0	0	0	1	0	1	0
GSONMT00002507001	A0A060YZD3	FCP1 homology domain-containing protein				54	70	22	43	33	40	45	44	32	40	35	57	17	28	13	37	37	21	48	21
GSONMT00002510001	A0A060ZFX2	Uncharacterized protein (Fragment)				0	0	0	0	1	0	0	0	0	0	0	0	1	0	1	0	1	0	1	0
GSONMT00002511001	A0A060YVR2	LRRNT domain-containing protein	integral component of membrane [GO:0016021]	GO:0016021		0	5	1	0	0	0	0	1	0	0	3	0	0	0	0	0	0	1	1	0
GSONMT00002513001	A0A060YTI4	G_PROTEIN_RECEP_F1_2 domain-containing protein	integral component of membrane [GO:0016021]; plasma membrane [GO:0005886]; G protein-coupled receptor activity [GO:0004930]	GO:0004930; GO:0005886; GO:0016021		161	187	81	96	107	93	81	99	67	106	106	56	19	49	36	83	106	35	93	96
GSONMT00002514001	A0A060Z756	Uncharacterized protein (Fragment)				0	0	0	0	0	0	0	0	0	0	0	0	0	0	0	0	0	0	0	0
GSONMT00002515001	A0A060ZE46	Myosin_tail_1 domain-containing protein	myosin complex [GO:0016459]	GO:0016459		0	0	0	0	0	0	1	0	0	0	0	0	0	0	0	0	0	0	0	0
GSONMT00002516001	A0A060YRV3	KH_dom_type_1 domain-containing protein	RNA binding [GO:0003723]	GO:0003723		40	44	26	27	30	30	19	23	25	11	37	50	20	6	13	33	35	4	35	20
GSONMT00002520001	A0A060ZC65	Uncharacterized protein	neuron development [GO:0048666]	GO:0048666		1	0	0	0	1	0	0	0	0	0	0	1	0	0	1	0	1	0	1	0
GSONMT00002522001	A0A060Z3N0	Uncharacterized protein	integral component of membrane [GO:0016021]	GO:0016021		0	0	0	0	0	0	0	0	0	0	0	0	0	0	0	0	0	0	0	0
GSONMT00002523001	A0A060Y0K0	SLC12 domain-containing protein	membrane [GO:0016020]; transmembrane transporter activity [GO:0022857]; ion transport [GO:0006811]	GO:0006811; GO:0016020; GO:0022857		1	1	1	1	1	1	2	1	0	0	2	1	2	1	5	1	0	0	0	0
GSONMT00002526001	A0A060Z2X2	Cellular tumor antigen p53 (Fragment)	cytoplasm [GO:0005737]; nucleus [GO:0005634]; DNA-binding transcription factor activity [GO:0003700]; metal ion binding [GO:0046872]; transcription regulatory region sequence-specific DNA binding [GO:0000976]; apoptotic process [GO:0006915]; cell cycle arrest [GO:0007050]	GO:0000976; GO:0003700; GO:0005634; GO:0005737; GO:0006915; GO:0007050; GO:0046872		2	1	0	0	0	0	0	0	1	1	2	1	0	0	0	0	3	2	1	0
GSONMT00002528001	A0A060Z572	Uncharacterized protein (Fragment)				0	7	1	0	6	2	0	0	0	3	2	2	1	3	2	1	4	2	5	0
GSONMT00002529001	A0A060Z6F7	BCOR domain-containing protein				4	2	0	7	2	4	2	0	4	3	7	6	0	2	3	3	3	0	2	0
GSONMT00002530001	A0A060ZFY4	Reelin domain-containing protein	integral component of membrane [GO:0016021]	GO:0016021		1	2	0	0	1	1	0	0	0	0	0	0	0	0	0	1	0	0	3	0
GSONMT00002532001	A0A060YTT7	Gastrin domain-containing protein	extracellular region [GO:0005576]; hormone activity [GO:0005179]	GO:0005179; GO:0005576	ENSOMYT00000059759	0	0	0	0	0	0	0	0	0	0	1	0	0	0	0	0	0	0	0	1
GSONMT00002536001	A0A060YDN7	Uncharacterized protein				1	3	1	3	0	5	2	3	2	4	5	1	1	1	2	0	2	1	0	1
GSONMT00002537001	A0A060YEF5	5-hydroxyisourate hydrolase (HIU hydrolase) (HIUHase) (EC 3.5.2.17)	hydroxyisourate hydrolase activity [GO:0033971]; purine nucleobase metabolic process [GO:0006144]	GO:0006144; GO:0033971	ENSOMYT00000092451	1537	1747	682	956	1547	1329	846	1148	862	1301	1011	2195	776	543	1236	1391	1374	710	1734	1246
GSONMT00002538001	A0A060Y6Z2	Uncharacterized protein	DNA binding [GO:0003677]	GO:0003677		130	148	62	91	120	91	112	87	102	104	74	149	65	63	84	75	98	73	109	85
GSONMT00002539001	A0A060Y7M2	Diphosphomevalonate decarboxylase (EC 4.1.1.33)	cytosol [GO:0005829]; ATP binding [GO:0005524]; diphosphomevalonate decarboxylase activity [GO:0004163]; cholesterol biosynthetic process [GO:0006695]; isopentenyl diphosphate biosynthetic process, mevalonate pathway [GO:0019287]	GO:0004163; GO:0005524; GO:0005829; GO:0006695; GO:0019287		402	983	169	441	277	201	1048	869	471	481	216	181	136	104	237	135	133	43	159	157
GSONMT00002541001	Q60FB8	Cytochrome b-245 light chain (Cytochrome b(558) alpha chain) (Cytochrome b558 subunit alpha) (Neutrophil cytochrome b 22 kDa polypeptide) (Superoxide-generating NADPH oxidase light chain subunit) (p22 phagocyte B-cytochrome) (p22-phox)	NADPH oxidase complex [GO:0043020]; heme binding [GO:0020037]; metal ion binding [GO:0046872]; oxidoreductase activity [GO:0016491]; macrophage chemotaxis [GO:0048246]; neutrophil migration [GO:1990266]	GO:0016491; GO:0020037; GO:0043020; GO:0046872; GO:0048246; GO:1990266	ENSOMYT00000092903	79	95	36	49	58	42	36	56	22	47	41	39	22	28	36	33	34	13	39	30
GSONMT00002542001	A0A060YDP2	Uncharacterized protein				145	148	79	140	131	108	139	86	97	89	102	83	62	33	87	71	69	135	81	113
GSONMT00002543001	A0A060Z5Z8	Uncharacterized protein				19	18	20	8	18	41	26	24	12	31	30	29	6	10	12	23	17	4	12	16
GSONMT00002544001	A0A060YY91	Uncharacterized protein (Fragment)				15	14	3	2	8	19	11	6	7	9	6	6	5	4	0	10	10	1	7	2
GSONMT00002546001	A0A060YJJ9	Uncharacterized protein	integral component of membrane [GO:0016021]; cAMP binding [GO:0030552]; G protein-coupled receptor activity [GO:0004930]; cell surface receptor signaling pathway [GO:0007166]	GO:0004930; GO:0007166; GO:0016021; GO:0030552	ENSOMYT00000003504	40	39	28	23	43	24	16	15	10	35	38	15	18	20	18	20	23	9	47	27
GSONMT00002548001	A0A060YC69	Carbonate dehydratase VI (EC 4.2.1.1) (Carbonic anhydrase 6) (Carbonic anhydrase VI)	extracellular region [GO:0005576]; carbonate dehydratase activity [GO:0004089]; zinc ion binding [GO:0008270]; one-carbon metabolic process [GO:0006730]	GO:0004089; GO:0005576; GO:0006730; GO:0008270		0	1	1	1	0	0	0	0	0	0	0	1	1	0	0	0	0	1	0	1
GSONMT00002549001	A0A060YY90	GB1/RHD3-type G domain-containing protein	GTP binding [GO:0005525]; GTPase activity [GO:0003924]	GO:0003924; GO:0005525		40	12	6	11	14	10	6	5	6	13	40	17	16	15	6	14	15	3	23	13
GSONMT00002551001	A0A060Y6D5	Uncharacterized protein	peptidyl-lysine modification to peptidyl-hypusine [GO:0008612]	GO:0008612		200	132	73	100	156	167	153	72	56	98	108	169	42	49	77	66	56	46	100	53
GSONMT00002553001	A0A060Y592	WD_REPEATS_REGION domain-containing protein				56	83	25	26	68	54	62	39	29	52	55	45	22	25	34	58	46	2	45	34
GSONMT00002555001	A0A060YCG6	Uncharacterized protein	cytoplasm [GO:0005737]; protein import into nucleus [GO:0006606]	GO:0005737; GO:0006606		32	39	7	9	18	34	34	16	8	30	19	31	5	18	12	16	15	5	16	15
GSONMT00002556001	A0A060YD62	Uncharacterized protein	cytoplasm [GO:0005737]; protein import into nucleus [GO:0006606]	GO:0005737; GO:0006606		10	31	5	2	17	38	30	8	8	16	13	18	4	8	6	4	16	0	8	6
GSONMT00002559001	A0A060ZJB2	Uncharacterized protein				10	14	3	9	15	19	15	17	8	12	6	18	2	2	2	9	6	6	11	5
GSONMT00002561001	A0A060Y9V9	ABC transporter domain-containing protein	ATP binding [GO:0005524]; ATPase activity [GO:0016887]	GO:0005524; GO:0016887		8	12	11	1	2	9	11	30	3	19	3	11	5	1	8	9	9	0	5	8
GSONMT00002563001	A0A060Z2Y8	Uncharacterized protein				2	4	0	5	7	6	7	1	2	3	2	3	1	2	0	4	5	0	0	7
GSONMT00002564001	A0A060Z473	Uncharacterized protein (Fragment)				2	4	1	0	1	3	1	3	0	2	0	3	0	1	1	1	1	1	0	2
GSONMT00002565001	A0A060Y7V8	Chromodomain-helicase-DNA-binding protein 8 (CHD-8) (EC 3.6.4.12) (ATP-dependent helicase CHD8)	MLL1 complex [GO:0071339]; ATP binding [GO:0005524]; beta-catenin binding [GO:0008013]; DNA binding [GO:0003677]; DNA helicase activity [GO:0003678]; DNA-dependent ATPase activity [GO:0008094]; histone binding [GO:0042393]; nucleosome-dependent ATPase activity [GO:0070615]; p53 binding [GO:0002039]; ATP-dependent chromatin remodeling [GO:0043044]; negative regulation of apoptotic process [GO:0043…	GO:0002039; GO:0003677; GO:0003678; GO:0005524; GO:0008013; GO:0008094; GO:0016055; GO:0030178; GO:0042393; GO:0043044; GO:0043066; GO:0045892; GO:0045893; GO:0070615; GO:0071339		75	159	39	32	70	109	87	78	38	72	90	67	41	29	27	57	88	11	53	35
GSONMT00002567001	A0A060Y8I5	HMG box domain-containing protein	nucleus [GO:0005634]; DNA binding [GO:0003677]	GO:0003677; GO:0005634		101	139	41	54	78	121	113	85	68	76	72	66	44	21	27	41	48	10	35	31
GSONMT00002568001	A0A060Y178	Uncharacterized protein	zinc ion binding [GO:0008270]	GO:0008270		110	165	47	72	90	141	154	102	59	93	68	103	48	34	68	57	53	35	51	49
GSONMT00002571001	A0A060Y1U2	Uncharacterized protein				7	9	4	7	1	9	8	4	3	4	4	1	0	0	4	1	1	0	0	1
GSONMT00002572001	A0A060Y0L7	Calsequestrin	sarcoplasmic reticulum lumen [GO:0033018]; calcium ion binding [GO:0005509]	GO:0005509; GO:0033018		0	0	0	0	0	0	0	0	0	0	0	0	0	0	0	0	0	0	0	0
GSONMT00002574001	A0A060YLK3	AIG1-type G domain-containing protein	GTP binding [GO:0005525]	GO:0005525		31	26	29	15	41	4	12	33	19	22	29	30	9	6	2	17	2	26	14	11
GSONMT00002576001	A0A060YTE5	AIG1-type G domain-containing protein	GTP binding [GO:0005525]	GO:0005525		29	29	67	2	48	0	4	157	10	24	7	25	5	4	2	72	0	7	8	12
GSONMT00002577001	A0A060Z3U7	C2H2-type domain-containing protein				0	0	0	0	0	0	0	0	0	0	0	0	0	0	0	0	0	0	0	0
GSONMT00002579001	A0A060XUT0	Uncharacterized protein	integral component of membrane [GO:0016021]; cation:chloride symporter activity [GO:0015377]; sodium ion transport [GO:0006814]	GO:0006814; GO:0015377; GO:0016021		0	0	0	0	0	0	0	0	0	0	0	0	0	0	0	0	0	0	0	0
GSONMT00002581001	A0A060XTQ0	C2H2-type domain-containing protein				0	0	0	0	0	1	0	0	0	0	0	0	0	0	0	0	0	0	0	0
GSONMT00002582001	A0A060Y0X1	Uncharacterized protein (Fragment)				84	70	41	40	55	27	15	25	30	57	50	46	32	17	20	49	33	15	50	47
GSONMT00002583001	A0A060YKB6	Helicase ATP-binding domain-containing protein	ATP binding [GO:0005524]; nucleic acid binding [GO:0003676]	GO:0003676; GO:0005524		52	124	37	16	33	39	63	46	18	47	45	34	27	30	11	69	50	2	49	23
GSONMT00002585001	A0A060YJH5	Q_MOTIF domain-containing protein	ATP binding [GO:0005524]; helicase activity [GO:0004386]	GO:0004386; GO:0005524	ENSOMYT00000085875	29	94	18	9	23	27	30	36	13	29	32	29	14	23	1	22	37	1	24	12
GSONMT00002586001	A0A060YTD5	Uncharacterized protein	GTP binding [GO:0005525]; ribosome biogenesis [GO:0042254]	GO:0005525; GO:0042254	ENSOMYT00000075280	11	38	1	9	12	22	11	13	11	4	17	23	10	10	11	10	11	16	18	17
GSONMT00002588001	A0A060Z7U1	Uncharacterized protein (Fragment)				0	0	0	0	0	0	0	0	0	0	0	0	0	0	0	0	0	0	0	0
GSONMT00002598001	A0A060ZAV0	IGv domain-containing protein	integral component of membrane [GO:0016021]	GO:0016021		0	4	1	1	1	1	0	0	0	0	1	0	0	1	0	1	3	1	3	0
GSONMT00002599001	A0A060XL86	FAD_binding_7 domain-containing protein				0	1	0	0	0	0	0	1	0	0	0	0	0	0	0	1	0	0	0	2
GSONMT00002600001	A0A060XK68	Glycine cleavage system H protein	glycine cleavage complex [GO:0005960]; mitochondrion [GO:0005739]; glycine decarboxylation via glycine cleavage system [GO:0019464]	GO:0005739; GO:0005960; GO:0019464		164	217	63	108	195	110	175	135	46	100	100	188	77	79	88	122	96	45	130	97
GSONMT00002601001	A0A060XSA1	Inosine-5'-monophosphate dehydrogenase (IMP dehydrogenase) (IMPD) (IMPDH) (EC 1.1.1.205)	cytoplasm [GO:0005737]; nucleus [GO:0005634]; IMP dehydrogenase activity [GO:0003938]; metal ion binding [GO:0046872]; nucleotide binding [GO:0000166]; GMP biosynthetic process [GO:0006177]	GO:0000166; GO:0003938; GO:0005634; GO:0005737; GO:0006177; GO:0046872		2	3	1	0	7	1	1	1	6	8	3	6	0	1	1	2	3	1	8	1
GSONMT00002602001	A0A060XSW4	Uncharacterized protein	integral component of membrane [GO:0016021]; RNA binding [GO:0003723]	GO:0003723; GO:0016021		63	49	1	14	32	33	28	17	19	6	54	64	20	30	30	33	32	9	20	25
GSONMT00002603001	B0M1K7	Leptin (Obesity factor)	extracellular space [GO:0005615]; perinuclear region of cytoplasm [GO:0048471]; hormone activity [GO:0005179]; hormone receptor binding [GO:0051427]; activation of protein kinase B activity [GO:0032148]; eating behavior [GO:0042755]; gene expression [GO:0010467]; negative regulation of appetite by leptin-mediated signaling pathway [GO:0038108]; negative regulation of superoxide anion generation […	GO:0001932; GO:0005179; GO:0005615; GO:0010467; GO:0010628; GO:0014065; GO:0032148; GO:0032929; GO:0038108; GO:0042327; GO:0042594; GO:0042755; GO:0043491; GO:0048471; GO:0051427		8	12	17	11	25	3	22	7	11	5	17	374	234	69	6	110	26	25	225	11
GSONMT00002608001	A0A060YQ40	Uncharacterized protein	integral component of membrane [GO:0016021]	GO:0016021		0	0	1	0	0	0	0	0	0	0	0	0	0	0	0	0	0	0	0	0
GSONMT00002613001	A0A060YWY7	SRCR domain-containing protein	membrane [GO:0016020]; scavenger receptor activity [GO:0005044]	GO:0005044; GO:0016020		1	1	0	0	0	0	0	1	1	1	0	4	0	2	0	0	4	0	0	0
GSONMT00002614001	A0A060YIS5	Chitinase (EC 3.2.1.14)	extracellular region [GO:0005576]; chitin binding [GO:0008061]; chitinase activity [GO:0004568]; carbohydrate metabolic process [GO:0005975]	GO:0004568; GO:0005576; GO:0005975; GO:0008061		0	0	0	0	0	0	0	0	0	2	0	0	0	0	0	0	0	0	0	0
GSONMT00002617001	A0A060YKA3	Uncharacterized protein	synapse [GO:0045202]	GO:0045202		0	0	0	0	0	0	0	0	0	0	0	0	0	0	0	0	0	0	0	0
GSONMT00002618001	A0A060Z5Q6	VWFA domain-containing protein				25	42	12	25	4	7	7	9	4	23	3	115	10	26	14	47	55	16	105	9
GSONMT00002619001	A0A060Z248	Uncharacterized protein	axon [GO:0030424]; cytoplasmic vesicle [GO:0031410]; dendrite [GO:0030425]; multicellular organism development [GO:0007275]	GO:0007275; GO:0030424; GO:0030425; GO:0031410		52	71	56	3	49	21	15	29	40	26	33	38	18	6	23	25	17	13	16	18
GSONMT00002620001	A0A061AD44	C2 DOCK-type domain-containing protein (Fragment)	guanyl-nucleotide exchange factor activity [GO:0005085]; actin cytoskeleton organization [GO:0030036]; small GTPase mediated signal transduction [GO:0007264]	GO:0005085; GO:0007264; GO:0030036		4	3	0	0	1	3	1	0	0	6	7	0	1	0	0	1	1	0	1	1
GSONMT00002621001	A0A060WZ41	Glucosamine 6-phosphate N-acetyltransferase (EC 2.3.1.4)	glucosamine 6-phosphate N-acetyltransferase activity [GO:0004343]; UDP-N-acetylglucosamine biosynthetic process [GO:0006048]	GO:0004343; GO:0006048		115	125	20	45	76	115	162	130	56	77	75	222	66	102	135	103	101	30	77	48
GSONMT00002622001	A0A060X5M1	Uncharacterized protein	cytoplasm [GO:0005737]; protein tyrosine/serine/threonine phosphatase activity [GO:0008138]	GO:0005737; GO:0008138	ENSOMYT00000063222	59	63	20	44	44	50	59	40	14	33	32	35	17	20	16	15	20	18	21	18
GSONMT00002623001	A0A060X709	BZIP domain-containing protein	DNA binding [GO:0003677]; DNA-binding transcription factor activity [GO:0003700]; regulation of transcription by RNA polymerase II [GO:0006357]	GO:0003677; GO:0003700; GO:0006357		2	2	1	0	1	2	9	2	1	3	4	6	5	9	3	7	0	0	5	2
GSONMT00002624001	A0A060WZI5	BRCA1-A complex subunit BRE (BRCA1/BRCA2-containing complex subunit 45) (BRISC and BRCA1-A complex member 2) (Brain and reproductive organ-expressed protein)	BRCA1-A complex [GO:0070531]; BRISC complex [GO:0070552]; cytoplasm [GO:0005737]	GO:0005737; GO:0070531; GO:0070552		55	49	17	17	37	37	34	38	18	51	26	36	8	17	14	20	19	6	24	16
GSONMT00002625001	A0A060X060	DDE_3 domain-containing protein				3	22	0	1	3	0	0	11	2	9	1	4	0	0	1	2	5	0	2	2
GSONMT00002628001	A0A060WZ49	Uncharacterized protein	DNA binding [GO:0003677]; DNA integration [GO:0015074]; transposition, DNA-mediated [GO:0006313]	GO:0003677; GO:0006313; GO:0015074		4	1	0	1	1	2	2	2	2	1	1	3	2	0	5	0	2	1	1	3
GSONMT00002631001	A0A060X5M7	Uncharacterized protein				12	22	2	4	15	17	14	9	6	16	9	14	2	4	4	5	3	1	8	2
GSONMT00002632001	A0A060X713	PfkB domain-containing protein	kinase activity [GO:0016301]	GO:0016301		50	55	25	47	67	37	27	33	35	46	43	60	26	22	26	26	45	11	43	25
GSONMT00002633001	A0A060WZJ0	PfkB domain-containing protein	kinase activity [GO:0016301]; phosphotransferase activity, alcohol group as acceptor [GO:0016773]	GO:0016301; GO:0016773		103	142	72	136	121	79	89	57	100	83	86	149	95	59	110	87	67	128	135	121
GSONMT00002634001	A0A060X065	39S ribosomal protein L33, mitochondrial	ribosome [GO:0005840]; structural constituent of ribosome [GO:0003735]; translation [GO:0006412]	GO:0003735; GO:0005840; GO:0006412		89	129	47	72	86	113	100	72	63	56	75	118	50	38	56	71	62	27	76	61
GSONMT00002636001	A0A060WZ58	FHA domain-containing protein			ENSOMYT00000063713	17	55	15	15	32	73	56	34	20	43	31	27	15	13	16	23	32	9	26	15
GSONMT00002637001	A0A060X5N1	BTP domain-containing protein	STAGA complex [GO:0030914]; histone acetyltransferase activity [GO:0004402]; protein heterodimerization activity [GO:0046982]	GO:0004402; GO:0030914; GO:0046982		23	92	20	28	39	52	58	26	25	38	41	39	6	23	14	22	31	2	19	17
GSONMT00002644001	A0A060XGS2	Uncharacterized protein	plasma membrane [GO:0005886]	GO:0005886		0	1	0	0	2	1	1	0	0	1	3	2	0	4	0	8	0	0	0	0
GSONMT00002645001	A0A060XHE8	Ig-like domain-containing protein	integral component of membrane [GO:0016021]	GO:0016021		0	5	0	1	3	4	2	0	3	3	3	3	4	0	1	9	1	6	1	5
GSONMT00002647001	A0A060XGB6	Dual-specificity kinase (EC 2.7.12.1)	ATP binding [GO:0005524]; protein serine kinase activity [GO:0106310]; protein serine/threonine/tyrosine kinase activity [GO:0004712]; protein threonine kinase activity [GO:0106311]; transmembrane receptor protein tyrosine kinase activity [GO:0004714]; protein autophosphorylation [GO:0046777]	GO:0004712; GO:0004714; GO:0005524; GO:0046777; GO:0106310; GO:0106311		52	88	17	21	39	60	35	28	22	40	42	53	33	30	19	53	39	5	41	20
GSONMT00002649001	A0A060XMW7	THAP-type domain-containing protein	DNA binding [GO:0003677]; metal ion binding [GO:0046872]	GO:0003677; GO:0046872		109	163	40	64	73	152	117	99	60	76	59	126	39	44	88	65	61	38	115	69
GSONMT00002650001	A0A060XP30	Uncharacterized protein	transferase activity, transferring acyl groups other than amino-acyl groups [GO:0016747]	GO:0016747		0	0	0	0	0	0	0	0	0	0	0	0	0	0	0	0	0	0	0	0
GSONMT00002651001	A0A060XGS8	Uncharacterized protein	cytoplasm [GO:0005737]; microtubule [GO:0005874]; calmodulin binding [GO:0005516]; microtubule binding [GO:0008017]; microtubule cytoskeleton organization [GO:0000226]	GO:0000226; GO:0005516; GO:0005737; GO:0005874; GO:0008017	ENSOMYT00000070768	0	0	0	0	0	0	0	0	0	0	0	0	0	0	0	0	0	0	0	0
GSONMT00002652001	A0A060XHF4	Uncharacterized protein	integral component of membrane [GO:0016021]	GO:0016021		0	0	0	0	0	0	0	0	0	0	0	0	0	0	0	0	0	0	0	0
GSONMT00002654001	A0A060XGC2	Mediator of RNA polymerase II transcription subunit 13	mediator complex [GO:0016592]; transcription coregulator activity [GO:0003712]; regulation of transcription by RNA polymerase II [GO:0006357]	GO:0003712; GO:0006357; GO:0016592		62	58	31	20	31	49	39	32	26	35	27	42	23	21	32	28	31	12	30	13
GSONMT00002655001	A0A060XMX2	Med13_N domain-containing protein	nucleus [GO:0005634]	GO:0005634		16	34	10	8	17	28	18	13	16	16	30	16	8	20	6	12	17	5	12	8
GSONMT00002656001	A0A060XP36	Non-specific serine/threonine protein kinase (EC 2.7.11.1)	ATP binding [GO:0005524]; protein serine kinase activity [GO:0106310]; protein threonine kinase activity [GO:0106311]; signal transduction [GO:0007165]	GO:0005524; GO:0007165; GO:0106310; GO:0106311		139	149	47	72	82	117	134	93	44	96	84	66	31	24	54	38	41	13	33	29
GSONMT00002657001	A0A060XGT6	Protein kinase domain-containing protein	ATP binding [GO:0005524]; protein kinase activity [GO:0004672]	GO:0004672; GO:0005524		24	26	2	11	19	31	14	24	8	21	17	13	2	1	5	3	7	1	1	4
GSONMT00002658001	A0A060XHF9	Uncharacterized protein	integral component of membrane [GO:0016021]	GO:0016021		134	127	37	66	65	149	140	108	54	90	78	228	55	54	135	91	85	34	85	124
GSONMT00002659001	A0A060XGD0	Uncharacterized protein	integral component of membrane [GO:0016021]	GO:0016021		35	50	15	31	28	56	50	43	25	35	27	70	23	23	38	43	35	9	22	35
GSONMT00002660001	A0A060XMX8	Uncharacterized protein				56	48	30	49	27	31	20	23	20	31	38	76	35	18	47	50	40	41	69	61
GSONMT00002661001	A0A060XP41	TINF2_N domain-containing protein	shelterin complex [GO:0070187]; telomere capping [GO:0016233]	GO:0016233; GO:0070187		43	38	20	21	18	25	11	27	17	21	35	53	34	14	27	24	28	18	42	64
GSONMT00002662001	A0A060XGU1	LisH domain-containing protein				89	158	49	59	68	137	86	108	38	120	85	100	51	48	48	73	67	19	62	71
GSONMT00002663001	A0A060XHG6	TAN domain-containing protein	protein serine/threonine kinase activity [GO:0004674]	GO:0004674		12	44	8	6	16	32	14	16	5	15	17	16	1	2	3	15	27	0	14	8
GSONMT00002664001	A0A060XGD6	Uncharacterized protein				4	24	12	2	14	21	17	12	9	18	8	14	7	4	1	18	14	0	11	6
GSONMT00002667001	A0A060ZCL9	Uncharacterized protein	cell junction [GO:0030054]; cell adhesion molecule binding [GO:0050839]; cell-cell adhesion [GO:0098609]; intermediate filament cytoskeleton organization [GO:0045104]	GO:0030054; GO:0045104; GO:0050839; GO:0098609		3	3	3	1	7	10	4	3	1	7	7	4	1	5	1	1	0	0	5	0
GSONMT00002669001	A0A060YRB4	Uncharacterized protein				0	0	0	2	0	0	0	1	0	0	1	0	1	0	0	0	0	0	0	0
GSONMT00002670001	A0A061A8R4	HECT domain-containing protein	ubiquitin-protein transferase activity [GO:0004842]	GO:0004842		0	18	19	16	10	15	13	17	7	20	8	20	8	12	13	26	16	0	21	0
GSONMT00002671001	A0A061AC93	Uncharacterized protein				1	0	0	2	1	1	2	0	0	1	3	0	0	0	0	0	0	0	0	0
GSONMT00002673001	A0A060Z716	Uncharacterized protein	signal transduction [GO:0007165]	GO:0007165		4	6	0	0	0	1	0	1	0	2	8	6	0	0	1	3	1	1	2	5
GSONMT00002674001	A0A060Z149	Uncharacterized protein (Fragment)				3	7	6	0	1	5	5	2	2	10	8	4	2	3	2	3	3	1	4	2
GSONMT00002676001	A0A060X5C8	Uncharacterized protein	integral component of membrane [GO:0016021]; paranodal junction [GO:0033010]; protein localization to juxtaparanode region of axon [GO:0071205]	GO:0016021; GO:0033010; GO:0071205		0	1	0	0	0	0	0	0	0	1	0	0	1	0	0	0	0	0	0	0
GSONMT00002679001	A0A060X4C0	[Histone H3]-lysine(27) N-trimethyltransferase (EC 2.1.1.356)	nucleus [GO:0005634]; histone-lysine N-methyltransferase activity [GO:0018024]; histone H3-K27 methylation [GO:0070734]	GO:0005634; GO:0018024; GO:0070734		56	113	47	76	57	42	28	28	46	76	63	62	60	51	17	92	62	26	155	72
GSONMT00002681001	A0A060XAV9	Uncharacterized protein	integral component of membrane [GO:0016021]; coreceptor activity [GO:0015026]; intracellular protein transport [GO:0006886]; regulation of G protein-coupled receptor signaling pathway [GO:0008277]	GO:0006886; GO:0008277; GO:0015026; GO:0016021		36	27	12	20	29	19	21	28	17	28	24	26	14	24	12	18	29	5	20	6
GSONMT00002684001	A0A060XC60	Uncharacterized protein	nematocyst [GO:0042151]; other organism cell membrane [GO:0044218]; plasma membrane [GO:0005886]; pore complex [GO:0046930]; channel activity [GO:0015267]; cation transport [GO:0006812]; hemolysis in other organism involved in symbiotic interaction [GO:0052331]; pore complex assembly [GO:0046931]	GO:0005886; GO:0006812; GO:0015267; GO:0042151; GO:0044218; GO:0046930; GO:0046931; GO:0052331	ENSOMYT00000026039	0	0	0	0	0	0	0	0	0	0	0	0	0	0	1	0	0	0	0	0
GSONMT00002685001	A0A060X4R1	Uncharacterized protein	nematocyst [GO:0042151]; other organism cell membrane [GO:0044218]; plasma membrane [GO:0005886]; pore complex [GO:0046930]; channel activity [GO:0015267]; cation transport [GO:0006812]; hemolysis in other organism involved in symbiotic interaction [GO:0052331]; pore complex assembly [GO:0046931]	GO:0005886; GO:0006812; GO:0015267; GO:0042151; GO:0044218; GO:0046930; GO:0046931; GO:0052331		1	0	0	0	1	1	1	3	0	0	0	0	1	0	0	0	0	1	2	1
GSONMT00002687001	A0A060X5D3	C1q domain-containing protein				0	0	0	0	0	0	0	0	0	0	0	0	0	0	0	0	0	0	0	0
GSONMT00002689001	A0A060X4C6	Coiled-coil domain-containing protein 43				36	28	9	7	13	38	40	28	7	17	13	45	6	3	37	19	14	0	6	13
GSONMT00002691001	A0A060XAW4	Uncharacterized protein	meiotic cell cycle [GO:0051321]	GO:0051321		0	0	0	7	0	14	0	0	4	0	4	7	5	0	0	0	0	0	0	8
GSONMT00002695001	A0A060XC64	Uncharacterized protein	ATP binding [GO:0005524]; protein kinase activity [GO:0004672]	GO:0004672; GO:0005524		146	187	61	99	114	152	77	88	109	94	115	183	77	84	51	117	115	37	130	114
GSONMT00002696001	A0A060X4R5	C1q domain-containing protein				1464	650	180	391	3166	90	1141	169	205	191	729	410	491	381	1841	294	145	650	708	234
GSONMT00002697001	A0A060X5D8	Polyketide_cyc domain-containing protein			ENSOMYT00000025631	134	40	15	25	13	76	93	78	70	28	22	178	72	125	62	51	59	5	34	4
GSONMT00002698001	A0A060X4C9	Uncharacterized protein	cytoplasm [GO:0005737]; estradiol 17-beta-dehydrogenase activity [GO:0004303]; estrogen biosynthetic process [GO:0006703]	GO:0004303; GO:0005737; GO:0006703		0	0	0	0	0	0	2	0	1	1	0	0	1	0	0	0	1	0	0	0
GSONMT00002699001	A0A060XAX0	Protein kinase domain-containing protein	ATP binding [GO:0005524]; protein kinase activity [GO:0004672]	GO:0004672; GO:0005524		93	149	50	70	128	99	120	74	53	72	74	171	37	91	28	124	111	13	133	48
GSONMT00002701001	A0A060XC68	V-type proton ATPase subunit a	integral component of membrane [GO:0016021]; proton-transporting V-type ATPase, V0 domain [GO:0033179]; proton transmembrane transporter activity [GO:0015078]	GO:0015078; GO:0016021; GO:0033179		59	98	24	33	45	74	46	54	27	58	39	84	22	30	44	38	56	18	35	52
GSONMT00002702001	A0A060X4R8	V-type proton ATPase subunit a	integral component of membrane [GO:0016021]; proton-transporting V-type ATPase, V0 domain [GO:0033179]; proton transmembrane transporter activity [GO:0015078]	GO:0015078; GO:0016021; GO:0033179		14	25	1	6	12	30	15	19	7	11	12	10	7	9	4	7	14	0	5	2
GSONMT00002704001	A0A060X5E2	Uncharacterized protein	caveola [GO:0005901]; termination of RNA polymerase I transcription [GO:0006363]	GO:0005901; GO:0006363		0	0	1	0	0	1	0	1	0	0	0	0	0	0	0	2	1	0	0	0
GSONMT00002706001	A0A060X4D5	STAT_int domain-containing protein	DNA binding [GO:0003677]; DNA-binding transcription factor activity [GO:0003700]; signal transduction [GO:0007165]	GO:0003677; GO:0003700; GO:0007165		116	281	123	103	287	126	160	119	123	206	295	142	53	72	40	92	83	12	122	53
GSONMT00002707001	A0A060XAX5	SH2 domain-containing protein	DNA-binding transcription factor activity [GO:0003700]; signal transduction [GO:0007165]	GO:0003700; GO:0007165		256	432	199	201	451	163	211	153	172	342	266	199	107	126	89	145	106	58	211	85
GSONMT00002709001	A0A060Z7N5	C2 tensin-type domain-containing protein	integral component of membrane [GO:0016021]	GO:0016021		3	7	4	4	3	8	3	3	3	7	2	14	1	0	0	4	4	0	8	2
GSONMT00002710001	A0A060YUR0	Uncharacterized protein (Fragment)				74	72	70	44	71	53	35	24	59	47	84	25	15	28	16	29	20	20	72	32
GSONMT00002711001	A0A060ZA26	Uncharacterized protein				0	0	0	0	0	0	0	0	0	0	0	0	0	0	0	0	0	0	0	0
GSONMT00002713001	A0A060YSC2	Uncharacterized protein	integral component of membrane [GO:0016021]	GO:0016021		2	1	0	0	0	0	0	2	0	0	0	0	0	0	0	1	2	0	0	0
GSONMT00002714001	A0A060YMY3	Peptidase S1 domain-containing protein	serine-type endopeptidase activity [GO:0004252]	GO:0004252		0	0	0	0	7	52	99	0	3	0	0	9	10	78	0	0	0	0	1	2
GSONMT00002716001	A0A060YY53	Uncharacterized protein (Fragment)	zinc ion binding [GO:0008270]	GO:0008270		48	65	22	22	24	29	15	29	22	38	39	28	10	10	25	34	30	6	23	28
GSONMT00002717001	A0A060YVR0	Uncharacterized protein (Fragment)				2	1	0	1	0	0	0	0	1	1	0	1	0	1	0	0	1	3	0	1
GSONMT00002720001	A0A060YER5	Uncharacterized protein	GTP binding [GO:0005525]; GTPase activity [GO:0003924]	GO:0003924; GO:0005525		17	34	4	18	19	9	13	12	17	15	22	16	13	11	15	22	17	8	17	8
GSONMT00002722001	A0A060YFB5	Uncharacterized protein	GTP binding [GO:0005525]; GTPase activity [GO:0003924]	GO:0003924; GO:0005525		11	26	5	14	26	24	20	17	16	19	21	37	7	13	21	19	25	8	12	14
GSONMT00002725001	A0A060YHG5	Uncharacterized protein				0	5	0	2	1	1	0	0	1	2	2	3	0	0	1	1	1	0	4	0
GSONMT00002727001	A0A060Z1D7	SOSS complex subunit C (Sensor of single-strand DNA complex subunit C) (Sensor of ssDNA subunit C) (Single-stranded DNA-binding protein-interacting protein 1) (Fragment)	SOSS complex [GO:0070876]; DNA repair [GO:0006281]	GO:0006281; GO:0070876		29	9	14	20	21	7	27	7	9	6	13	24	11	10	37	13	4	20	7	23
GSONMT00002728001	A0A060Y9I8	HMG box domain-containing protein	nucleus [GO:0005634]; DNA binding [GO:0003677]; DNA-binding transcription factor activity, RNA polymerase II-specific [GO:0000981]	GO:0000981; GO:0003677; GO:0005634		11	7	4	4	5	11	5	3	6	11	10	23	11	10	4	29	7	1	28	8
GSONMT00002729001	A0A061A7A0	Beta_helix domain-containing protein (Fragment)	ubiquitin ligase complex [GO:0000151]; protein ubiquitination [GO:0016567]	GO:0000151; GO:0016567		15	13	4	10	6	9	1	7	8	2	3	7	2	4	1	4	7	2	3	1
GSONMT00002730001	A0A060YQR4	Uncharacterized protein				1	1	0	0	0	0	0	0	0	0	2	0	1	1	0	1	1	0	0	0
GSONMT00002731001	A0A060YXA0	Uncharacterized protein	integral component of membrane [GO:0016021]	GO:0016021		0	0	0	0	0	0	0	0	0	0	0	0	0	0	0	0	0	0	0	0
GSONMT00002732001	A0A060YPK5	G domain-containing protein	GTP binding [GO:0005525]	GO:0005525	ENSOMYT00000001327	90	23	14	18	45	8	0	29	9	32	33	26	14	8	11	32	4	12	27	5
GSONMT00002736001	A0A060XLG3	AMPKBI domain-containing protein	fatty acid biosynthetic process [GO:0006633]; regulation of catalytic activity [GO:0050790]	GO:0006633; GO:0050790		11	22	16	7	16	5	2	10	8	19	10	12	10	10	3	13	13	0	23	6
GSONMT00002740001	A0A060XM55	Uncharacterized protein	integral component of membrane [GO:0016021]; mitochondrial inner membrane [GO:0005743]; calcium ion binding [GO:0005509]; transmembrane transport [GO:0055085]	GO:0005509; GO:0005743; GO:0016021; GO:0055085	ENSOMYT00000040867	5	2	0	2	3	5	0	2	0	1	2	2	1	0	0	3	2	1	12	4
GSONMT00002743001	A0A060XL35	C2 NT-type domain-containing protein	integral component of membrane [GO:0016021]	GO:0016021		1	10	4	7	5	3	6	2	2	1	11	1	5	3	1	7	1	1	9	4
GSONMT00002744001	A0A060XT59	Pre-mRNA-splicing factor 38B	integral component of membrane [GO:0016021]; precatalytic spliceosome [GO:0071011]; mRNA splicing, via spliceosome [GO:0000398]	GO:0000398; GO:0016021; GO:0071011		42	55	19	22	29	47	36	23	14	33	22	31	24	23	25	21	24	7	34	30
GSONMT00002746001	A0A060XTS4	Uncharacterized protein	plasma membrane [GO:0005886]; GTPase regulator activity [GO:0030695]	GO:0005886; GO:0030695		71	100	34	43	32	63	37	39	25	52	40	46	24	20	39	28	24	17	27	24
GSONMT00002748001	A0A060XLG7	WD_REPEATS_REGION domain-containing protein				14	10	5	11	11	6	5	4	7	10	10	9	2	7	4	10	12	1	16	10
GSONMT00002749001	A0A060XM58	Uncharacterized protein	cytoplasm [GO:0005737]; integral component of membrane [GO:0016021]; microtubule [GO:0005874]; calmodulin binding [GO:0005516]; microtubule binding [GO:0008017]; spectrin binding [GO:0030507]; neuron projection development [GO:0031175]	GO:0005516; GO:0005737; GO:0005874; GO:0008017; GO:0016021; GO:0030507; GO:0031175		2	5	0	2	4	5	3	6	2	5	7	11	4	1	1	5	4	0	0	4
GSONMT00002750001	A0A060XL39	Calponin-homology (CH) domain-containing protein	calmodulin binding [GO:0005516]; microtubule binding [GO:0008017]	GO:0005516; GO:0008017		0	0	0	0	0	0	0	0	0	0	0	0	0	0	0	0	1	0	0	4
GSONMT00002752001	A0A060Z958	FYVE_2 domain-containing protein (Fragment)				0	0	0	0	0	0	0	0	0	0	0	0	0	0	0	0	0	0	0	0
GSONMT00002753001	A0A060YY73	Uncharacterized protein (Fragment)	integral component of membrane [GO:0016021]; semaphorin receptor activity [GO:0017154]	GO:0016021; GO:0017154		8	14	3	3	6	2	3	3	4	7	3	6	0	1	0	6	5	0	4	0
GSONMT00002754001	A0A060Y856	Uncharacterized protein	testosterone 17-beta-dehydrogenase (NADP+) activity [GO:0047045]; male genitalia development [GO:0030539]; testosterone biosynthetic process [GO:0061370]	GO:0030539; GO:0047045; GO:0061370		33	29	30	23	27	40	12	12	15	15	39	204	120	63	26	123	161	78	356	181
GSONMT00002756001	A0A060YFC7	Uncharacterized protein	mitochondrion [GO:0005739]; ribosome [GO:0005840]	GO:0005739; GO:0005840	ENSOMYT00000105641	64	133	16	37	73	77	108	67	48	42	56	89	36	45	49	56	43	7	55	38
GSONMT00002758001	A0A060YG60	Cyclic nucleotide-binding domain-containing protein				57	108	32	38	42	81	40	43	31	56	38	134	58	58	45	90	109	19	98	85
GSONMT00002759001	A0A060Z1M7	Uncharacterized protein (Fragment)	calcium ion binding [GO:0005509]	GO:0005509		1	1	0	0	0	0	1	0	0	0	0	0	0	0	0	1	0	0	0	0
GSONMT00002760001	A0A060YVC1	Uncharacterized protein	zinc ion binding [GO:0008270]	GO:0008270		35	37	22	29	39	58	19	32	17	38	31	37	14	24	27	25	37	13	25	25
GSONMT00002761001	A0A060Z8Z7	Uncharacterized protein (Fragment)	DNA binding [GO:0003677]; DNA integration [GO:0015074]; transposition, DNA-mediated [GO:0006313]	GO:0003677; GO:0006313; GO:0015074		1	1	0	0	0	0	1	2	1	2	0	12	0	1	1	1	2	0	1	7
GSONMT00002765001	A0A060Z431	Uncharacterized protein	cytoplasm [GO:0005737]; nucleus [GO:0005634]; MAP kinase tyrosine/serine/threonine phosphatase activity [GO:0017017]; protein serine phosphatase activity [GO:0106306]; protein threonine phosphatase activity [GO:0106307]; protein tyrosine phosphatase activity [GO:0004725]	GO:0004725; GO:0005634; GO:0005737; GO:0017017; GO:0106306; GO:0106307		7	8	2	4	5	11	8	5	5	5	8	15	10	28	12	11	12	3	16	10
GSONMT00002766001	A0A060YNR8	Uncharacterized protein				7	13	1	4	8	9	1	2	3	4	2	3	5	2	1	4	3	0	10	1
GSONMT00002769001	A0A060XTW4	Glutamate receptor	integral component of membrane [GO:0016021]; postsynaptic membrane [GO:0045211]; ionotropic glutamate receptor activity [GO:0004970]	GO:0004970; GO:0016021; GO:0045211		0	0	0	0	0	0	0	0	0	0	0	0	0	0	0	0	0	0	0	0
GSONMT00002773001	A0A060Y132	ELMO domain-containing protein	GTPase activator activity [GO:0005096]	GO:0005096	ENSOMYT00000005290	0	0	0	0	0	0	0	0	0	0	0	0	0	0	0	0	0	0	0	0
GSONMT00002777001	A0A060Z650	Uncharacterized protein				0	2	1	1	1	0	0	0	0	0	0	3	1	1	0	0	0	2	1	1
GSONMT00002779001	A0A060Y8B0	LAM_G_DOMAIN domain-containing protein				0	1	1	1	2	1	0	0	0	4	0	0	0	0	0	0	0	0	0	0
GSONMT00002781001	A0A060Y8Z5	Uncharacterized protein				12	12	5	2	4	4	8	12	0	8	8	2	1	1	0	5	4	2	6	0
GSONMT00002782001	A0A060YIF0	Uncharacterized protein				0	0	0	0	1	0	0	0	2	0	0	0	0	0	0	1	0	0	0	0
GSONMT00002784001	A0A060YT43	Uncharacterized protein (Fragment)				8	19	8	10	12	6	4	6	7	6	5	11	10	5	5	7	10	0	14	2
GSONMT00002785001	A0A060YU22	Kinesin-like protein	microtubule [GO:0005874]; ATP binding [GO:0005524]; ATP-dependent microtubule motor activity [GO:1990939]; microtubule binding [GO:0008017]; microtubule-based movement [GO:0007018]	GO:0005524; GO:0005874; GO:0007018; GO:0008017; GO:1990939		1	1	0	0	1	0	0	0	1	1	2	3	0	0	1	0	2	0	0	0
GSONMT00002787001	A0A060YCI7	Uncharacterized protein				0	0	0	0	0	0	0	0	0	0	0	0	0	0	0	0	0	0	0	0
GSONMT00002789001	A0A060XV59	Uncharacterized protein				0	0	0	0	0	0	0	0	0	0	0	0	0	0	0	0	0	0	0	0
GSONMT00002790001	A0A060XVQ0	Uncharacterized protein				0	0	0	0	0	0	0	0	0	0	0	0	0	0	0	0	0	0	0	0
GSONMT00002791001	A0A060XNH9	Uncharacterized protein	integral component of membrane [GO:0016021]	GO:0016021		0	0	0	0	0	0	0	0	0	0	0	0	0	0	0	0	0	0	0	0
GSONMT00002792001	A0A060XP66	Uncharacterized protein				1	0	0	0	0	0	0	0	0	0	0	0	0	0	0	0	0	0	0	0
GSONMT00002793001	A0A060XN39	Uncharacterized protein				0	0	0	0	0	0	0	0	0	0	0	0	0	0	0	0	0	0	0	0
GSONMT00002794001	A0A060XV66	Uncharacterized protein			ENSOMYT00000044677	0	0	0	0	0	0	0	0	0	0	0	0	0	0	0	0	0	0	0	0
GSONMT00002795001	A0A060XVQ4	Uncharacterized protein			ENSOMYT00000044684	0	0	0	0	0	0	0	0	0	0	0	0	0	0	0	0	0	0	0	0
GSONMT00002796001	A0A060XNI4	Uncharacterized protein			ENSOMYT00000044697	0	0	0	0	0	0	0	0	0	0	0	0	0	0	0	0	0	0	0	0
GSONMT00002797001	A0A060XP71	Uncharacterized protein				0	0	0	0	0	0	0	0	0	0	0	0	0	0	0	0	0	0	0	0
GSONMT00002799001	A0A060XN43	Uncharacterized protein				0	0	0	0	0	0	0	0	0	0	0	0	0	0	0	0	0	0	0	0
GSONMT00002800001	A0A060XV70	Uncharacterized protein				0	0	0	0	0	0	0	0	0	0	0	0	0	0	0	0	0	0	0	0
GSONMT00002802001	A0A060XVQ8	Uncharacterized protein				0	0	0	0	0	0	0	0	0	0	0	0	0	0	0	0	0	0	0	0
GSONMT00002804001	A0A060Z3G1	G8 domain-containing protein				0	0	0	0	0	0	0	0	0	0	0	0	0	0	0	0	0	0	0	0
GSONMT00002805001	A0A060Z5K8	Uncharacterized protein	extracellular region [GO:0005576]; synapse [GO:0045202]; chemical synaptic transmission [GO:0007268]; neuropeptide signaling pathway [GO:0007218]	GO:0005576; GO:0007218; GO:0007268; GO:0045202		3	2	0	1	1	1	0	0	0	0	6	2	5	2	0	0	1	0	3	0
GSONMT00002806001	A0A060YL95	Uncharacterized protein	integral component of membrane [GO:0016021]	GO:0016021		0	0	0	0	0	0	0	0	0	0	0	0	0	0	0	0	0	0	0	0
GSONMT00002807001	A0A060Z1T8	Carbohydrate sulfotransferase (EC 2.8.2.-)	Golgi membrane [GO:0000139]; integral component of membrane [GO:0016021]; sulfotransferase activity [GO:0008146]; carbohydrate biosynthetic process [GO:0016051]	GO:0000139; GO:0008146; GO:0016021; GO:0016051		0	0	0	2	0	0	0	0	0	0	0	0	0	0	0	2	0	0	0	0
GSONMT00002810001	A0A060YEN6	Uncharacterized protein (Fragment)	semaphorin receptor binding [GO:0030215]	GO:0030215		0	0	0	0	0	0	0	0	0	0	0	0	0	0	0	0	0	0	0	0
GSONMT00002811001	A0A060Z743	Protein kinase domain-containing protein	integral component of membrane [GO:0016021]; ATP binding [GO:0005524]; protein serine/threonine kinase activity [GO:0004674]; apoptotic process [GO:0006915]	GO:0004674; GO:0005524; GO:0006915; GO:0016021		2	4	1	2	5	1	0	1	0	2	0	3	1	1	0	0	0	0	2	0
GSONMT00002812001	A0A061AC44	ANK_REP_REGION domain-containing protein				0	5	1	0	1	4	2	0	1	2	2	8	5	3	0	3	4	1	1	0
GSONMT00002813001	A0A060YEE4	Uncharacterized protein	integral component of membrane [GO:0016021]; aminopeptidase activity [GO:0004177]; metallopeptidase activity [GO:0008237]; zinc ion binding [GO:0008270]	GO:0004177; GO:0008237; GO:0008270; GO:0016021		15	17	4	3	13	38	17	14	5	20	20	42	7	7	5	23	37	1	10	8
GSONMT00002815001	A0A060Z9D5	Uncharacterized protein (Fragment)				0	1	0	4	0	0	0	0	0	0	0	1	0	0	0	0	0	0	0	2
GSONMT00002816001	A0A060Z8J6	Glyco_transf_64 domain-containing protein	integral component of membrane [GO:0016021]; transferase activity, transferring glycosyl groups [GO:0016757]	GO:0016021; GO:0016757		4	9	3	1	3	7	8	2	1	5	2	2	1	0	0	2	0	0	1	1
GSONMT00002819001	A0A060Z4U2	Uncharacterized protein (Fragment)	integral component of membrane [GO:0016021]; myoblast fusion [GO:0007520]	GO:0007520; GO:0016021		1	1	0	0	1	0	1	2	0	2	1	0	0	0	0	0	0	0	0	0
GSONMT00002822001	A0A060YVC9	Synaptosomal-associated protein	plasma membrane [GO:0005886]; synapse [GO:0045202]; syntaxin-1 binding [GO:0017075]; voltage-gated potassium channel activity [GO:0005249]	GO:0005249; GO:0005886; GO:0017075; GO:0045202		0	0	0	0	0	0	0	0	0	0	0	0	0	0	0	0	0	1	0	0
GSONMT00002824001	A0A060XNX0	PH domain-containing protein				11	14	6	14	12	10	12	7	9	7	8	11	5	8	6	12	18	2	14	11
GSONMT00002825001	A0A060XVZ8	PH domain-containing protein				3	9	1	2	1	4	1	2	3	1	4	5	4	0	2	8	9	1	8	2
GSONMT00002826001	A0A060XWI8	Uncharacterized protein				4	3	2	3	1	5	2	1	1	3	5	0	0	0	3	2	1	0	4	1
GSONMT00002827001	A0A060XPA1	Wee1-like protein kinase (EC 2.7.10.2)	nucleus [GO:0005634]; ATP binding [GO:0005524]; magnesium ion binding [GO:0000287]; non-membrane spanning protein tyrosine kinase activity [GO:0004715]; transmembrane receptor protein tyrosine kinase activity [GO:0004714]; mitotic cell cycle [GO:0000278]	GO:0000278; GO:0000287; GO:0004714; GO:0004715; GO:0005524; GO:0005634		35	59	1	18	18	60	28	31	7	24	23	24	13	9	23	19	16	6	22	23
GSONMT00002828001	A0A060XPW2	Uncharacterized protein				33	48	9	14	28	18	18	16	7	22	13	37	14	19	17	17	20	10	33	16
GSONMT00002829001	A0A060XNX5	Uncharacterized protein	regulation of NIK/NF-kappaB signaling [GO:1901222]	GO:1901222		89	75	30	46	57	70	44	41	15	56	36	17	28	11	28	15	19	13	32	21
GSONMT00002830001	A0A060XW03	60S ribosomal protein L27a	integral component of membrane [GO:0016021]; large ribosomal subunit [GO:0015934]; structural constituent of ribosome [GO:0003735]; translation [GO:0006412]	GO:0003735; GO:0006412; GO:0015934; GO:0016021		4167	4481	1868	3621	3273	2817	3789	2680	2592	2428	3315	4594	2418	2408	3431	2882	2958	3610	4854	3859
GSONMT00002832001	A0A060XWJ3	PHD-type domain-containing protein	metal ion binding [GO:0046872]	GO:0046872		0	0	0	0	0	0	0	0	0	0	0	0	0	0	0	0	0	0	0	0
GSONMT00002833001	A0A060XPA5	Bromo domain-containing protein				0	0	0	0	0	0	0	0	0	0	0	0	0	0	0	0	0	0	0	0
GSONMT00002834001	A0A060XPW4	Small monomeric GTPase (EC 3.6.5.2)	membrane [GO:0016020]; GTP binding [GO:0005525]; GTPase activity [GO:0003924]; signal transduction [GO:0007165]	GO:0003924; GO:0005525; GO:0007165; GO:0016020	ENSOMYT00000078860	0	0	0	0	0	0	0	0	0	0	0	0	0	0	0	0	0	0	0	0
GSONMT00002836001	A0A060XNX9	Uncharacterized protein	metal ion binding [GO:0046872]	GO:0046872	ENSOMYT00000078887	0	0	0	0	0	1	0	0	0	0	0	2	0	0	0	0	0	0	0	0
GSONMT00002838001	A0A060XW06	Proteasome subunit alpha type	cytoplasm [GO:0005737]; nucleus [GO:0005634]; proteasome core complex, alpha-subunit complex [GO:0019773]; ubiquitin-dependent protein catabolic process [GO:0006511]	GO:0005634; GO:0005737; GO:0006511; GO:0019773		610	664	239	450	654	378	486	468	306	369	417	442	157	192	319	230	204	212	332	291
GSONMT00002841001	A0A061ADS5	Calponin-homology (CH) domain-containing protein				5	5	5	2	5	16	6	5	2	6	5	9	0	5	1	4	7	3	2	2
GSONMT00002842001	A0A060ZBD3	PH domain-containing protein (Fragment)				53	33	19	33	43	36	16	36	38	25	34	26	14	10	22	17	24	9	25	27
GSONMT00002843001	A0A060YY67	Plexin_cytopl domain-containing protein (Fragment)	semaphorin receptor activity [GO:0017154]	GO:0017154		16	25	9	10	19	10	7	5	9	11	10	12	2	6	7	4	25	0	5	9
GSONMT00002844001	A0A060XP83	Uncharacterized protein	guanyl-nucleotide exchange factor activity [GO:0005085]	GO:0005085		33	67	17	19	45	55	22	44	13	65	60	65	31	22	17	38	52	4	60	27
GSONMT00002847001	A0A060XWB1	Uncharacterized protein	cilium [GO:0005929]; integral component of membrane [GO:0016021]; cell projection organization [GO:0030030]	GO:0005929; GO:0016021; GO:0030030	ENSOMYT00000031588	145	182	103	210	211	84	66	58	124	115	81	162	97	86	132	117	112	142	200	152
GSONMT00002848001	A0A060XWU8	Uncharacterized protein	integral component of membrane [GO:0016021]; heme binding [GO:0020037]; iron ion binding [GO:0005506]; oxidoreductase activity, acting on paired donors, with incorporation or reduction of molecular oxygen [GO:0016705]	GO:0005506; GO:0016021; GO:0016705; GO:0020037	ENSOMYT00000032562	232	218	101	158	244	179	247	141	97	177	142	456	191	161	284	200	232	91	255	250
GSONMT00002849001	A0A060XPL2	Uncharacterized protein	actin polymerization or depolymerization [GO:0008154]	GO:0008154		3	0	1	2	2	3	3	3	0	3	3	1	0	1	0	3	0	0	1	1
GSONMT00002850001	A0A060XQ48	SH3 domain-containing protein	actin polymerization or depolymerization [GO:0008154]	GO:0008154		44	51	30	29	32	35	36	35	30	29	36	53	20	38	33	43	47	1	44	27
GSONMT00002852001	A0A060XP87	Integral membrane protein 2	integral component of membrane [GO:0016021]; plasma membrane [GO:0005886]	GO:0005886; GO:0016021	ENSOMYT00000032677	1354	1385	668	941	1090	943	970	797	658	827	1028	897	585	496	726	618	674	400	1061	627
GSONMT00002853001	A0A060XWB6	PDZ domain-containing protein	actin filament binding [GO:0051015]; apical protein localization [GO:0045176]; establishment of melanosome localization [GO:0032401]	GO:0032401; GO:0045176; GO:0051015		1	1	2	0	1	1	2	1	0	0	5	0	2	0	1	2	1	0	2	1
GSONMT00002854001	A0A060XWV1	ASD2 domain-containing protein	cytoplasm [GO:0005737]; cytoskeleton [GO:0005856]; actin filament binding [GO:0051015]; apical protein localization [GO:0045176]; establishment of melanosome localization [GO:0032401]	GO:0005737; GO:0005856; GO:0032401; GO:0045176; GO:0051015		107	153	45	62	119	88	50	54	76	64	104	191	69	101	83	135	137	39	122	92
GSONMT00002855001	A0A060XPL6	Uncharacterized protein	bicellular tight junction [GO:0005923]; integral component of membrane [GO:0016021]; structural molecule activity [GO:0005198]	GO:0005198; GO:0005923; GO:0016021		0	0	1	0	2	0	0	1	0	0	0	1	1	0	2	2	0	0	0	0
GSONMT00002856001	A0A060XQ52	Claudin	bicellular tight junction [GO:0005923]; integral component of membrane [GO:0016021]; plasma membrane [GO:0005886]; structural molecule activity [GO:0005198]	GO:0005198; GO:0005886; GO:0005923; GO:0016021	ENSOMYT00000032840	0	0	0	0	0	0	0	0	0	0	0	0	0	0	0	0	0	0	0	0
GSONMT00002857001	A0A060XP91	Chloride channel protein	integral component of membrane [GO:0016021]; voltage-gated chloride channel activity [GO:0005247]	GO:0005247; GO:0016021		31	50	23	24	18	32	31	32	21	30	24	67	24	23	20	40	30	7	34	22
GSONMT00002858001	A0A060XWB9	Uncharacterized protein	condensed chromosome kinetochore [GO:0000777]; cytoplasmic microtubule [GO:0005881]; Golgi apparatus [GO:0005794]; kinetochore microtubule [GO:0005828]; microtubule organizing center [GO:0005815]; kinetochore binding [GO:0043515]; microtubule plus-end binding [GO:0051010]	GO:0000777; GO:0005794; GO:0005815; GO:0005828; GO:0005881; GO:0043515; GO:0051010		72	114	34	76	100	100	61	38	41	91	57	114	52	55	36	59	83	7	76	70
GSONMT00002861001	A0A060XWV5	Uncharacterized protein	nucleus [GO:0005634]; metal ion binding [GO:0046872]; RNA polymerase II transcription regulatory region sequence-specific DNA binding [GO:0000977]; regulation of transcription by RNA polymerase II [GO:0006357]	GO:0000977; GO:0005634; GO:0006357; GO:0046872		0	0	0	0	0	0	0	0	0	0	0	0	0	0	0	0	0	0	0	0
GSONMT00002863001	A0A060XVK2	Uncharacterized protein				0	1	0	0	2	0	0	0	0	0	0	0	0	0	1	0	0	0	2	0
GSONMT00002864001	A0A060XUE3	Uncharacterized protein				0	0	0	0	0	0	0	0	0	1	0	0	0	0	0	0	0	0	0	0
GSONMT00002865001	A0A060Y1L3	Uncharacterized protein (Fragment)	ATP-dependent microtubule motor activity [GO:1990939]; microtubule-based movement [GO:0007018]	GO:0007018; GO:1990939		0	0	0	0	0	0	0	0	1	0	0	0	0	0	0	1	0	1	0	1
GSONMT00002868001	A0A060YBH5	Sodium/potassium-transporting ATPase subunit alpha	integral component of membrane [GO:0016021]; ATP binding [GO:0005524]; metal ion binding [GO:0046872]; potassium transmembrane transporter activity, phosphorylative mechanism [GO:0008556]	GO:0005524; GO:0008556; GO:0016021; GO:0046872		0	0	0	0	0	0	0	0	0	0	0	0	0	0	0	0	0	0	0	0
GSONMT00002869001	A0A060YC78	Uncharacterized protein				1	4	2	2	0	0	1	0	1	1	0	0	1	0	0	0	0	0	0	0
GSONMT00002870001	A0A060Y4U4	Succinate dehydrogenase cytochrome b560 subunit, mitochondrial	integral component of membrane [GO:0016021]; succinate dehydrogenase complex [GO:0045281]; electron transfer activity [GO:0009055]; metal ion binding [GO:0046872]; succinate dehydrogenase activity [GO:0000104]; tricarboxylic acid cycle [GO:0006099]	GO:0000104; GO:0006099; GO:0009055; GO:0016021; GO:0045281; GO:0046872		201	179	84	170	198	123	148	124	126	116	138	201	75	58	145	94	105	85	128	139
GSONMT00002874001	A0A060ZVQ6	Uncharacterized protein (Fragment)	regulation of TORC1 signaling [GO:1903432]	GO:1903432		1	2	0	2	0	1	0	0	0	1	0	0	0	0	1	1	2	0	2	0
GSONMT00002875001	A0A060YSY0	Uncharacterized protein	integrin complex [GO:0008305]; cell adhesion [GO:0007155]; integrin-mediated signaling pathway [GO:0007229]	GO:0007155; GO:0007229; GO:0008305		44	103	19	20	28	73	60	37	19	70	56	76	25	37	10	36	71	3	33	20
GSONMT00002877001	A0A060YZQ2	Uncharacterized protein				0	0	1	0	0	0	0	0	0	0	0	0	0	0	0	0	0	0	0	0
GSONMT00002878001	A0A060Z5N7	Uncharacterized protein (Fragment)				17	64	16	25	42	30	29	29	19	37	43	14	11	15	8	17	21	5	24	9
GSONMT00002879001	A0A060ZH36	Uncharacterized protein (Fragment)				56	56	37	64	60	62	28	30	40	21	24	60	24	23	44	36	25	26	42	56
GSONMT00002889001	A0A060XA35	Collagen-binding protein (Serpin H1)	endoplasmic reticulum [GO:0005783]; extracellular space [GO:0005615]; collagen binding [GO:0005518]; serine-type endopeptidase inhibitor activity [GO:0004867]	GO:0004867; GO:0005518; GO:0005615; GO:0005783		3	2	0	1	3	0	3	3	1	1	1	9	0	1	4	10	4	1	4	2
GSONMT00002891001	A0A060XGP8	Alkaline ceramidase (EC 3.5.1.-)	integral component of membrane [GO:0016021]; ceramidase activity [GO:0102121]; N-acylsphingosine amidohydrolase activity [GO:0017040]; ceramide metabolic process [GO:0006672]	GO:0006672; GO:0016021; GO:0017040; GO:0102121		12	26	21	14	14	31	22	5	10	15	24	9	5	0	6	11	8	4	2	10
GSONMT00002893001	A0A060XHY2	ZnMc domain-containing protein	extracellular matrix [GO:0031012]; metalloendopeptidase activity [GO:0004222]; zinc ion binding [GO:0008270]	GO:0004222; GO:0008270; GO:0031012	ENSOMYT00000082433	0	0	0	0	0	0	0	0	0	0	0	0	0	0	0	0	0	0	1	0
GSONMT00002894001	A0A060XAJ2	Collagenase 3 (Matrix metalloproteinase-13)	extracellular matrix [GO:0031012]; extracellular region [GO:0005576]; metalloendopeptidase activity [GO:0004222]; zinc ion binding [GO:0008270]; collagen catabolic process [GO:0030574]	GO:0004222; GO:0005576; GO:0008270; GO:0030574; GO:0031012	ENSOMYT00000082163	0	0	0	0	0	0	0	0	0	0	0	0	0	0	0	0	0	0	0	0
GSONMT00002895001	A0A060XB95	Uncharacterized protein	integral component of membrane [GO:0016021]; scavenger receptor activity [GO:0005044]; serine-type endopeptidase activity [GO:0004252]	GO:0004252; GO:0005044; GO:0016021		152	251	102	144	171	150	152	99	106	207	124	338	91	58	282	219	166	165	287	238
GSONMT00002896001	A0A060XA41	Uncharacterized protein				1	0	0	0	0	0	0	0	0	0	1	0	0	0	0	0	0	0	0	0
GSONMT00002897001	A0A060XGQ3	Uncharacterized protein	integral component of plasma membrane [GO:0005887]; axon guidance [GO:0007411]; cell adhesion [GO:0007155]	GO:0005887; GO:0007155; GO:0007411		0	1	0	0	0	0	0	0	1	0	2	0	0	0	0	0	0	0	0	0
GSONMT00002900001	A0A060XHY8	Uncharacterized protein				0	0	0	0	0	0	0	0	0	0	0	1	0	0	0	0	0	0	0	0
GSONMT00002901001	A0A060XAJ8	Ig-like domain-containing protein	cell-cell adhesion [GO:0098609]	GO:0098609		0	0	0	0	0	0	1	0	0	0	0	0	0	0	0	0	1	0	0	0
GSONMT00002902001	A0A060Z821	Uncharacterized protein				28	50	11	17	26	34	41	20	19	41	40	33	4	9	13	31	26	2	15	12
GSONMT00002906001	A0A060Y2N0	BTB_3 domain-containing protein	cytoplasm [GO:0005737]	GO:0005737		19	9	6	12	13	19	16	15	14	23	9	17	11	13	18	16	18	2	7	19
GSONMT00002907001	A0A060Y9W1	Uncharacterized protein	ATP binding [GO:0005524]; protein serine/threonine kinase activity [GO:0004674]	GO:0004674; GO:0005524		60	83	27	27	81	51	56	41	34	70	74	54	11	36	17	38	47	3	27	32
GSONMT00002908001	A0A060YAJ2	Uncharacterized protein	integral component of membrane [GO:0016021]; phosphotransferase activity, for other substituted phosphate groups [GO:0016780]; phospholipid biosynthetic process [GO:0008654]	GO:0008654; GO:0016021; GO:0016780		28	45	9	14	39	23	20	14	11	55	33	37	14	15	20	26	23	6	24	23
GSONMT00002909001	A0A060Y371	Uncharacterized protein	integral component of membrane [GO:0016021]; regulation of autophagy [GO:0010506]	GO:0010506; GO:0016021	ENSOMYT00000003117	513	889	222	797	500	419	474	667	463	831	709	355	131	78	388	323	193	289	682	448
GSONMT00002910001	A0A060Y3T8	UDENN domain-containing protein	guanyl-nucleotide exchange factor activity [GO:0005085]	GO:0005085		173	223	98	183	180	208	185	125	144	175	184	297	103	78	254	183	182	148	227	206
GSONMT00002912001	A0A060ZB27	Uncharacterized protein				0	0	0	0	0	0	0	0	0	0	0	0	0	0	0	0	0	0	0	0
GSONMT00002913001	A0A060YTW3	FERM domain-containing protein	cytoskeleton [GO:0005856]	GO:0005856		9	4	3	1	7	5	5	0	2	1	2	1	6	1	4	7	0	0	2	5
GSONMT00002915001	A0A060YV52	Uncharacterized protein				21	6	1	4	24	5	6	5	4	6	8	0	4	3	1	1	0	2	2	5
GSONMT00002921001	A0A060Y245	Protein NDRG3			ENSOMYT00000096229	41	99	27	52	104	92	83	47	32	62	94	77	33	20	40	58	34	14	74	70
GSONMT00002923001	A0A060Y2Q1	Uncharacterized protein	regulation of signal transduction [GO:0009966]	GO:0009966		5	2	0	2	1	0	1	0	3	1	1	4	2	1	8	2	5	0	0	1
GSONMT00002924001	A0A060XVC9	Uncharacterized protein	Cul4A-RING E3 ubiquitin ligase complex [GO:0031464]; ubiquitin-dependent protein catabolic process [GO:0006511]	GO:0006511; GO:0031464		13	29	13	6	28	16	21	15	11	17	25	25	6	3	12	11	11	2	12	13
GSONMT00002925001	A0A060XW38	Uncharacterized protein	Cul4A-RING E3 ubiquitin ligase complex [GO:0031464]; ubiquitin-dependent protein catabolic process [GO:0006511]	GO:0006511; GO:0031464		43	42	21	33	43	32	37	25	18	31	27	34	12	12	21	25	13	2	15	21
GSONMT00002927001	A0A060XUY7	Uncharacterized protein				0	0	0	0	0	0	0	1	0	0	1	0	0	0	0	0	0	0	0	0
GSONMT00002929001	A0A060YJZ8	Uncharacterized protein	integral component of membrane [GO:0016021]; inward rectifier potassium channel activity [GO:0005242]; regulation of ion transmembrane transport [GO:0034765]	GO:0005242; GO:0016021; GO:0034765	ENSOMYT00000032800	0	0	0	0	0	0	1	0	0	0	2	1	1	0	0	0	0	0	0	0
GSONMT00002930001	A0A060YKV0	Uncharacterized protein (Fragment)	nucleus [GO:0005634]; DNA-binding transcription factor activity [GO:0003700]; sequence-specific DNA binding [GO:0043565]	GO:0003700; GO:0005634; GO:0043565		47	31	18	21	33	25	22	30	16	28	21	27	10	14	9	14	16	6	20	9
GSONMT00002931001	A0A060Z080	Uncharacterized protein				3	4	1	0	7	2	2	2	2	2	4	6	5	2	3	0	1	1	4	3
GSONMT00002936001	A0A060YA57	Uncharacterized protein	dUTP diphosphatase activity [GO:0004170]; magnesium ion binding [GO:0000287]; dUMP biosynthetic process [GO:0006226]; dUTP catabolic process [GO:0046081]	GO:0000287; GO:0004170; GO:0006226; GO:0046081		268	288	86	210	157	148	204	221	86	215	184	143	61	49	94	71	83	48	82	99
GSONMT00002937001	A0A060YHA1	SLC12 domain-containing protein	membrane [GO:0016020]; transmembrane transporter activity [GO:0022857]; ion transport [GO:0006811]	GO:0006811; GO:0016020; GO:0022857		4	0	0	0	1	0	0	1	0	0	2	0	0	0	0	1	0	0	0	1
GSONMT00002939001	A0A060YI63	AA_permease domain-containing protein	integral component of membrane [GO:0016021]; transmembrane transport [GO:0055085]	GO:0016021; GO:0055085		0	0	0	0	0	0	0	0	0	0	1	0	0	0	1	0	0	0	0	0
GSONMT00002941001	A0A060Y4C0	G_PROTEIN_RECEP_F3_4 domain-containing protein	integral component of membrane [GO:0016021]; plasma membrane [GO:0005886]; G protein-coupled receptor activity [GO:0004930]	GO:0004930; GO:0005886; GO:0016021		0	0	0	0	0	0	0	1	0	0	0	0	0	0	0	0	0	0	0	1
GSONMT00002945001	A0A060XX10	MPN domain-containing protein	EMC complex [GO:0072546]	GO:0072546	ENSOMYT00000065075	32	35	4	11	17	50	61	23	16	14	14	19	16	3	19	13	10	5	6	4
GSONMT00002946001	A0A060XXP3	Cytochrome c oxidase subunit 4	integral component of membrane [GO:0016021]; mitochondrial inner membrane [GO:0005743]; cytochrome-c oxidase activity [GO:0004129]; oxidative phosphorylation [GO:0006119]	GO:0004129; GO:0005743; GO:0006119; GO:0016021		1246	1272	474	1111	1284	795	1245	899	649	695	816	1640	601	593	1173	829	806	594	1039	905
GSONMT00002947001	A0A060XWK3	Uncharacterized protein				4	0	6	2	5	4	2	2	2	11	6	0	2	1	0	0	2	2	2	3
GSONMT00002950001	A0A060YLE2	Olfactomedin-like domain-containing protein				0	0	0	0	0	0	0	0	1	0	1	0	0	0	0	0	0	0	0	0
GSONMT00002951001	A0A060YRM8	Uncharacterized protein				0	3	0	1	0	2	2	0	0	0	0	5	0	2	2	2	3	1	0	0
GSONMT00002953001	A0A060YSK8	Uncharacterized protein (Fragment)	metal ion binding [GO:0046872]	GO:0046872		1	0	0	0	0	0	0	0	0	0	0	0	0	0	0	0	0	0	0	0
GSONMT00002955001	A0A060YAZ1	Uncharacterized protein (Fragment)				0	0	0	0	0	0	0	1	0	0	1	1	0	0	0	1	1	0	0	0
GSONMT00002957001	A0A060YUN3	Uncharacterized protein (Fragment)	methyltransferase activity [GO:0008168]	GO:0008168		6	7	2	5	6	5	1	1	5	6	3	8	3	5	3	3	8	3	5	1
GSONMT00002959001	A0A060XWN6	Uncharacterized protein	integral component of membrane [GO:0016021]	GO:0016021		1	7	4	2	4	5	1	1	3	2	3	5	0	3	1	3	7	0	11	3
GSONMT00002960001	A0A060XVH9	Uncharacterized protein				10	29	4	6	24	7	9	8	2	17	8	12	5	4	1	20	20	2	16	12
GSONMT00002963001	A0A060Y2P7	Uncharacterized protein	integral component of membrane [GO:0016021]	GO:0016021		0	0	0	0	0	0	0	0	0	0	0	0	0	0	0	0	0	0	0	0
GSONMT00002966001	A0A060WKV5	Uncharacterized protein	plasma membrane [GO:0005886]; calcium ion binding [GO:0005509]; homophilic cell adhesion via plasma membrane adhesion molecules [GO:0007156]	GO:0005509; GO:0005886; GO:0007156		0	0	0	0	0	0	0	0	0	0	0	0	0	0	0	0	0	0	0	0
GSONMT00002967001	A0A060WSI0	IMD domain-containing protein	actin binding [GO:0003779]; plasma membrane organization [GO:0007009]; ruffle assembly [GO:0097178]	GO:0003779; GO:0007009; GO:0097178		2	4	2	0	2	3	3	1	3	3	3	3	0	0	0	1	1	0	5	2
GSONMT00002968001	A0A060WTU6	DDE_3 domain-containing protein				0	0	0	0	0	0	0	0	0	0	0	0	0	0	0	0	0	0	1	0
GSONMT00002969001	A0A060WLQ7	Selenoprotein O (EC 2.7.11.24)	ATP binding [GO:0005524]; MAP kinase activity [GO:0004707]; metal ion binding [GO:0046872]; nucleotidyltransferase activity [GO:0016779]; protein serine kinase activity [GO:0106310]; protein threonine kinase activity [GO:0106311]	GO:0004707; GO:0005524; GO:0016779; GO:0046872; GO:0106310; GO:0106311		161	278	81	108	180	168	116	181	139	152	161	159	55	74	98	92	175	37	131	102
GSONMT00002971001	A0A060WLV5	Pannexin	gap junction [GO:0005921]; integral component of membrane [GO:0016021]; plasma membrane [GO:0005886]; channel activity [GO:0015267]; cation transport [GO:0006812]; positive regulation of interleukin-1 production [GO:0032732]	GO:0005886; GO:0005921; GO:0006812; GO:0015267; GO:0016021; GO:0032732		5	2	3	7	10	6	2	6	3	3	6	5	1	2	1	3	2	0	9	2
GSONMT00002973001	A0A060WKV7	ANK_REP_REGION domain-containing protein				0	0	0	0	0	0	0	0	0	0	0	0	0	0	0	0	0	0	0	0
GSONMT00002975001	A0A060WSI5	Uncharacterized protein	protein heterodimerization activity [GO:0046982]	GO:0046982		0	0	0	0	0	0	0	0	0	0	0	0	0	0	0	0	0	0	0	0
GSONMT00002976001	A0A060WTV1	Photolyase/cryptochrome alpha/beta domain-containing protein	protein-chromophore linkage [GO:0018298]	GO:0018298		39	62	11	17	17	33	24	22	16	17	26	25	11	13	17	12	16	15	24	10
GSONMT00002977001	A0A060WLR2	Dihydrofolate reductase (EC 1.5.1.3)	dihydrofolate reductase activity [GO:0004146]; NADP binding [GO:0050661]; glycine biosynthetic process [GO:0006545]; tetrahydrofolate biosynthetic process [GO:0046654]	GO:0004146; GO:0006545; GO:0046654; GO:0050661		0	0	0	0	0	0	0	0	0	0	0	0	0	0	0	0	0	0	0	0
GSONMT00002978001	A0A060WLW2	Uncharacterized protein	double-stranded DNA binding [GO:0003690]; regulation of transcription, DNA-templated [GO:0006355]	GO:0003690; GO:0006355	ENSOMYT00000016232	60	76	16	19	28	32	32	24	16	28	19	32	18	15	30	18	25	13	22	23
GSONMT00002980001	A0A060WKV8	Uncharacterized protein	integral component of membrane [GO:0016021]	GO:0016021		0	0	1	0	0	1	0	0	0	0	0	0	1	2	1	0	1	1	1	0
GSONMT00002981001	A0A060WSJ0	Sulfotransferase (EC 2.8.2.-)	sulfotransferase activity [GO:0008146]	GO:0008146		1	0	0	0	0	0	0	0	0	0	0	0	0	0	0	0	0	0	0	0
GSONMT00002983001	A0A060WTV7	Uncharacterized protein	integral component of membrane [GO:0016021]	GO:0016021	ENSOMYT00000016165	4	6	2	4	6	5	6	1	4	1	8	12	1	3	3	3	3	3	2	2
GSONMT00002984001	A0A060WLR9	Tubulin alpha chain	cytoplasm [GO:0005737]; microtubule [GO:0005874]; GTP binding [GO:0005525]; GTPase activity [GO:0003924]; structural constituent of cytoskeleton [GO:0005200]; microtubule-based process [GO:0007017]	GO:0003924; GO:0005200; GO:0005525; GO:0005737; GO:0005874; GO:0007017		0	0	0	0	0	0	0	0	0	0	0	0	0	0	0	1	0	0	0	0
GSONMT00002985001	A0A060WLW7	DNA-directed RNA polymerase subunit beta (EC 2.7.7.6)	DNA binding [GO:0003677]; DNA-directed 5'-3' RNA polymerase activity [GO:0003899]; metal ion binding [GO:0046872]; ribonucleoside binding [GO:0032549]; transcription, DNA-templated [GO:0006351]	GO:0003677; GO:0003899; GO:0006351; GO:0032549; GO:0046872		210	215	92	74	138	157	147	109	89	126	136	164	58	43	131	95	108	37	121	110
GSONMT00002986001	A0A060WKW0	RFX-type winged-helix domain-containing protein	DNA binding [GO:0003677]; DNA-binding transcription factor activity [GO:0003700]	GO:0003677; GO:0003700		0	0	0	0	0	0	0	0	0	0	0	0	0	0	0	0	0	0	0	0
GSONMT00002987001	A0A060WSJ5	Uncharacterized protein				0	0	0	0	0	0	0	0	0	0	0	0	0	0	0	0	0	0	0	0
GSONMT00002989001	A0A060WTW2	Uncharacterized protein	cytoplasm [GO:0005737]	GO:0005737		6	5	4	0	1	3	0	0	0	1	3	2	0	2	0	1	0	0	1	0
GSONMT00002991001	A0A060WLS5	Deacetylase sirtuin-type domain-containing protein	NAD+ binding [GO:0070403]; transferase activity [GO:0016740]	GO:0016740; GO:0070403		6	22	10	8	13	19	10	8	3	11	15	3	3	6	10	3	9	8	3	17
GSONMT00002993001	A0A060WLX1	Poly(U)-specific endoribonuclease (EC 3.1.-.-)	integral component of membrane [GO:0016021]; endoribonuclease activity [GO:0004521]; metal ion binding [GO:0046872]; RNA binding [GO:0003723]	GO:0003723; GO:0004521; GO:0016021; GO:0046872		1652	1912	884	1251	1753	1061	1259	911	1402	1074	1045	1543	491	443	551	715	725	423	1542	831
GSONMT00002994001	A0A060WKW3	Uncharacterized protein				129	196	27	27	42	105	86	106	29	57	65	103	48	42	46	84	73	23	78	63
GSONMT00002996001	A0A060WSK1	Uncharacterized protein	cytoplasm [GO:0005737]; nucleus [GO:0005634]; transcription regulator complex [GO:0005667]; DNA binding [GO:0003677]; DNA-binding transcription factor activity [GO:0003700]; protein dimerization activity [GO:0046983]	GO:0003677; GO:0003700; GO:0005634; GO:0005667; GO:0005737; GO:0046983		84	89	47	38	50	42	45	40	42	42	45	53	15	27	18	34	43	8	25	18
GSONMT00003001001	A0A060WTW9	NR LBD domain-containing protein	nucleus [GO:0005634]	GO:0005634		160	150	94	89	125	101	89	94	66	190	112	274	114	53	112	196	140	68	233	135
GSONMT00003002001	A0A060WLT0	Nudix hydrolase domain-containing protein	hydrolase activity [GO:0016787]	GO:0016787		0	0	0	0	0	0	0	0	0	0	1	0	0	0	0	0	1	0	1	1
GSONMT00003003001	A0A060WLX6	C2H2-type domain-containing protein (Fragment)				51	116	17	22	48	89	47	44	26	65	56	82	26	17	18	41	59	13	43	36
GSONMT00003005001	A0A061AE11	Uncharacterized protein				19	23	5	6	17	28	16	17	11	17	11	17	2	3	5	18	12	0	15	11
GSONMT00003006001	A0A061A5C2	Uncharacterized protein (Fragment)	integral component of membrane [GO:0016021]	GO:0016021		0	0	0	0	0	0	0	0	0	0	0	0	0	0	0	0	0	0	0	0
GSONMT00003008001	A0A060YYY9	Uncharacterized protein	DNA binding [GO:0003677]; zinc ion binding [GO:0008270]	GO:0003677; GO:0008270	ENSOMYT00000092146	5	12	3	10	16	5	7	8	3	8	7	7	2	4	4	3	4	0	4	1
GSONMT00003012001	A0A061A7N6	Phe_ZIP domain-containing protein	signaling adaptor activity [GO:0035591]; signal transduction [GO:0007165]	GO:0007165; GO:0035591		1	1	0	0	0	0	0	1	1	0	0	1	0	0	0	0	0	0	2	0
GSONMT00003014001	A0A060ZI18	Uncharacterized protein	tRNA binding [GO:0000049]; tRNA thio-modification [GO:0034227]; tRNA wobble uridine modification [GO:0002098]	GO:0000049; GO:0002098; GO:0034227		8	22	5	8	8	19	24	23	0	9	6	11	1	2	0	10	6	1	5	3
GSONMT00003019001	A0A060Z3H7	COesterase domain-containing protein	excitatory synapse [GO:0060076]; integral component of plasma membrane [GO:0005887]; neurexin family protein binding [GO:0042043]; cell adhesion [GO:0007155]; modulation of chemical synaptic transmission [GO:0050804]; synapse organization [GO:0050808]	GO:0005887; GO:0007155; GO:0042043; GO:0050804; GO:0050808; GO:0060076		0	0	0	0	0	0	0	0	0	0	1	0	0	0	0	0	0	0	0	0
GSONMT00003020001	A0A061ADV4	CBM21 domain-containing protein				0	0	0	0	0	1	0	0	0	0	0	0	0	0	0	0	0	0	0	0
GSONMT00003022001	A0A060Z2V7	Uncharacterized protein	endoplasmic reticulum membrane [GO:0005789]; junctional membrane complex [GO:0030314]	GO:0005789; GO:0030314		0	2	0	0	0	1	1	0	0	1	1	0	1	2	1	2	0	0	1	2
GSONMT00003023001	A0A060Y8E5	Coiled-coil domain-containing protein 58			ENSOMYT00000077776	98	118	47	119	118	122	162	98	83	67	82	169	61	54	157	97	67	80	102	121
GSONMT00003024001	A0A060Y144	Uncharacterized protein	integral component of membrane [GO:0016021]	GO:0016021	ENSOMYT00000077759	249	364	181	270	357	350	323	235	260	262	272	487	169	230	421	234	222	206	433	324
GSONMT00003027001	A0A060YIB5	Uncharacterized protein	cytoplasm [GO:0005737]	GO:0005737		1	7	0	0	2	9	0	2	0	3	1	5	0	1	2	2	1	1	1	4
GSONMT00003028001	A0A060Z4R7	Uncharacterized protein	integral component of membrane [GO:0016021]	GO:0016021		12	7	6	5	0	1	5	2	13	1	3	6	4	1	2	6	10	4	21	4
GSONMT00003029001	A0A060XXT5	Protein Wnt (Fragment)	extracellular region [GO:0005576]; signaling receptor binding [GO:0005102]; multicellular organism development [GO:0007275]; Wnt signaling pathway [GO:0016055]	GO:0005102; GO:0005576; GO:0007275; GO:0016055		0	0	0	0	0	0	0	0	0	0	0	0	0	0	0	0	0	0	0	0
GSONMT00003031001	A0A060Y523	Uncharacterized protein	GTP binding [GO:0005525]	GO:0005525		234	364	84	131	264	240	297	222	126	180	200	403	136	174	171	223	230	43	164	152
GSONMT00003033001	A0A060Y5P1	MMtag domain-containing protein			ENSOMYT00000067682	107	133	50	84	115	112	87	83	50	58	61	157	86	78	66	79	74	39	67	47
GSONMT00003035001	A0A060XYF5	Guanylate kinase (EC 2.7.4.8)	ATP binding [GO:0005524]; guanylate kinase activity [GO:0004385]	GO:0004385; GO:0005524		27	22	9	13	9	10	11	10	9	10	13	18	8	9	9	16	18	3	13	7
GSONMT00003037001	A0A060XZ20	Uncharacterized protein	ATP binding [GO:0005524]; guanyl-nucleotide exchange factor activity [GO:0005085]; protein serine/threonine kinase activity [GO:0004674]; structural constituent of muscle [GO:0008307]	GO:0004674; GO:0005085; GO:0005524; GO:0008307		0	0	0	0	0	0	0	0	0	0	0	0	0	0	0	0	0	0	0	0
GSONMT00003038001	A0A060XXU0	Uncharacterized protein (Fragment)				0	0	0	0	0	0	0	0	0	0	0	0	0	0	0	0	0	0	0	0
GSONMT00003040001	A0A060YKX2	Homeobox domain-containing protein (Fragment)	nucleus [GO:0005634]; DNA binding [GO:0003677]	GO:0003677; GO:0005634		9	10	4	4	9	9	4	5	6	8	7	10	5	11	3	10	9	3	6	4
GSONMT00003043001	A0A060Z0K6	SH3 domain-containing protein (Fragment)				85	135	45	54	113	122	75	67	54	99	79	74	25	43	23	69	64	8	43	36
GSONMT00003044001	A0A060YR43	Uncharacterized protein (Fragment)				0	0	0	0	0	0	0	0	0	0	0	0	0	0	0	0	0	0	0	0
GSONMT00003046001	A0A060WX09	Uncharacterized protein	cell projection [GO:0042995]; lipid binding [GO:0008289]	GO:0008289; GO:0042995		38	48	41	14	33	24	25	34	26	51	32	44	28	20	33	52	52	19	53	20
GSONMT00003047001	A0A060WYE0	DNA-(apurinic or apyrimidinic site) lyase (EC 4.2.99.18)	mitochondrial inner membrane [GO:0005743]; small ribosomal subunit [GO:0015935]; spindle [GO:0005819]; class I DNA-(apurinic or apyrimidinic site) endonuclease activity [GO:0140078]; DNA binding [GO:0003677]; RNA binding [GO:0003723]; structural constituent of ribosome [GO:0003735]; apoptotic process [GO:0006915]; cell division [GO:0051301]; regulation of translation [GO:0006417]; translation [GO…	GO:0003677; GO:0003723; GO:0003735; GO:0005743; GO:0005819; GO:0006412; GO:0006417; GO:0006915; GO:0015935; GO:0051301; GO:0140078		1347	1641	664	1316	1321	1131	1289	859	966	1069	1398	2111	953	1010	1343	1017	1140	1025	2217	1765
GSONMT00003048001	A0A060WR36	Uncharacterized protein	RSF complex [GO:0031213]; metal ion binding [GO:0046872]; regulation of transcription, DNA-templated [GO:0006355]	GO:0006355; GO:0031213; GO:0046872		58	96	31	48	57	34	42	52	45	52	53	77	29	26	41	41	36	33	56	36
GSONMT00003050001	A0A060WRE7	GP-PDE domain-containing protein	integral component of membrane [GO:0016021]; phosphoric diester hydrolase activity [GO:0008081]; lipid metabolic process [GO:0006629]	GO:0006629; GO:0008081; GO:0016021		5	26	0	0	4	0	5	9	1	3	0	1	0	1	2	5	0	2	3	0
GSONMT00003052001	A0A060WQD0	Uncharacterized protein	calcium-dependent cysteine-type endopeptidase activity [GO:0004198]	GO:0004198		5	6	2	5	10	7	5	2	4	2	5	5	2	2	3	5	6	3	1	3
GSONMT00003053001	A0A060WX13	Cullin_Nedd8 domain-containing protein	cullin-RING ubiquitin ligase complex [GO:0031461]; ubiquitin protein ligase binding [GO:0031625]; ubiquitin-dependent protein catabolic process [GO:0006511]	GO:0006511; GO:0031461; GO:0031625		18	15	6	9	12	15	11	10	5	14	13	11	5	8	8	14	5	14	7	15
GSONMT00003054001	A0A060WYE5	CULLIN_2 domain-containing protein	ubiquitin protein ligase binding [GO:0031625]; ubiquitin-dependent protein catabolic process [GO:0006511]	GO:0006511; GO:0031625		22	43	8	20	27	66	27	12	6	26	16	37	16	30	11	18	15	7	11	23
GSONMT00003055001	A0A060WR42	ELMO domain-containing protein	integral component of membrane [GO:0016021]; GTPase activator activity [GO:0005096]; transmembrane transporter activity [GO:0022857]	GO:0005096; GO:0016021; GO:0022857		1	1	0	3	3	0	1	3	2	0	1	2	1	0	3	1	0	0	3	1
GSONMT00003057001	A0A060WRF2	PBPe domain-containing protein	integral component of membrane [GO:0016021]; ligand-gated ion channel activity [GO:0015276]; signaling receptor activity [GO:0038023]	GO:0015276; GO:0016021; GO:0038023		0	0	0	0	0	0	0	0	0	0	0	0	0	0	0	0	0	0	0	0
GSONMT00003058001	A0A060WQD6	Lig_chan-Glu_bd domain-containing protein	integral component of membrane [GO:0016021]; ionotropic glutamate receptor activity [GO:0004970]	GO:0004970; GO:0016021		0	0	0	0	0	0	0	0	0	0	0	0	0	0	0	0	0	0	0	0
GSONMT00003059001	A0A060WX17	ANF_receptor domain-containing protein	integral component of membrane [GO:0016021]	GO:0016021		0	0	0	0	0	0	0	0	0	0	0	0	0	0	0	0	0	0	0	0
GSONMT00003061001	A0A060WYF0	HTH_Tnp_Tc3_2 domain-containing protein	DNA binding [GO:0003677]; DNA integration [GO:0015074]; transposition, DNA-mediated [GO:0006313]	GO:0003677; GO:0006313; GO:0015074		21	27	6	15	9	10	10	12	7	11	17	11	6	4	6	10	17	6	13	14
GSONMT00003064001	A0A060YXX5	Uncharacterized protein	zinc ion binding [GO:0008270]	GO:0008270		24	19	29	9	60	15	7	17	10	14	17	25	3	1	3	7	5	3	18	5
GSONMT00003066001	A0A060XSK5	Uncharacterized protein (Fragment)	integral component of membrane [GO:0016021]	GO:0016021		0	0	0	0	0	0	0	0	0	0	0	1	0	0	0	0	0	0	0	0
GSONMT00003069001	A0A060XZS3	2-methoxy-6-polyprenyl-1,4-benzoquinol methylase, mitochondrial (EC 2.1.1.201) (Ubiquinone biosynthesis methyltransferase COQ5)	extrinsic component of mitochondrial inner membrane [GO:0031314]; 2-octaprenyl-6-methoxy-1,4-benzoquinone methylase activity [GO:0043333]; methylation [GO:0032259]; ubiquinone biosynthetic process [GO:0006744]	GO:0006744; GO:0031314; GO:0032259; GO:0043333	ENSOMYT00000109554	134	147	63	81	126	152	162	91	53	86	126	197	49	69	103	89	60	68	83	82
GSONMT00003071001	A0A060Y0D1	RING-type E3 ubiquitin transferase (EC 2.3.2.27)	integral component of membrane [GO:0016021]; transferase activity [GO:0016740]; protein ubiquitination [GO:0016567]	GO:0016021; GO:0016567; GO:0016740		2	6	2	3	12	1	3	4	1	4	4	1	0	4	1	3	5	2	6	5
GSONMT00003072001	A0A060XDQ6	DUF3740 domain-containing protein (Fragment)	catalytic activity [GO:0003824]	GO:0003824		0	1	0	0	2	0	0	0	1	1	0	3	0	0	1	0	2	0	0	0
GSONMT00003073001	A0A060XEE0	Kazal-like domain-containing protein	integral component of membrane [GO:0016021]; plasma membrane [GO:0005886]; transmembrane transport [GO:0055085]	GO:0005886; GO:0016021; GO:0055085		0	0	0	0	0	0	0	0	0	0	0	0	0	0	0	0	0	0	0	0
GSONMT00003074001	A0A060XD73	MFS domain-containing protein	integral component of membrane [GO:0016021]; transmembrane transporter activity [GO:0022857]	GO:0016021; GO:0022857		0	0	0	0	0	0	0	0	0	0	0	0	0	0	0	0	0	0	0	0
GSONMT00003075001	A0A060XJW6	Uncharacterized protein	signal transduction [GO:0007165]	GO:0007165		42	33	11	30	40	19	9	16	16	26	33	9	7	10	4	23	7	7	18	4
GSONMT00003076001	A0A060XL34	Uncharacterized protein	DNA binding [GO:0003677]; DNA integration [GO:0015074]; transposition, DNA-mediated [GO:0006313]	GO:0003677; GO:0006313; GO:0015074		0	0	0	0	1	0	0	0	0	1	0	0	0	0	1	0	1	0	0	0
GSONMT00003077001	A0A060XDR2	Uncharacterized protein	calcium ion binding [GO:0005509]	GO:0005509		7	12	12	14	3	7	5	7	5	13	1	24	2	3	13	15	21	2	19	14
GSONMT00003079001	A0A060XEE7	Notchless protein homolog 1	nucleolus [GO:0005730]; Notch signaling pathway [GO:0007219]	GO:0005730; GO:0007219	ENSOMYT00000081798	130	171	54	68	150	214	210	153	67	124	114	73	9	19	47	47	41	6	37	59
GSONMT00003082001	A0A060XD79	Uncharacterized protein	carboxy-lyase activity [GO:0016831]; pyridoxal phosphate binding [GO:0030170]; carboxylic acid metabolic process [GO:0019752]	GO:0016831; GO:0019752; GO:0030170		0	0	0	0	0	0	0	0	0	1	0	0	0	0	0	0	0	0	0	0
GSONMT00003083001	A0A060XJX0	Myosin motor domain-containing protein	integral component of membrane [GO:0016021]; myosin complex [GO:0016459]; actin binding [GO:0003779]; ATP binding [GO:0005524]; motor activity [GO:0003774]	GO:0003774; GO:0003779; GO:0005524; GO:0016021; GO:0016459		0	0	0	0	0	0	0	0	0	0	0	0	0	0	0	0	0	0	0	0
GSONMT00003084001	A0A060XL40	SH3 domain-containing protein	protein-arginine N-methyltransferase activity [GO:0016274]	GO:0016274		181	216	100	153	121	115	100	108	112	127	98	208	106	74	123	128	116	70	129	96
GSONMT00003087001	A0A060XDS0	Uncharacterized protein				24	25	12	26	25	34	24	11	13	34	35	16	4	12	13	13	13	4	22	4
GSONMT00003088001	A0A060XEF0	Uncharacterized protein	mediator complex [GO:0016592]; transcription coregulator activity [GO:0003712]; regulation of transcription by RNA polymerase II [GO:0006357]	GO:0003712; GO:0006357; GO:0016592		27	45	11	12	24	36	35	28	15	19	24	32	13	6	21	25	22	7	21	21
GSONMT00003089001	A0A060XD84	Mediator of RNA polymerase II transcription subunit 14 (Mediator complex subunit 14)	mediator complex [GO:0016592]; transcription coregulator activity [GO:0003712]; regulation of transcription by RNA polymerase II [GO:0006357]	GO:0003712; GO:0006357; GO:0016592		2	13	2	2	3	21	8	8	3	9	13	18	2	4	4	11	10	1	8	5
GSONMT00003093001	A0A060YXV2	Uncharacterized protein	nucleus [GO:0005634]; nuclear protein quality control by the ubiquitin-proteasome system [GO:0071630]; proteasome localization [GO:0031144]	GO:0005634; GO:0031144; GO:0071630		3	11	2	3	3	8	5	9	2	2	5	3	1	2	4	1	2	0	1	1
GSONMT00003094001	Q9DG75	Apolipoprotein C-II (Apolipoprotein C2)	chylomicron [GO:0042627]; high-density lipoprotein particle [GO:0034364]; low-density lipoprotein particle [GO:0034362]; very-low-density lipoprotein particle [GO:0034361]; enzyme activator activity [GO:0008047]; lipid metabolic process [GO:0006629]; lipid transport [GO:0006869]	GO:0006629; GO:0006869; GO:0008047; GO:0034361; GO:0034362; GO:0034364; GO:0042627	ENSOMYT00000069546	51977	44949	20135	42800	36143	39290	33409	26580	24014	33474	32414	15047	17740	8083	13252	18768	10958	15012	31284	11337
GSONMT00003096001	A0A060YD54	STAT_alpha domain-containing protein	DNA-binding transcription factor activity [GO:0003700]; signal transduction [GO:0007165]	GO:0003700; GO:0007165		9	17	4	3	7	6	2	5	4	8	10	13	7	11	2	10	13	0	9	4
GSONMT00003097001	A0A060YX76	Cyclic nucleotide-binding domain-containing protein	integral component of membrane [GO:0016021]; ion channel activity [GO:0005216]; response to stimulus [GO:0050896]	GO:0005216; GO:0016021; GO:0050896		0	0	0	0	0	0	0	0	0	1	0	0	0	0	0	0	0	0	0	0
GSONMT00003100001	A0A060X9F7	Homeobox domain-containing protein	nucleus [GO:0005634]; DNA binding [GO:0003677]; DNA-binding transcription factor activity, RNA polymerase II-specific [GO:0000981]; neuron migration [GO:0001764]; regulation of axon extension [GO:0030516]; regulation of insulin secretion [GO:0050796]; type B pancreatic cell differentiation [GO:0003309]	GO:0000981; GO:0001764; GO:0003309; GO:0003677; GO:0005634; GO:0030516; GO:0050796		0	0	0	0	0	1	0	0	0	0	0	0	0	0	0	0	0	1	0	0
GSONMT00003101001	A0A060X8B4	60S ribosomal protein L17	large ribosomal subunit [GO:0015934]; structural constituent of ribosome [GO:0003735]; translation [GO:0006412]	GO:0003735; GO:0006412; GO:0015934	ENSOMYT00000067653	8585	7687	3006	5855	5976	4595	6801	4905	4164	4275	6513	6935	3637	3993	6172	4507	4524	5906	8049	7136
GSONMT00003103001	A0A060XEY1	Roc domain-containing protein	nucleotide binding [GO:0000166]	GO:0000166		2	3	5	2	3	4	0	2	2	1	1	2	2	0	0	2	2	0	2	0
GSONMT00003105001	A0A060XG64	Exonuclease domain-containing protein	nucleic acid binding [GO:0003676]	GO:0003676		13	1	5	5	0	3	1	0	0	4	14	0	8	2	3	1	1	5	2	3
GSONMT00003106001	A0A060X8S1	SAP domain-containing protein				2	1	2	3	1	4	1	0	0	1	9	1	2	1	1	0	1	0	0	2
GSONMT00003107001	A0A060X9G2	Uncharacterized protein	integral component of membrane [GO:0016021]	GO:0016021		12	14	4	5	9	4	5	9	4	10	9	20	2	12	6	15	13	1	7	8
GSONMT00003109001	A0A060X8B6	Uncharacterized protein	calcium ion binding [GO:0005509]	GO:0005509		0	0	0	0	0	0	0	0	0	0	0	0	0	0	0	0	0	0	0	0
GSONMT00003110001	A0A060XEY6	Uncharacterized protein	integral component of membrane [GO:0016021]; cytokine receptor activity [GO:0004896]	GO:0004896; GO:0016021		34	8	3	13	9	5	1	5	5	6	7	1	1	1	2	1	4	1	3	1
GSONMT00003111001	A0A060XG67	Dilute domain-containing protein				5	11	0	0	1	1	1	4	7	5	0	13	0	1	3	1	4	0	1	5
GSONMT00003112001	A0A060X8S5	Uncharacterized protein	myosin complex [GO:0016459]; actin filament binding [GO:0051015]; ATP binding [GO:0005524]; motor activity [GO:0003774]	GO:0003774; GO:0005524; GO:0016459; GO:0051015		18	23	0	1	6	3	8	12	9	10	4	27	0	5	12	6	16	1	9	13
GSONMT00003114001	A0A060X9G6	Uncharacterized protein	TORC2 complex [GO:0031932]; TOR signaling [GO:0031929]	GO:0031929; GO:0031932		19	29	3	8	12	23	13	15	14	17	18	33	9	11	7	24	29	4	18	12
GSONMT00003115001	A0A060X8C1	F-box domain-containing protein				21	23	12	9	15	21	23	12	14	16	16	19	7	10	7	20	10	2	12	11
GSONMT00003116001	A0A060XEZ1	RanBD1 domain-containing protein	intracellular transport [GO:0046907]	GO:0046907		45	59	34	49	36	5	9	8	28	21	30	41	25	40	28	29	30	16	51	33
GSONMT00003117001	A0A060XG71	Amino acid transporter	integral component of membrane [GO:0016021]; symporter activity [GO:0015293]	GO:0015293; GO:0016021		1	0	1	0	0	0	0	0	1	0	0	0	0	0	0	0	0	0	0	0
GSONMT00003119001	A0A060X8S7	Nipped-B protein	nucleus [GO:0005634]; chromatin binding [GO:0003682]; cell cycle [GO:0007049]; regulation of gene expression [GO:0010468]	GO:0003682; GO:0005634; GO:0007049; GO:0010468		144	218	51	84	136	144	115	87	70	79	124	109	57	70	81	97	101	42	105	75
GSONMT00003120001	A0A060X9H0	Uncharacterized protein				23	33	14	16	22	13	11	6	7	29	24	21	11	3	7	8	14	2	23	12
GSONMT00003122001	A0A060X8C5	Uncharacterized protein	nuclear pore [GO:0005643]; structural constituent of nuclear pore [GO:0017056]	GO:0005643; GO:0017056		104	129	56	74	73	41	38	34	37	81	78	97	51	26	43	47	68	23	76	63
GSONMT00003123001	A0A060XEZ5	Uncharacterized protein	nuclear pore [GO:0005643]; structural constituent of nuclear pore [GO:0017056]	GO:0005643; GO:0017056		44	57	35	47	45	25	18	20	18	31	44	41	23	6	26	16	18	10	26	33
GSONMT00003124001	A0A060XG76	Nucleoporin_C domain-containing protein	nuclear pore [GO:0005643]; structural constituent of nuclear pore [GO:0017056]	GO:0005643; GO:0017056		77	99	51	92	56	40	28	33	38	58	45	57	44	21	28	25	37	17	72	47
GSONMT00003125001	A0A060X8T1	Uncharacterized protein	nuclear pore [GO:0005643]; structural constituent of nuclear pore [GO:0017056]	GO:0005643; GO:0017056		26	13	34	49	18	30	12	4	12	10	30	3	35	8	14	5	8	13	26	22
GSONMT00003126001	A0A060X9H4	Uncharacterized protein	nuclear pore [GO:0005643]; structural constituent of nuclear pore [GO:0017056]	GO:0005643; GO:0017056		112	147	64	113	86	84	49	43	50	87	80	98	64	44	59	66	66	66	105	117
GSONMT00003128001	A0A060X8C9	G_PROTEIN_RECEP_F1_2 domain-containing protein	integral component of membrane [GO:0016021]; G protein-coupled receptor activity [GO:0004930]	GO:0004930; GO:0016021		0	0	0	0	1	0	0	0	1	0	0	0	0	0	1	0	0	2	0	0
GSONMT00003129001	A0A060XEZ8	Protein S-acyltransferase (EC 2.3.1.225)	Golgi membrane [GO:0000139]; integral component of membrane [GO:0016021]; protein-cysteine S-palmitoyltransferase activity [GO:0019706]; protein palmitoylation [GO:0018345]	GO:0000139; GO:0016021; GO:0018345; GO:0019706		1	1	0	2	4	3	0	1	1	1	1	1	0	2	0	2	1	0	0	0
GSONMT00003130001	A0A060Z1H6	Uncharacterized protein (Fragment)				0	0	0	0	0	0	0	0	0	0	0	0	0	0	0	0	0	0	0	0
GSONMT00003131001	A0A060YSA2	Uncharacterized protein				0	0	0	0	0	0	0	0	0	0	0	0	0	0	0	0	0	0	0	0
GSONMT00003134001	A0A060Z0D3	ALIX_LYPXL_bnd domain-containing protein				55	57	20	32	30	29	28	27	24	27	37	55	17	15	14	18	35	1	27	16
GSONMT00003138001	A0A060YVW9	ANF_receptor domain-containing protein (Fragment)	integral component of membrane [GO:0016021]	GO:0016021		0	0	0	0	0	0	0	0	0	0	0	0	0	0	0	0	0	0	0	0
GSONMT00003139001	A0A060Z4K7	Uncharacterized protein				4	19	6	4	7	9	1	6	6	8	11	15	8	3	4	12	8	0	4	6
GSONMT00003141001	A0A060Z445	Calpain catalytic domain-containing protein	calcium-dependent cysteine-type endopeptidase activity [GO:0004198]	GO:0004198		0	0	0	0	0	0	0	0	0	0	0	0	0	0	0	0	0	0	0	0
GSONMT00003142001	A0A060Z359	Acyl-CoA_dh_N domain-containing protein	flavin adenine dinucleotide binding [GO:0050660]; oxidoreductase activity, acting on the CH-CH group of donors [GO:0016627]	GO:0016627; GO:0050660		3	4	3	6	14	10	5	3	2	5	10	3	0	1	0	2	9	0	4	5
GSONMT00003145001	A0A060YS75	P-type phospholipid transporter (EC 7.6.2.1)	integral component of membrane [GO:0016021]; ATP binding [GO:0005524]; ATPase-coupled intramembrane lipid transporter activity [GO:0140326]; magnesium ion binding [GO:0000287]; phospholipid transport [GO:0015914]	GO:0000287; GO:0005524; GO:0015914; GO:0016021; GO:0140326		30	42	9	19	30	43	21	15	19	24	36	37	10	26	3	31	43	2	28	17
GSONMT00003146001	A0A060YT48	RWD domain-containing protein	cytoplasm [GO:0005737]; nervous system development [GO:0007399]; regulation of translation [GO:0006417]	GO:0005737; GO:0006417; GO:0007399		62	63	26	33	65	74	72	57	35	54	37	77	19	23	70	44	42	20	57	25
GSONMT00003147001	A0A060ZC00	FAM193_C domain-containing protein				8	14	9	7	6	7	8	4	13	9	13	15	5	4	5	6	4	5	9	9
GSONMT00003149001	A0A060XLW4	Uncharacterized protein	cell junction [GO:0030054]; cell-cell adhesion [GO:0098609]; positive regulation of cytokinesis [GO:0032467]; positive regulation of GTPase activity [GO:0043547]	GO:0030054; GO:0032467; GO:0043547; GO:0098609		0	2	1	1	0	0	2	2	2	0	1	0	0	0	1	0	1	1	1	0
GSONMT00003150001	A0A060XMK7	Uncharacterized protein	cell junction [GO:0030054]; integral component of membrane [GO:0016021]; cell-cell adhesion [GO:0098609]; positive regulation of cytokinesis [GO:0032467]; positive regulation of GTPase activity [GO:0043547]	GO:0016021; GO:0030054; GO:0032467; GO:0043547; GO:0098609		4	6	0	1	2	4	0	0	1	3	2	0	0	2	1	1	0	0	2	1
GSONMT00003153001	A0A060XLH3	Uncharacterized protein	cell-cell adhesion [GO:0098609]	GO:0098609		0	0	0	0	0	0	0	0	0	0	0	0	0	1	0	0	0	0	1	0
GSONMT00003154001	A0A060XTL5	Uncharacterized protein				1	0	0	0	1	0	0	1	0	0	0	6	0	1	3	0	0	0	0	0
GSONMT00003156001	A0A060XU81	Uridine phosphorylase (EC 2.4.2.3)	cytoplasm [GO:0005737]; uridine phosphorylase activity [GO:0004850]; nucleoside metabolic process [GO:0009116]; nucleotide catabolic process [GO:0009166]; UMP salvage [GO:0044206]	GO:0004850; GO:0005737; GO:0009116; GO:0009166; GO:0044206		73	42	55	36	34	38	47	49	36	20	35	497	105	294	154	150	238	16	94	28
GSONMT00003157001	A0A060XLW9	Receptor protein serine/threonine kinase (EC 2.7.11.30)	membrane [GO:0016020]; ATP binding [GO:0005524]; transmembrane receptor protein serine/threonine kinase activity [GO:0004675]	GO:0004675; GO:0005524; GO:0016020		3	3	1	4	2	2	1	1	4	0	0	6	3	3	6	7	5	0	5	7
GSONMT00003158001	A0A060XML2	Receptor protein serine/threonine kinase (EC 2.7.11.30)	membrane [GO:0016020]; ATP binding [GO:0005524]; transmembrane receptor protein serine/threonine kinase activity [GO:0004675]	GO:0004675; GO:0005524; GO:0016020		1	4	0	13	6	5	3	2	5	1	2	10	3	5	8	9	10	0	1	5
GSONMT00003159001	A0A060XLH7	PDZ domain-containing protein			ENSOMYT00000102807	35	11	2	11	10	5	3	20	25	18	11	7	4	39	2	34	28	6	45	16
GSONMT00003160001	A0A060XTL9	Uncharacterized protein	actin binding [GO:0003779]	GO:0003779		1	1	0	0	1	0	0	0	0	0	0	2	0	0	0	0	0	0	0	0
GSONMT00003161001	A0A060XU86	Polypeptide N-acetylgalactosaminyltransferase (EC 2.4.1.-) (Protein-UDP acetylgalactosaminyltransferase)	Golgi membrane [GO:0000139]; integral component of membrane [GO:0016021]; carbohydrate binding [GO:0030246]; polypeptide N-acetylgalactosaminyltransferase activity [GO:0004653]; protein glycosylation [GO:0006486]	GO:0000139; GO:0004653; GO:0006486; GO:0016021; GO:0030246		55	100	17	34	48	105	65	39	26	37	35	148	52	61	122	109	136	13	105	84
GSONMT00003165001	A0A060YA07	Uncharacterized protein	large conductance calcium-activated potassium channel activity [GO:0060072]	GO:0060072		0	0	0	0	0	0	0	0	0	0	0	0	0	0	0	0	0	1	0	0
GSONMT00003168001	A0A060Y254	G_PROTEIN_RECEP_F1_2 domain-containing protein	integral component of membrane [GO:0016021]	GO:0016021	ENSOMYT00000102309	0	0	0	0	0	0	0	0	0	0	0	0	0	0	0	0	0	0	0	0
GSONMT00003171001	A0A060ZI76	DUF3694 domain-containing protein				0	0	0	2	2	2	0	0	0	1	0	0	0	1	0	0	0	0	0	2
GSONMT00003172001	A0A060ZEA7	Uncharacterized protein				0	0	0	0	0	0	0	0	0	0	0	0	0	0	0	0	0	0	0	0
GSONMT00003177001	A0A061AFQ3	Uncharacterized protein				0	0	0	0	0	0	0	0	0	0	0	0	0	0	0	1	0	0	0	0
GSONMT00003180001	A0A060Y0B2	SAM domain-containing protein	endoplasmic reticulum membrane [GO:0005789]; integral component of membrane [GO:0016021]; calcium channel regulator activity [GO:0005246]; metal ion binding [GO:0046872]; calcium ion transport [GO:0006816]	GO:0005246; GO:0005789; GO:0006816; GO:0016021; GO:0046872		11	23	7	3	10	23	12	7	1	19	7	15	5	5	3	14	20	3	16	4
GSONMT00003181001	A0A060Z3M4	Ig-like domain-containing protein	integral component of plasma membrane [GO:0005887]; axon guidance [GO:0007411]; cell adhesion [GO:0007155]	GO:0005887; GO:0007155; GO:0007411		0	0	0	0	0	0	0	0	0	0	0	0	0	0	0	0	0	0	0	0
GSONMT00003182001	A0A060XDH6	IL17_R_N domain-containing protein	interleukin-17 receptor activity [GO:0030368]	GO:0030368		27	34	18	20	18	12	15	17	15	13	33	22	6	1	4	0	7	2	4	5
GSONMT00003188001	A0A060XE72	VWFA domain-containing protein				16262	17781	7350	11580	17077	16817	9637	11161	11503	12998	18400	23457	8683	9079	9181	12606	18442	2309	16821	8484
GSONMT00003189001	A0A060XD04	VIT domain-containing protein				1804	2585	839	1111	2363	2401	1374	1322	1338	1683	2889	3100	818	1112	705	1770	2723	158	1985	905
GSONMT00003192001	A0A060XJP9	Uncharacterized protein				0	1	0	0	0	0	0	0	0	0	0	0	0	0	0	0	0	1	0	0
GSONMT00003193001	A0A060XKW1	Non-specific serine/threonine protein kinase (EC 2.7.11.1)	ATP binding [GO:0005524]; protein serine kinase activity [GO:0106310]; protein threonine kinase activity [GO:0106311]	GO:0005524; GO:0106310; GO:0106311		0	0	0	0	0	0	0	0	0	0	0	0	0	0	0	0	0	0	0	0
GSONMT00003195001	A0A060XDI3	Uncharacterized protein	integral component of membrane [GO:0016021]; cell adhesion [GO:0007155]; tissue regeneration [GO:0042246]	GO:0007155; GO:0016021; GO:0042246	ENSOMYT00000040678	6	14	9	11	10	15	9	8	6	10	5	21	10	8	5	11	10	3	12	6
GSONMT00003197001	A0A060XE76	Uncharacterized protein	integral component of membrane [GO:0016021]; cytoskeletal anchor activity [GO:0008093]; dynein complex binding [GO:0070840]	GO:0008093; GO:0016021; GO:0070840		20	51	4	12	26	26	12	32	15	25	11	28	9	22	22	29	22	12	20	12
GSONMT00003198001	A0A060XD08	Transketolase_C domain-containing protein	catalytic activity [GO:0003824]	GO:0003824		0	0	0	0	0	0	0	0	0	0	0	0	0	0	0	0	0	0	0	0
GSONMT00003199001	A0A060XJQ4	Uncharacterized protein	integral component of membrane [GO:0016021]	GO:0016021		0	0	0	0	0	0	0	0	0	0	0	0	0	0	0	0	0	0	0	0
GSONMT00003200001	A0A060XKW4	Uncharacterized protein	voltage-gated calcium channel complex [GO:0005891]; voltage-gated calcium channel activity [GO:0005245]; regulation of ion transmembrane transport [GO:0034765]	GO:0005245; GO:0005891; GO:0034765		0	1	1	0	0	1	0	1	0	1	0	1	0	0	0	0	1	0	0	0
GSONMT00003201001	A0A060XDI9	Ion_trans domain-containing protein (Fragment)	integral component of membrane [GO:0016021]; plasma membrane [GO:0005886]; cation channel activity [GO:0005261]	GO:0005261; GO:0005886; GO:0016021		0	0	0	0	0	0	0	0	0	0	0	1	0	0	0	0	0	0	0	0
GSONMT00003202001	A0A060Z790	Uncharacterized protein (Fragment)				22	50	12	17	36	19	13	18	14	13	29	35	3	7	13	25	24	11	19	15
GSONMT00003203001	A0A060YZS8	Uncharacterized protein				0	0	0	0	0	0	0	0	0	0	0	0	0	0	0	0	0	0	0	0
GSONMT00003204001	A0A060ZD73	Uncharacterized protein	microtubule cytoskeleton [GO:0015630]; microtubule cytoskeleton organization [GO:0000226]	GO:0000226; GO:0015630		0	0	0	0	0	0	0	0	0	0	0	0	0	0	0	0	0	0	0	0
GSONMT00003206001	A0A060YDU3	Uncharacterized protein	RNA binding [GO:0003723]	GO:0003723		367	404	159	259	332	289	325	215	183	247	239	334	140	98	213	218	218	108	231	185
GSONMT00003208001	A0A060YEE0	Uncharacterized protein (Fragment)	catalytic activity [GO:0003824]; nucleoside metabolic process [GO:0009116]	GO:0003824; GO:0009116		45	58	14	31	32	43	20	27	21	57	45	51	32	19	42	39	15	5	31	12
GSONMT00003209001	A0A060Z9X6	RGS domain-containing protein				0	0	0	0	0	0	0	0	0	0	0	0	0	0	0	0	0	0	0	0
GSONMT00003211001	A0A060YQY0	G_PROTEIN_RECEP_F1_2 domain-containing protein	integral component of membrane [GO:0016021]; plasma membrane [GO:0005886]; G protein-coupled receptor activity [GO:0004930]	GO:0004930; GO:0005886; GO:0016021		0	0	0	0	0	0	0	0	0	0	0	0	0	0	0	0	0	0	0	0
GSONMT00003214001	A0A060YQF1	CAP-Gly domain-containing protein				36	56	11	14	38	30	27	24	12	19	27	34	12	12	5	21	25	5	7	13
GSONMT00003215001	A0A060YPM1	Uncharacterized protein (Fragment)				8	11	5	2	15	6	4	3	3	15	7	10	3	5	2	11	9	3	8	10
GSONMT00003217001	A0A060X625	Uncharacterized protein				2	3	0	5	2	2	0	2	2	5	0	2	0	0	0	0	1	1	3	1
GSONMT00003220001	A0A060X530	WT1 domain-containing protein	cytoplasm [GO:0005737]; nucleus [GO:0005634]; DNA binding [GO:0003677]; metal ion binding [GO:0046872]; regulation of transcription, DNA-templated [GO:0006355]	GO:0003677; GO:0005634; GO:0005737; GO:0006355; GO:0046872		0	1	2	1	2	2	0	2	0	4	0	1	0	0	0	0	3	0	0	0
GSONMT00003221001	A0A060XBL9	Uncharacterized protein				1	5	0	1	0	1	0	1	2	0	1	2	1	2	0	0	4	2	4	1
GSONMT00003222001	A0A060XCW5	DEP domain-containing protein	intracellular signal transduction [GO:0035556]	GO:0035556	ENSOMYT00000001949	0	0	0	0	0	0	0	0	0	1	0	0	0	0	0	0	0	0	0	0
GSONMT00003223001	A0A060X5H7	Protein kinase domain-containing protein	ATP binding [GO:0005524]; protein kinase activity [GO:0004672]	GO:0004672; GO:0005524		48	135	24	31	51	106	61	42	44	52	55	105	22	45	33	56	82	5	38	21
GSONMT00003225001	A0A060X632	Uncharacterized protein				0	0	0	0	0	0	0	0	0	0	0	0	0	0	0	0	0	0	0	0
GSONMT00003226001	A0A060X537	Spondin domain-containing protein	extracellular region [GO:0005576]; metal ion binding [GO:0046872]; cell adhesion [GO:0007155]	GO:0005576; GO:0007155; GO:0046872		42	43	4	8	19	14	12	11	10	18	32	17	6	13	4	5	23	0	8	15
GSONMT00003227001	A0A060XBM4	C2 domain-containing protein	integral component of membrane [GO:0016021]; regulation of calcium ion-dependent exocytosis [GO:0017158]; regulation of insulin secretion [GO:0050796]	GO:0016021; GO:0017158; GO:0050796		0	2	0	0	0	0	0	0	0	0	0	0	0	0	0	0	0	0	0	0
GSONMT00003229001	A0A060XCX0	Olfactomedin-like domain-containing protein				4	10	16	15	12	8	7	12	8	4	8	16	2	7	13	11	16	4	19	17
GSONMT00003231001	A0A060YMJ4	Lipocln_cytosolic_FA-bd_dom domain-containing protein	small molecule binding [GO:0036094]	GO:0036094		0	65	0	3501	32	3	2	1610	0	3847	3	0	11	20	2	0	329	0	718	711
GSONMT00003232001	A0A060YNH3	Uncharacterized protein	zinc ion binding [GO:0008270]	GO:0008270		1	1	0	1	0	3	4	0	3	1	1	0	0	0	3	0	1	0	0	5
GSONMT00003237001	A0A060Z700	Band_3_cyto domain-containing protein	integral component of membrane [GO:0016021]; inorganic anion exchanger activity [GO:0005452]	GO:0005452; GO:0016021		1	0	0	0	0	0	1	0	0	0	0	0	2	0	0	0	0	0	0	0
GSONMT00003238001	A0A060Z873	HCO3_cotransp domain-containing protein	integral component of membrane [GO:0016021]; inorganic anion exchanger activity [GO:0005452]	GO:0005452; GO:0016021		1	0	0	0	0	0	0	0	0	0	0	1	0	2	0	0	0	0	0	0
GSONMT00003239001	A0A060YMJ6	Non-specific serine/threonine protein kinase (EC 2.7.11.1)	integral component of membrane [GO:0016021]; ATP binding [GO:0005524]; magnesium ion binding [GO:0000287]; protein serine kinase activity [GO:0106310]; protein threonine kinase activity [GO:0106311]; intracellular signal transduction [GO:0035556]	GO:0000287; GO:0005524; GO:0016021; GO:0035556; GO:0106310; GO:0106311		21	30	7	19	19	6	4	2	8	10	25	2	2	3	10	9	4	0	6	4
GSONMT00003241001	A0A060ZAY9	Uncharacterized protein	heparin binding [GO:0008201]; positive regulation of Wnt signaling pathway [GO:0030177]; Wnt signaling pathway [GO:0016055]	GO:0008201; GO:0016055; GO:0030177		1	8	1	4	6	9	5	5	1	4	5	1	1	0	1	4	1	1	8	4
GSONMT00003246001	A0A060YTZ7	Uncharacterized protein	cytoplasm [GO:0005737]; nucleus [GO:0005634]; regulation of response to reactive oxygen species [GO:1901031]	GO:0005634; GO:0005737; GO:1901031		0	2	0	0	1	1	2	1	0	3	1	0	0	0	0	2	3	0	2	0
GSONMT00003248001	A0A060Y6R6	Uncharacterized protein	cytoplasmic dynein complex [GO:0005868]; microtubule-based movement [GO:0007018]	GO:0005868; GO:0007018		0	0	0	0	0	0	0	0	0	0	0	0	0	0	0	0	0	0	0	0
GSONMT00003249001	A0A060XZF9	Protein-serine/threonine kinase (EC 2.7.11.-)	mitochondrial matrix [GO:0005759]; ATP binding [GO:0005524]; protein kinase activity [GO:0004672]	GO:0004672; GO:0005524; GO:0005759		8	18	6	3	16	8	7	4	2	13	10	21	6	3	7	13	10	8	15	20
GSONMT00003251001	A0A060Y016	Uncharacterized protein (Fragment)				0	2	0	1	0	3	0	0	1	0	1	1	1	0	0	0	0	0	0	1
GSONMT00003254001	A0A060Y063	Uncharacterized protein (Fragment)	integral component of membrane [GO:0016021]	GO:0016021		28	21	14	17	23	11	16	14	18	22	15	11	4	5	6	12	11	0	18	9
GSONMT00003255001	A0A060XYZ3	Uncharacterized protein	metal ion binding [GO:0046872]; metallopeptidase activity [GO:0008237]	GO:0008237; GO:0046872		698	1021	267	303	496	1033	522	523	357	536	598	1399	567	375	548	781	892	218	867	644
GSONMT00003256001	A0A060Y686	Kynurenine 3-monooxygenase (EC 1.14.13.9) (Kynurenine 3-hydroxylase)	mitochondrial outer membrane [GO:0005741]; FAD binding [GO:0071949]; kynurenine 3-monooxygenase activity [GO:0004502]; 'de novo' NAD biosynthetic process from tryptophan [GO:0034354]; anthranilate metabolic process [GO:0043420]; quinolinate biosynthetic process [GO:0019805]; tryptophan catabolic process [GO:0006569]	GO:0004502; GO:0005741; GO:0006569; GO:0019805; GO:0034354; GO:0043420; GO:0071949		1298	2034	686	964	1553	1532	995	1063	841	1383	1190	1404	352	418	712	1230	1530	333	1575	1401
GSONMT00003259001	A0A060Y6V5	G_PROTEIN_RECEP_F1_2 domain-containing protein	integral component of membrane [GO:0016021]; G protein-coupled receptor activity [GO:0004930]; photoreceptor activity [GO:0009881]; phototransduction [GO:0007602]; protein-chromophore linkage [GO:0018298]; visual perception [GO:0007601]	GO:0004930; GO:0007601; GO:0007602; GO:0009881; GO:0016021; GO:0018298	ENSOMYT00000108119	1	0	1	1	0	1	2	2	1	1	0	1	0	1	0	1	1	1	0	0
GSONMT00003260001	A0A061A2W8	Uncharacterized protein	hydrolase activity [GO:0016787]	GO:0016787		7	2	4	2	9	2	2	3	3	3	6	2	3	2	0	0	2	1	2	3
GSONMT00003261001	A0A060YQQ3	Uncharacterized protein				24	36	17	24	35	32	18	17	22	25	47	40	17	10	13	23	7	22	30	28
GSONMT00003263001	A0A060WNE3	Uncharacterized protein	nucleus [GO:0005634]; RNA binding [GO:0003723]; mRNA processing [GO:0006397]; RNA splicing [GO:0008380]	GO:0003723; GO:0005634; GO:0006397; GO:0008380		126	208	68	82	127	167	143	112	84	169	115	177	63	72	78	134	123	24	91	102
GSONMT00003268001	A0A060WMB1	Holocytochrome c-type synthase (EC 4.4.1.17)	mitochondrial inner membrane [GO:0005743]; holocytochrome-c synthase activity [GO:0004408]; metal ion binding [GO:0046872]	GO:0004408; GO:0005743; GO:0046872	ENSOMYT00000045501	101	146	63	53	69	135	168	99	49	84	94	226	80	106	137	131	92	33	102	98
GSONMT00003269001	A0A060WU18	Uncharacterized protein				0	0	0	1	0	0	0	1	1	0	0	0	0	0	0	0	0	0	0	0
GSONMT00003271001	A0A060WVD6	TLC domain-containing protein	integral component of membrane [GO:0016021]	GO:0016021	ENSOMYT00000045387	79	168	88	61	113	50	31	35	42	119	88	30	19	19	11	52	42	5	51	27
GSONMT00003273001	A0A060WN71	Calponin	actin binding [GO:0003779]; calmodulin binding [GO:0005516]; actomyosin structure organization [GO:0031032]	GO:0003779; GO:0005516; GO:0031032		156	162	82	108	148	194	81	123	128	131	134	148	95	114	59	96	151	21	144	72
GSONMT00003275001	A0A060WNE8	Coagulation factor III (Tissue factor)	integral component of membrane [GO:0016021]; blood coagulation [GO:0007596]	GO:0007596; GO:0016021		2	0	0	2	1	0	0	0	1	0	0	0	0	0	0	0	0	0	0	1
GSONMT00003277001	A0A060WMB5	Tartrate-resistant acid phosphatase type 5 (EC 3.1.3.2)	acid phosphatase activity [GO:0003993]; metal ion binding [GO:0046872]; response to mechanical stimulus [GO:0009612]	GO:0003993; GO:0009612; GO:0046872	ENSOMYT00000045157	1287	993	402	754	1267	454	827	544	596	651	718	467	148	241	329	309	317	89	338	200
GSONMT00003278001	A0A060WU23	Uncharacterized protein	integral component of membrane [GO:0016021]; peroxisomal membrane [GO:0005778]; ATP binding [GO:0005524]; ATPase activity [GO:0016887]; ATPase-coupled transmembrane transporter activity [GO:0042626]; long-chain fatty acid transporter activity [GO:0005324]; long-chain fatty acid import into peroxisome [GO:0015910]	GO:0005324; GO:0005524; GO:0005778; GO:0015910; GO:0016021; GO:0016887; GO:0042626	ENSOMYT00000044716	529	669	127	197	296	510	611	519	233	436	319	272	69	99	196	192	269	12	109	142
GSONMT00003281001	A0A060WVE2	F-BAR domain-containing protein				10	23	5	12	16	21	7	9	11	11	18	14	4	10	2	8	17	4	7	4
GSONMT00003282001	A0A060WN77	Uncharacterized protein	GTPase activator activity [GO:0005096]; intracellular signal transduction [GO:0035556]	GO:0005096; GO:0035556		205	309	92	175	192	223	124	156	164	185	210	189	87	116	68	140	161	18	144	92
GSONMT00003284001	A0A060WNF4	Uncharacterized protein	integral component of membrane [GO:0016021]; ATPase-coupled transmembrane transporter activity [GO:0042626]	GO:0016021; GO:0042626		0	0	0	0	1	0	0	0	0	0	0	0	0	0	0	0	0	0	0	0
GSONMT00003285001	A0A060WMB9	ABC transporter domain-containing protein	integral component of membrane [GO:0016021]; ATP binding [GO:0005524]; ATPase activity [GO:0016887]; ATPase-coupled transmembrane transporter activity [GO:0042626]	GO:0005524; GO:0016021; GO:0016887; GO:0042626		0	2	0	0	0	0	0	0	0	0	2	0	0	0	0	0	0	0	0	0
GSONMT00003286001	A0A060WU28	Uncharacterized protein	integral component of membrane [GO:0016021]; ATPase-coupled transmembrane transporter activity [GO:0042626]	GO:0016021; GO:0042626		1	0	0	1	2	0	3	2	0	1	0	1	1	0	0	2	1	0	0	0
GSONMT00003287001	A0A060WVE7	S5A_REDUCTASE domain-containing protein	endoplasmic reticulum [GO:0005783]; integral component of membrane [GO:0016021]; oxidoreductase activity, acting on the CH-CH group of donors [GO:0016627]; lipid metabolic process [GO:0006629]	GO:0005783; GO:0006629; GO:0016021; GO:0016627		0	0	0	0	0	0	1	0	0	0	0	0	0	0	0	0	0	0	0	0
GSONMT00003288001	A0A060WN82	Olfactomedin-like domain-containing protein	extracellular region [GO:0005576]; synapse [GO:0045202]	GO:0005576; GO:0045202		0	0	0	0	0	0	0	0	0	0	0	0	0	0	0	0	0	0	0	0
GSONMT00003289001	A0A060WNF8	Fibrillar collagen NC1 domain-containing protein	extracellular matrix structural constituent [GO:0005201]	GO:0005201		2	0	0	0	1	0	0	0	0	0	0	0	1	0	0	2	0	1	0	0
GSONMT00003290001	A0A060WMC5	Uncharacterized protein				0	0	0	0	0	0	0	0	0	0	0	0	0	0	0	0	0	0	0	0
GSONMT00003291001	A0A060WU35	RNA-binding region-containing protein 3	nucleus [GO:0005634]; RNA binding [GO:0003723]; digestive tract development [GO:0048565]; liver development [GO:0001889]; mRNA splicing, via spliceosome [GO:0000398]; pancreas development [GO:0031016]	GO:0000398; GO:0001889; GO:0003723; GO:0005634; GO:0031016; GO:0048565	ENSOMYT00000035066	90	118	41	35	53	93	78	58	35	57	53	80	37	33	28	66	49	34	57	56
GSONMT00003293001	A0A060WVF2	Uncharacterized protein				16	19	12	29	21	22	14	9	15	13	9	18	4	7	12	9	12	0	10	7
GSONMT00003294001	A0A060WN87	Aamy_C domain-containing protein	alpha-amylase activity [GO:0004556]; cation binding [GO:0043169]; carbohydrate metabolic process [GO:0005975]	GO:0004556; GO:0005975; GO:0043169		66	48	25	46	31	66	39	45	26	43	31	53	20	13	61	48	26	15	48	45
GSONMT00003298001	A0A060YCL2	40S ribosomal protein S19	ribosome [GO:0005840]; structural constituent of ribosome [GO:0003735]; translation [GO:0006412]	GO:0003735; GO:0005840; GO:0006412	ENSOMYT00000069692	4240	4330	1825	3710	3323	2623	4075	2752	2364	2527	3377	3713	1825	2170	3069	1993	2084	3439	3723	3299
GSONMT00003300001	A0A060Z709	Vitellogenin domain-containing protein (Fragment)	lipid transporter activity [GO:0005319]	GO:0005319		104	585	205	61	219	473	356	99	238	308	374	224	48	80	16	110	185	17	137	68
GSONMT00003301001	A0A060Y4S9	Uncharacterized protein	DNA-binding transcription factor activity [GO:0003700]; intrinsic apoptotic signaling pathway in response to DNA damage [GO:0008630]; negative regulation of transcription by RNA polymerase II [GO:0000122]	GO:0000122; GO:0003700; GO:0008630		9	14	1	3	4	3	1	0	3	1	4	6	5	7	2	6	7	2	8	1
GSONMT00003303001	A0A060Y5E9	Bms1-type G domain-containing protein	nucleolus [GO:0005730]; ribosome biogenesis [GO:0042254]	GO:0005730; GO:0042254		274	489	152	180	284	506	598	311	207	253	265	129	38	36	85	97	76	46	86	106
GSONMT00003304001	A0A060XY59	Protein kinase domain-containing protein	ATP binding [GO:0005524]; protein kinase activity [GO:0004672]	GO:0004672; GO:0005524		15	56	13	7	32	54	21	19	15	28	29	24	4	11	4	22	25	2	18	6
GSONMT00003305001	A0A060XYQ0	RNA polymerase II-associated factor 1 homolog	Cdc73/Paf1 complex [GO:0016593]; histone modification [GO:0016570]; transcription elongation from RNA polymerase II promoter [GO:0006368]	GO:0006368; GO:0016570; GO:0016593	ENSOMYT00000047194	65	93	23	39	57	68	79	50	28	44	47	67	29	26	44	27	28	15	46	31
GSONMT00003306001	A0A060XXK1	ADF-H domain-containing protein	actin binding [GO:0003779]; Arp2/3 complex binding [GO:0071933]; negative regulation of Arp2/3 complex-mediated actin nucleation [GO:0034316]	GO:0003779; GO:0034316; GO:0071933		12	11	3	8	20	4	2	14	6	7	6	1	3	0	5	4	1	6	5	2
GSONMT00003307001	A0A060Y4T1	SAM domain-containing protein	RNA binding [GO:0003723]; translation repressor activity [GO:0030371]; regulation of mRNA stability [GO:0043488]	GO:0003723; GO:0030371; GO:0043488		29	48	13	18	25	18	21	13	13	27	23	23	5	10	7	11	13	4	8	9
GSONMT00003310001	A0A060YEC6	Uncharacterized protein				10	12	3	2	1	5	0	3	3	7	3	10	2	3	1	8	4	0	8	3
GSONMT00003311001	A0A060Y6W6	Angiomotin_C domain-containing protein				48	43	31	26	20	21	38	37	20	43	31	48	6	1	25	14	18	9	21	33
GSONMT00003312001	A0A060Y7J7	Uncharacterized protein				29	38	16	14	10	29	35	24	16	19	28	27	0	5	8	12	12	4	15	14
GSONMT00003313001	A0A060Y6E3	Metallophos domain-containing protein	hydrolase activity [GO:0016787]	GO:0016787		36	43	4	9	10	27	34	15	9	20	17	28	3	4	7	14	14	7	18	16
GSONMT00003314001	A0A060Z3H5	Uncharacterized protein	nucleus [GO:0005634]; DNA binding [GO:0003677]	GO:0003677; GO:0005634		21	11	9	7	10	5	5	3	2	11	7	9	7	5	9	5	9	2	6	5
GSONMT00003315001	A0A060Z4N2	Uncharacterized protein				7	19	4	4	9	19	9	7	5	9	20	11	4	4	5	8	5	2	6	10
GSONMT00003316001	A0A060Z5V7	Uncharacterized protein (Fragment)				3	5	2	0	4	3	0	3	2	5	2	0	0	0	0	2	0	0	2	2
GSONMT00003318001	A0A060Z4P0	Reverse transcriptase domain-containing protein	2-oxoglutarate-dependent dioxygenase activity [GO:0016706]; methyltransferase activity [GO:0008168]	GO:0008168; GO:0016706		1	1	1	0	0	0	0	2	1	1	0	2	0	0	2	1	1	0	1	1
GSONMT00003320001	A0A060ZEL2	S-AdoMet_synt_N domain-containing protein (Fragment)	ATP binding [GO:0005524]; metal ion binding [GO:0046872]; methionine adenosyltransferase activity [GO:0004478]; S-adenosylmethionine biosynthetic process [GO:0006556]	GO:0004478; GO:0005524; GO:0006556; GO:0046872		91	84	42	63	64	67	73	51	50	65	104	70	29	20	25	55	65	20	80	53
GSONMT00003321001	A0A060Y1C7	Uncharacterized protein	extracellular region [GO:0005576]; serine-type endopeptidase inhibitor activity [GO:0004867]	GO:0004867; GO:0005576		11	35	8	2	22	6	0	4	4	10	4	5	3	9	7	2	7	1	11	2
GSONMT00003323001	A0A060Y1Z1	Uncharacterized protein	nucleus [GO:0005634]; protein ubiquitination [GO:0016567]	GO:0005634; GO:0016567		32	42	13	19	31	36	40	22	13	31	22	21	12	7	11	18	12	12	14	12
GSONMT00003324001	A0A060Y0S6	LisH domain-containing protein	nucleus [GO:0005634]; protein ubiquitination [GO:0016567]	GO:0005634; GO:0016567		10	22	4	16	16	20	17	11	3	16	10	9	2	4	2	10	11	1	7	4
GSONMT00003325001	A0A060Y821	Uncharacterized protein	nucleus [GO:0005634]; protein ubiquitination [GO:0016567]	GO:0005634; GO:0016567		15	36	8	10	11	35	32	17	11	18	14	12	4	8	4	11	14	0	16	4
GSONMT00003326001	A0A060Y8P4	Uncharacterized protein				78	88	33	72	70	44	67	47	47	71	58	71	29	24	46	35	34	35	50	37
GSONMT00003327001	A0A060Y3R0	Uncharacterized protein				1	2	2	4	1	2	3	1	0	2	0	0	1	4	1	1	3	0	2	3
GSONMT00003332001	A0A061AF03	Bis(5'-nucleosyl)-tetraphosphatase [asymmetrical] (EC 3.6.1.17) (Diadenosine 5',5'''-P1,P4-tetraphosphate asymmetrical hydrolase) (Nucleoside diphosphate-linked moiety X motif 2)	bis(5'-nucleosyl)-tetraphosphatase (asymmetrical) activity [GO:0004081]; nucleotide binding [GO:0000166]	GO:0000166; GO:0004081	ENSOMYT00000023585	79	43	31	35	50	57	67	56	22	51	46	62	34	35	74	32	48	36	96	70
GSONMT00003333001	A0A060XUQ1	DH domain-containing protein	cytoskeletal anchor activity [GO:0008093]; dynein complex binding [GO:0070840]; guanyl-nucleotide exchange factor activity [GO:0005085]	GO:0005085; GO:0008093; GO:0070840		12	10	4	12	2	12	5	11	6	7	6	19	0	0	8	7	3	2	11	4
[truncated: 44,717 more rows]
