# Supplementary material for: Taxifolin Modulates Transcriptomic Response to Heat Stress in Rainbow Trout, Oncorhynchus mykiss
Source: Animals (Basel). 2022 May 22;12(10):1321. doi: 10.3390/ani12101321 (PMC9137817; doi:10.3390/ani12101321)
Supplement: Supplementary file 1 [file animals-12-01321-s001.zip › Table S2.csv]

genes	logFC	logCPM	F	PValue	FDR
GSONMT00020438001	5.54043295982212	9.59966499063769	662.956060907374	4.4955229647016e-18	9.79484543549185e-14
GSONMT00026599001	11.6317101564479	7.16612946661294	344.484836642598	4.86708368042084e-14	5.30220096145047e-10
GSONMT00080903001	9.47982569142587	9.07876488101868	304.214541622433	2.52558320093881e-13	1.83424689273516e-09
GSONMT00049865001	2.8665009887773	4.83289415806615	215.119097286365	6.23390829984578e-13	3.27175238158809e-09
GSONMT00033935001	2.82430319354307	5.03427065495544	211.205542805454	7.50815215161578e-13	3.27175238158809e-09
GSONMT00003732001	2.68294546669603	6.32022295646718	198.486376590723	1.4053054663085e-12	5.10313258332159e-09
GSONMT00005717001	3.35298569033641	5.4532468484111	187.07184208937	2.54598914183532e-12	7.18307091039823e-09
GSONMT00049906001	2.96900993198092	5.14045115127476	186.412968929908	2.63744112737222e-12	7.18307091039823e-09
GSONMT00004527001	2.28959610448464	4.64581705182675	157.966841869778	1.36134280403423e-11	2.97365775526767e-08
GSONMT00013031001	2.77936426359165	6.78809568897514	156.002271882265	1.53921992827446e-11	2.97365775526767e-08
GSONMT00041676001	2.26334382591139	3.07029317747023	155.887162780441	1.55040057992554e-11	2.97365775526767e-08
GSONMT00061536001	1.8556196633026	4.99192652449938	155.01760601826	1.6377773574083e-11	2.97365775526767e-08
GSONMT00040095001	3.1038286388085	8.43287411862468	150.340418181342	2.20994224040497e-11	3.70386319491874e-08
GSONMT00054803001	3.25066378225098	2.56559000403193	148.763424845345	2.44938274352541e-11	3.81193937256655e-08
GSONMT00068094001	3.04740499809444	9.9328420981459	146.897046261046	2.76993504272585e-11	4.02342298072739e-08
GSONMT00081666001	2.16866790812355	9.64019731620347	143.107015387969	3.5709597613846e-11	4.79565112570861e-08
GSONMT00071511001	3.42034166428043	6.00313548545119	142.419151250469	3.74178764168562e-11	4.79565112570861e-08
GSONMT00013030001	2.8273055805905	6.51559176694278	139.049440371416	4.71787199445916e-11	5.44532860043045e-08
GSONMT00071269001	2.83125648975051	6.41426831044504	138.956243723622	4.74854247329625e-11	5.44532860043045e-08
GSONMT00068869001	2.73329738479964	9.10200480867966	134.170614084105	6.65755671451508e-11	7.25274228479273e-08
GSONMT00006931001	1.88769953315323	9.88076342176161	132.122792155133	7.71791359137586e-11	8.00751911089987e-08
GSONMT00023731001	2.71673641940675	10.3876553595706	125.951564042129	1.21967912493411e-10	1.19862653505776e-07
GSONMT00082181001	3.62425068611226	3.00925074697404	126.075749434799	1.26530247412927e-10	1.19862653505776e-07
GSONMT00030559001	3.9121965560596	4.77656559594041	129.847714914995	1.6459752039659e-10	1.49427115600037e-07
GSONMT00001008001	2.33663088501714	4.06172539614716	121.023538427385	1.78254130180979e-10	1.55352039535327e-07
GSONMT00032900001	4.39811953189967	5.04039819132392	131.871927192824	2.1420673007243e-10	1.79505239800696e-07
GSONMT00001009001	1.94578785044548	3.52466131291322	116.143221599796	2.63009192775716e-10	2.12238677488789e-07
GSONMT00045283001	2.44527716162306	9.21696112888811	114.127833320219	3.10094185659879e-10	2.39675003886133e-07
GSONMT00046981001	2.3076663940878	11.7390710689044	113.783964281008	3.19009322227733e-10	2.39675003886133e-07
GSONMT00045780001	4.43777806912532	3.54327440857934	122.344488129102	4.16450453661159e-10	3.02454082812311e-07
GSONMT00034552001	2.48516218682694	6.36293442578307	108.156293370896	5.12684041490041e-10	3.60334190193065e-07
GSONMT00082810001	4.33875813386659	5.28100290819077	120.170977437024	5.9403488515427e-10	4.04463502429414e-07
GSONMT00002263001	-4.59352426846593	2.13304573569094	103.658650311051	7.60471700696765e-10	5.01489038322005e-07
GSONMT00028528001	2.46905757069835	3.4771439595725	103.338070175497	7.82569639386275e-10	5.01489038322005e-07
GSONMT00015299001	-1.71905096178861	5.21428983237843	100.579510815461	1.00441295378504e-09	6.25261412487669e-07
GSONMT00039661001	1.86089778366927	3.46902331670143	98.8539164899598	1.17753034703598e-09	7.12667533367219e-07
GSONMT00077490001	5.02535950825186	3.03731059603307	107.95873850397	1.27440860428653e-09	7.50454450545808e-07
GSONMT00075583001	-4.8571489520082	3.59779553896757	109.097710470776	1.31491577818493e-09	7.53931183555088e-07
GSONMT00036385001	2.17536866728257	3.94937910237754	95.5841051549749	1.60178617362648e-09	8.94864542332661e-07
GSONMT00046460001	2.42334214059266	9.69749734695247	95.0475063606217	1.68613409313612e-09	9.18437240531247e-07
GSONMT00058008001	-1.56357092667924	5.43473917284946	94.4536337734687	1.7851678054798e-09	9.48664296238874e-07
GSONMT00045282001	1.83950701857799	8.9153154831721	92.9192194575975	2.07165498895859e-09	1.07469568808166e-06
GSONMT00031501001	1.64358575381021	9.35978560103168	92.3646809070978	2.18721909411517e-09	1.10825882843213e-06
GSONMT00081931001	-3.1225745723223	2.40841672630542	91.0220357343458	2.49719729153075e-09	1.23656669517891e-06
GSONMT00067234001	2.53962395307376	2.08310326449583	90.3903291779068	2.65934062509149e-09	1.28759363421096e-06
GSONMT00079153001	2.83940222466484	1.81490777724416	89.5144616235307	2.90343810525770e-09	1.37521977037728e-06
GSONMT00078319001	-4.10963479687423	3.5207521098113	96.1089477022924	3.2194338836051e-09	1.45040534589608e-06
GSONMT00002179001	2.38147417285163	5.08536000895214	88.4271574691142	3.24101423776329e-09	1.45040534589608e-06
GSONMT00019749001	-2.53028948459224	4.79176966778759	88.3640474961106	3.26188094129374e-09	1.45040534589608e-06
GSONMT00056370001	1.84971176315013	3.74261038150853	87.5808868366479	3.53337618412504e-09	1.53970400599433e-06
GSONMT00050724001	2.30004739082065	5.89619228199695	86.5030901987141	3.94808499721666e-09	1.65827330469857e-06
GSONMT00034783001	-1.86916355027946	4.19091863766292	86.4635626686711	3.96427026491496e-09	1.65827330469857e-06
GSONMT00028384001	1.52930906312953	5.36367085169254	86.2957301400836	4.03380232921902e-09	1.65827330469857e-06
GSONMT00059806001	2.66169691069372	2.39758280048305	85.9452909485266	4.18331194919063e-09	1.68788890275862e-06
GSONMT00082554001	2.79564535556985	1.00493149547053	85.0197024031423	4.6080486987856e-09	1.82545754634801e-06
GSONMT00056920001	1.94007110722315	2.66391921698994	83.8083678672226	5.23644920927517e-09	2.03735277449442e-06
GSONMT00062786001	2.91967171928534	6.02990117401792	85.6075875122186	5.88740053128509e-09	2.25043303115157e-06
GSONMT00051848001	1.49297305826472	6.67204914744252	82.1950932057302	6.22278605243326e-09	2.32818822407354e-06
GSONMT00031090001	1.50401674183361	3.29116304849781	82.0741068148653	6.30453025611983e-09	2.32818822407354e-06
GSONMT00041128001	-1.54598440123498	2.42944749633209	81.8449774183663	6.46256700196021e-09	2.34677349731182e-06
GSONMT00034588001	-5.44576217634149	2.121300869629	85.8299887866162	6.64001775522102e-09	2.37168371886485e-06
GSONMT00062939001	4.72279245942116	2.79987395813342	87.6305954176346	8.22104043887508e-09	2.88903272713242e-06
GSONMT00082795001	1.80008113709401	4.0020255740733	78.9664181189018	8.86274599489283e-09	3.06510332915436e-06
GSONMT00070100001	2.03698417889736	5.49513841026085	78.6237028149144	9.20791857217451e-09	3.13472077891466e-06
GSONMT00001301001	-4.58009714161773	3.09415034679603	86.984349214374	9.37297178906596e-09	3.14182014369491e-06
GSONMT00023306001	-3.20448055573797	1.99907741690851	78.2841125065396	9.56444581294168e-09	3.15742644503596e-06
GSONMT00066614001	-4.26601468263781	1.92870147866389	78.383845116149	1.06420921169287e-08	3.44925558592435e-06
GSONMT00040880001	1.91158789207395	2.90533202622578	77.234416177874	1.07650715918329e-08	3.44925558592435e-06
GSONMT00015936001	-4.39573803217668	1.9093378912836	77.9629956804818	1.09879392333483e-08	3.46964086979988e-06
GSONMT00081321001	2.01922387793761	5.84324220134542	75.777573937029	1.27119475743113e-08	3.95668448212994e-06
GSONMT00002257001	1.99943015515851	7.15359196410407	75.2359339867953	1.35310496204681e-08	4.15231703001068e-06
GSONMT00014661001	2.29752784034094	2.83100332868815	75.0604868121494	1.38085713856748e-08	4.15965780663621e-06
GSONMT00075686001	1.8457733937527	8.78446558422063	74.9807148859439	1.39368009860677e-08	4.15965780663621e-06
GSONMT00054212001	5.22536437605709	5.61274457907289	92.5869158752324	1.47226664990126e-08	4.33483050919576e-06
GSONMT00060870001	1.68695255759859	6.71973669143163	74.1934429581773	1.52742909197296e-08	4.39179202510237e-06
GSONMT00079391001	1.78384395202706	8.38263839618265	74.1682904132434	1.53192672070764e-08	4.39179202510237e-06
GSONMT00042939001	-1.6075831366727	3.24333441905915	73.5313279803039	1.65077624124734e-08	4.64688263542133e-06
GSONMT00032092001	1.98558776066442	6.81083142984348	73.4658005498957	1.6635618026568e-08	4.64688263542133e-06
GSONMT00021034001	4.76787219449114	5.67168490404106	89.0348141626437	1.69613299710117e-08	4.67789186592914e-06
GSONMT00078333001	1.88159311287013	8.96783761857676	72.8277400027001	1.79385892464194e-08	4.88557478126233e-06
GSONMT00053431001	-1.53771081876507	4.00087154911692	72.6354825257526	1.83526981902423e-08	4.93664923665432e-06
GSONMT00026012001	2.7533959950626	3.38961093135746	74.0173351983305	1.96517577391173e-08	5.22161582463277e-06
GSONMT00028101001	1.66719959837027	11.2561805809415	71.6167359687263	2.07282680296252e-08	5.44129522686114e-06
GSONMT00068475001	-1.8112551030611	2.82202794433326	70.259367802188	2.4429237903164e-08	6.22393686219852e-06
GSONMT00030916001	2.22361259336324	3.09060213513195	70.2449698880072	2.44721653477402e-08	6.22393686219852e-06
GSONMT00041745001	1.43749747574744	3.99280747173318	70.1099822506378	2.48786547967708e-08	6.22393686219852e-06
GSONMT00077686001	-5.68825375897743	3.01957146447291	81.1036398556536	2.49923293848954e-08	6.22393686219852e-06
GSONMT00058030001	1.51443891410021	3.35628570879132	70.0251133120576	2.51379862251455e-08	6.22393686219852e-06
GSONMT00077630001	-1.56280833491567	4.35605286175967	69.6712404412895	2.62515104315937e-08	6.42660572228722e-06
GSONMT00032114001	1.99447869053288	9.48112383684726	69.24112015958	2.76779155484926e-08	6.66261941228862e-06
GSONMT00029920001	5.11797884495945	5.48985175368454	85.8751861549037	2.81148991665973e-08	6.66261941228862e-06
GSONMT00064818001	5.21093165344193	6.95453797502608	85.501357510987	2.81329624532106e-08	6.66261941228862e-06
GSONMT00022584001	-2.11876566655289	6.14097463995764	69.0049637625675	2.84968405157833e-08	6.67622753933212e-06
GSONMT00013962001	-2.40846516651051	2.94698033326416	68.8457535584416	2.90638265810719e-08	6.73662397391908e-06
GSONMT00056038001	-4.81356404941053	1.8801782133633	71.2189264380852	3.05115824857847e-08	6.9977511494766e-06
GSONMT00055865001	1.52327761379791	7.60125768428578	68.3176045072942	3.1034529378345e-08	7.04354506349355e-06
GSONMT00051847001	1.7585472317103	8.49297071924507	67.6995927034542	3.35274584344597e-08	7.52037477873243e-06
GSONMT00039681001	-3.59591763642992	1.71838635698016	67.6290043076848	3.38258090837056e-08	7.52037477873243e-06
GSONMT00024794001	2.1906582864577	4.38711281689582	67.4684264539194	3.45153485420522e-08	7.5961657983256e-06
GSONMT00003788001	-1.62208369857481	5.61425325741837	67.0054822170999	3.65905160944379e-08	7.97234164665612e-06
GSONMT00068868001	1.37398115965791	5.71848015275185	66.8663596578294	3.7240427673476e-08	8.00348831300048e-06
GSONMT00081221001	-4.36771378503912	2.00319198298801	69.1952182523132	3.75663357944326e-08	8.00348831300048e-06
GSONMT00075808001	2.0370371832822	2.59818674527699	66.6899023856025	3.80829135311343e-08	8.00348831300048e-06
GSONMT00078871001	-1.94111962774715	1.99588761705797	66.6651369452486	3.82028081766133e-08	8.00348831300048e-06
GSONMT00071424001	1.18160644029627	6.63735202801062	66.0958943392932	4.10752428236633e-08	8.51109680693843e-06
GSONMT00075024001	-1.43599396367079	6.51181463728837	66.0329541107656	4.14070250383456e-08	8.51109680693843e-06
GSONMT00066724001	1.25047188643156	3.52209133377932	65.886079588302	4.21926767742883e-08	8.5915330986747e-06
GSONMT00079280001	-2.81270081194331	5.07402313435821	68.4939303325836	4.277142565776e-08	8.62873909473403e-06
GSONMT00075615001	1.60889805617837	3.09985418524276	65.6312049481574	4.35948809672854e-08	8.68215750060547e-06
GSONMT00028841001	1.48171726318939	6.22818677106992	65.5887794527263	4.38331799645035e-08	8.68215750060547e-06
GSONMT00017883001	2.16943851835183	2.99421280046139	65.4704781949142	4.45051969754687e-08	8.73584893424787e-06
GSONMT00028988001	-1.9169747448125	4.85236891649964	65.3202502490851	4.53748108983237e-08	8.75687245186517e-06
GSONMT00072522001	1.20887602667054	4.05566474030409	65.3131909769729	4.54161275500626e-08	8.75687245186517e-06
GSONMT00004379001	2.38559243557121	6.95245299186366	65.464442330978	5.00618255355151e-08	9.5486019750572e-06
GSONMT00028083001	-4.66558181102197	3.52433114648707	74.8866687809904	5.03988079278308e-08	9.5486019750572e-06
GSONMT00040595001	2.20441997353126	3.97107480039628	64.3694837704761	5.1326956606039e-08	9.64061836665842e-06
GSONMT00038445001	2.31860393982175	5.28214217857389	65.0002305027918	5.18455092750072e-08	9.65478594943468e-06
GSONMT00077660001	1.79267967940361	3.67245688150644	64.0393675565149	5.35885351868388e-08	9.81253844715386e-06
GSONMT00013475001	1.44604654626136	4.92842343244202	64.0386799754816	5.35933575918538e-08	9.81253844715386e-06
GSONMT00009294001	1.14123377517728	4.75555181711824	63.8595316931513	5.48660970659362e-08	9.86718841868107e-06
GSONMT00078972001	-4.07619179104249	2.88103012458609	69.616900247555	5.52340573050873e-08	9.86718841868107e-06
GSONMT00066464001	5.6208317333954	3.27418882842952	79.1538284000719	5.56645095873929e-08	9.86718841868107e-06
GSONMT00082496001	-2.36746335590843	2.81160177436546	63.7441372505818	5.57033309848436e-08	9.86718841868107e-06
GSONMT00034017001	1.49991074202751	6.06914712792293	63.6113017322035	5.66843903382284e-08	9.95999594104291e-06
GSONMT00043777001	-5.26001041969592	1.62290245089333	65.9430978967221	5.71733892408843e-08	9.96555043824309e-06
GSONMT00003461001	-1.43531505986062	5.72476466282042	62.9490665868799	6.18647440599509e-08	1.06651135613595e-05
GSONMT00070761001	1.55852842275814	6.68984791316617	62.8661242648243	6.25491190836443e-08	1.06651135613595e-05
GSONMT00037919001	3.35336293396474	2.02753207214738	65.0909943762048	6.26553394462097e-08	1.06651135613595e-05
GSONMT00061955001	2.56708919973844	4.13936653921128	65.2073774276671	6.36391542405207e-08	1.07486038185462e-05
GSONMT00038863001	1.86349661335238	4.08134454073105	62.2119931948779	6.82448769003175e-08	1.14378413684932e-05
GSONMT00048182001	2.45663410244207	3.87443053475599	63.3238530223077	7.04422386916857e-08	1.17159961573622e-05
GSONMT00038977001	-2.60241657704477	2.36903218291252	61.7162308514556	7.29381744764131e-08	1.2039219284031e-05
GSONMT00054087001	-1.80982848443818	2.46469955275149	61.4150892027721	7.59600735197721e-08	1.24437449763067e-05
GSONMT00019457001	1.46101721882431	4.60068480962717	61.1058500912417	7.92058643379028e-08	1.27900331537804e-05
GSONMT00001712001	-4.58296548489963	1.57633891941842	62.3116362234704	7.92479564788122e-08	1.27900331537804e-05
GSONMT00060590001	-3.41716837194289	1.06091450586897	60.9207882440685	8.12203940312813e-08	1.29909134696144e-05
GSONMT00071764001	2.38941115063957	4.62665852284878	62.1929285741157	8.16851085614638e-08	1.29909134696144e-05
GSONMT00015236001	-1.92026251886548	3.96985827166165	60.5324207191694	8.56320894350426e-08	1.35199417725414e-05
GSONMT00047475001	1.6144498730792	2.61466320813501	60.4504964721758	8.65956908316677e-08	1.35737187902185e-05
GSONMT00059276001	-1.23046204934492	4.4765679150214	60.3104993584802	8.82698250109934e-08	1.37373067667109e-05
GSONMT00058525001	1.8944419865322	2.05975742770784	60.205519760211	8.95483534203137e-08	1.38374434349064e-05
GSONMT00073889001	1.20155244222902	6.10763363695957	59.6776385375316	9.62908704763121e-08	1.47034194185937e-05
GSONMT00041655001	-1.52666446725669	2.86688889086866	59.6617540054118	9.65021560886223e-08	1.47034194185937e-05
GSONMT00064844001	-3.88332929030285	1.23879587647488	59.4987480802449	9.8699800142781e-08	1.47258302463677e-05
GSONMT00070521001	-4.23217890869248	2.36581566122541	63.9392167654681	9.88013369385486e-08	1.47258302463677e-05
GSONMT00000190001	-2.18423113114316	4.23020059982977	59.4827921007894	9.89178327098952e-08	1.47258302463677e-05
GSONMT00055115001	-4.2191469367675	0.960824647303462	59.4510805915504	9.9352719213147e-08	1.47258302463677e-05
GSONMT00077886001	1.77503154229471	4.82137016454806	59.1799326253983	1.03157461489867e-07	1.4980094786307e-05
GSONMT00055456001	-2.79587901131138	2.99045942518817	60.3993608508237	1.03264487945869e-07	1.4980094786307e-05
GSONMT00070058001	-1.77041653181874	4.52894099769507	59.1662719234042	1.03353306283057e-07	1.4980094786307e-05
GSONMT00024720001	-5.17198855243075	2.77065166004802	67.5514177151461	1.03818354724268e-07	1.4980094786307e-05
GSONMT00057795001	2.0717485458306	2.24516971328155	59.0626768199124	1.04851743102081e-07	1.50276426993395e-05
GSONMT00063720001	1.43186316158852	6.48627993941416	59.0164969063246	1.05527323893838e-07	1.50276426993395e-05
GSONMT00036363001	2.06276797226242	3.72591285622979	58.9450403161182	1.06582056254815e-07	1.50792846862331e-05
GSONMT00035492001	1.70518597338876	2.80625787429207	58.7638852463038	1.09307848163606e-07	1.53651573921849e-05
GSONMT00080089001	1.53677353918756	6.37842155183467	58.6023977155946	1.11801855705483e-07	1.56149925135325e-05
GSONMT00045162001	-2.01427165586518	3.10612148558847	58.4059447526593	1.14919842107558e-07	1.59482389798692e-05
GSONMT00030265001	1.29352556921795	4.23021690183654	58.2529027058725	1.17414533881136e-07	1.61913155962165e-05
GSONMT00073181001	1.3797245234905	3.7623259006519	57.9095379312558	1.23229164566886e-07	1.68862706766246e-05
GSONMT00036042001	-3.57058323399607	2.40675570387304	60.2272602604489	1.27360957678409e-07	1.73433784118573e-05
GSONMT00067279001	1.60904523130228	4.13940644940239	57.5655224786716	1.29371054114699e-07	1.75076802922426e-05
GSONMT00046254001	-1.22886114761188	5.47456848827053	57.4118265852135	1.32222254251484e-07	1.77072825195164e-05
GSONMT00005622001	2.10367232442289	4.20362934029988	57.3810919875705	1.3280058829336e-07	1.77072825195164e-05
GSONMT00002446001	-4.8582274657337	0.223078593906103	57.3555074718373	1.33284116633041e-07	1.77072825195164e-05
GSONMT00048563001	2.87691427793151	1.19825281380948	57.2412642522564	1.35466773446864e-07	1.78881821809713e-05
GSONMT00030476001	-1.53324868878561	3.64288224469026	57.135302908737	1.375260700584e-07	1.80507109303158e-05
GSONMT00065256001	-3.33524000743238	1.64058016173698	56.7644393313235	1.45006781101852e-07	1.88639235123135e-05
GSONMT00030283001	2.44620696629492	1.8739983103878	56.7429604227642	1.45453421611376e-07	1.88639235123135e-05
GSONMT00082010001	1.50731250245167	3.39207057253099	56.5994269628385	1.48476887508055e-07	1.90961627022829e-05
GSONMT00062303001	2.01161608692378	1.61859483546255	56.575054831436	1.48997046970263e-07	1.90961627022829e-05
GSONMT00019536001	1.4621185757525	4.37949867248284	56.4953294254567	1.50712504146457e-07	1.91120627805019e-05
GSONMT00081654001	1.36274616782359	3.86709305619342	56.487807016598	1.50875472656798e-07	1.91120627805019e-05
GSONMT00020938001	1.53705069981377	4.54121855491916	56.1575520235568	1.5822314746784e-07	1.99269707342734e-05
GSONMT00030695001	-2.20417738642146	3.61622172206889	55.734477950897	1.7051725574627e-07	2.1351896368964e-05
GSONMT00039491001	2.71899900501442	2.87996109138865	57.5828402790781	1.76991749621733e-07	2.19129762282167e-05
GSONMT00032805001	1.61942836139506	5.19533890951405	55.3839130732274	1.7700953810199e-07	2.19129762282167e-05
GSONMT00036276001	1.22138020512111	4.61205108353574	55.3255659629526	1.78521970157627e-07	2.19753485073129e-05
GSONMT00045120001	1.84992283225944	1.95815894722586	55.1465178898193	1.83251762403888e-07	2.24308393216624e-05
GSONMT00003303001	-1.6812441124614	4.48737485136039	54.6559199073217	1.96926140122848e-07	2.39321223975686e-05
GSONMT00078004001	1.79867622456255	9.86860761673852	54.6288112005264	1.97713513473579e-07	2.39321223975686e-05
GSONMT00046156001	1.17130806933553	4.98124409257259	54.3369009908581	2.06412991272953e-07	2.47900135352405e-05
GSONMT00005245001	-4.52513620068742	1.29650916146658	55.1490781128121	2.07076485377904e-07	2.47900135352405e-05
GSONMT00021907001	-1.23091080285117	3.69286280228601	54.1826465711765	2.11177903930747e-07	2.51274656421888e-05
GSONMT00022899001	1.32413344549842	5.64445488379365	54.1499941028626	2.12201839460379e-07	2.51274656421888e-05
GSONMT00057236001	1.72696016043477	6.56571255249786	54.0875268206553	2.14175841680478e-07	2.51557210684731e-05
GSONMT00007777001	-2.27652756591132	3.22222349073246	54.1152634319199	2.1474959237819e-07	2.51557210684731e-05
GSONMT00008833001	-4.47038385958836	2.24283541586594	58.6498674099196	2.17598383123366e-07	2.53531207031652e-05
GSONMT00048035001	1.41034113581568	3.63374233387272	53.8906613748256	2.20529020973375e-07	2.55579058987654e-05
GSONMT00041844001	-3.29106746154658	7.95510608993987	59.8651221480511	2.23474528667864e-07	2.57622382572245e-05
GSONMT00025748001	1.07965346498807	5.3372147717033	53.2292297376282	2.4342577127144e-07	2.77964327277657e-05
GSONMT00063747001	-1.17587969160339	4.90275941562747	53.2067613054532	2.4424777120717e-07	2.77964327277657e-05
GSONMT00001342001	-5.73422247312284	0.455134265563458	57.3755830066557	2.44947451979577e-07	2.77964327277657e-05
GSONMT00008802001	1.8559973784824	4.62551911497966	53.0960881656128	2.48341122062904e-07	2.80355252202412e-05
GSONMT00065487001	-2.01273417435992	3.30114968535477	52.9191444564354	2.55041785751852e-07	2.86435589070172e-05
GSONMT00060099001	-1.93996228027714	4.52140249262671	52.8783288599032	2.56615247845848e-07	2.8672477025976e-05
GSONMT00075593001	-5.77634394736424	2.70944133479118	61.4903939541263	2.6159246410664e-07	2.90794724895688e-05
GSONMT00062813001	-3.91941043580917	1.79489261542185	54.5249494015472	2.65034909406656e-07	2.93125919094021e-05
GSONMT00015458001	2.9876567101187	1.19992684709395	52.529911543759	2.70485946667944e-07	2.97643828585918e-05
GSONMT00065818001	-1.65758232860138	2.12917478504747	52.4765281253711	2.72682463628804e-07	2.98553041082632e-05
GSONMT00013428001	5.00586854288379	-0.287470911317771	51.9784136349765	2.9414143619586e-07	3.19612074132539e-05
GSONMT00005500001	2.35818396313483	0.790594695119621	51.9626374014394	2.94850499819352e-07	3.19612074132539e-05
GSONMT00081750001	1.45217870960407	3.70292218557472	51.9208683628924	2.96736826371042e-07	3.20064454107538e-05
GSONMT00018985001	-4.22768427081231	0.466010072284388	51.8573189029193	2.99632061923317e-07	3.21595239664297e-05
GSONMT00045119001	1.80910946990072	2.72604741851178	51.6787088166	3.07935547002789e-07	3.28887240102783e-05
GSONMT00057785001	1.58622303927978	4.51908433321778	51.5395946380924	3.14576712015771e-07	3.3222100588988e-05
GSONMT00037918001	4.66357858358217	9.59006559001417	64.0563106132347	3.1533041481917e-07	3.3222100588988e-05
GSONMT00045277001	1.61981347723175	3.91274490805126	51.5177987398299	3.15631302640009e-07	3.3222100588988e-05
GSONMT00077190001	-4.59613575337156	3.07720716360617	59.0972485959588	3.32827053235391e-07	3.48636338264072e-05
GSONMT00065706001	1.58723464202595	4.43494378791695	51.0821426474818	3.37539904875985e-07	3.51881313274544e-05
GSONMT00014183001	-4.63682357214298	1.3280696772938	52.2192312036139	3.39345165121256e-07	3.52078688460091e-05
GSONMT00011022001	-1.30331498356706	5.80639262496085	50.9438412722287	3.44837465977771e-07	3.56081455389748e-05
GSONMT00074619001	-3.65929057890323	2.45181192233588	54.645711877469	3.5037645329165e-07	3.59148023708301e-05
GSONMT00006516001	2.49272744377153	1.07316075350434	50.826506531546	3.51163680994919e-07	3.59148023708301e-05
GSONMT00029465001	1.63311032450104	3.05363112556087	50.7917241743946	3.53063238174084e-07	3.59148023708301e-05
GSONMT00059083001	-3.83119033622339	2.48854968993686	55.0502956536191	3.5574907021904e-07	3.59148023708301e-05
GSONMT00018926001	-1.337889727642	5.73688080496581	50.7275530531741	3.56597263385004e-07	3.59148023708301e-05
GSONMT00015636001	1.34484599959161	5.68309182545019	50.6746227464908	3.59541269003608e-07	3.59148023708301e-05
GSONMT00064179001	-4.45121565966322	1.84943097439038	54.0518999259848	3.60870812468508e-07	3.59148023708301e-05
GSONMT00071727001	-5.51141616020845	1.11285933617397	52.3804065009418	3.61619263847446e-07	3.59148023708301e-05
GSONMT00037773001	-4.14918265902521	1.28087100571882	51.2229120262984	3.62767148333516e-07	3.59148023708301e-05
GSONMT00030912001	-2.21408023774924	3.90132027819157	51.2758917404802	3.66059419564742e-07	3.59148023708301e-05
GSONMT00004725001	2.56316635990347	2.93549150436711	52.5942585554508	3.66853237014641e-07	3.59148023708301e-05
GSONMT00064472001	-1.20980949204801	6.70288202910456	50.5323325919683	3.67587705557881e-07	3.59148023708301e-05
GSONMT00044767001	1.4781345025103	8.35676338826669	50.4261154762827	3.7372219312856e-07	3.6351156892344e-05
GSONMT00042426001	-1.32482632599096	4.97492948002135	50.3196908817355	3.79980785140239e-07	3.67956504294912e-05
GSONMT00048181001	-2.43460434483405	2.84653143622595	50.7820993190889	3.83550524788122e-07	3.68409126857639e-05
GSONMT00057776001	-2.18839731396978	3.86592999004394	50.8537599269121	3.83829960513513e-07	3.68409126857639e-05
GSONMT00067014001	2.07369151056971	2.91184684669726	50.2042396882538	3.86899708648273e-07	3.69726791755639e-05
GSONMT00036693001	-1.87422350336699	3.75907762438832	49.9197742406456	4.04540929703142e-07	3.82542804764392e-05
GSONMT00036318001	2.2857929965613	6.7556349768695	51.6405999252374	4.05051887223099e-07	3.82542804764392e-05
GSONMT00024997001	-3.44374839343596	1.40909493993713	49.9034706279666	4.05578244449122e-07	3.82542804764392e-05
GSONMT00045339001	2.57495097809436	0.437753448413458	49.8217943767526	4.10818727895579e-07	3.85815450146072e-05
GSONMT00034817001	2.86111871369442	0.508026853618641	49.6898366654047	4.194420227145e-07	3.9152485969819e-05
GSONMT00082713001	1.76433868761459	6.54293370830119	49.6493532234808	4.22126984459862e-07	3.9152485969819e-05
GSONMT00078075001	-2.70358440527689	2.33561262379309	50.0935536959157	4.22289067509981e-07	3.9152485969819e-05
GSONMT00011512001	-3.71276516585954	2.36308515658189	53.1408327754518	4.28208886390713e-07	3.95331153249189e-05
GSONMT00082341001	5.34520624285941	-0.47247301213614	49.4543257994321	4.35326981617411e-07	4.00206931454858e-05
GSONMT00039752001	-4.65682459874798	0.984914972548226	49.8043003785788	4.43854371580776e-07	4.0443590994425e-05
GSONMT00019399001	-2.8419868925412	1.98445875396707	49.3470690212174	4.4436048449158e-07	4.0443590994425e-05
GSONMT00022280001	1.77507694562064	5.54968211370254	49.3084305998381	4.45495770087296e-07	4.0443590994425e-05
GSONMT00079810001	-5.30128807715983	-0.0650089879006354	49.2188556709499	4.51867217633082e-07	4.08517964223634e-05
GSONMT00029153001	1.60962117353742	3.28211780785664	49.0904535228719	4.61174380426793e-07	4.15209396724751e-05
GSONMT00048288001	2.50432581144971	3.60673196947307	51.9815081520472	4.69034494506591e-07	4.18541426917086e-05
GSONMT00058831001	-5.00256724172648	1.41691098266607	51.7066459539975	4.70731346614845e-07	4.18541426917086e-05
GSONMT00024713001	-3.75160541145164	1.15803907855697	48.9560901044285	4.71137950604468e-07	4.18541426917086e-05
GSONMT00022923001	2.62879297313033	2.48619861794856	48.9227460605718	4.73646732420087e-07	4.18541426917086e-05
GSONMT00061229001	-2.93110133444645	1.90207771247843	49.0597299746012	4.75271180136589e-07	4.18541426917086e-05
GSONMT00069564001	-2.48330920856054	1.75397430745861	48.886358879054	4.76401110131436e-07	4.18541426917086e-05
GSONMT00078956001	2.70145067342351	1.00720471387481	48.7415293368755	4.87538559720178e-07	4.26606029686074e-05
GSONMT00035336001	2.75735520063229	9.53020502640275	53.1288672936376	4.9618609081082e-07	4.32436101863446e-05
GSONMT00047276001	2.42185584202645	0.890583630004787	48.5469153241389	5.02953884888538e-07	4.36588017687309e-05
GSONMT00044022001	-3.00367981051324	3.43541436753843	52.3441044281128	5.17352857581594e-07	4.4730492305507e-05
GSONMT00080457001	-2.38213591108017	1.98713165256277	48.2878414870613	5.24305487448485e-07	4.50524624599931e-05
GSONMT00053422001	-1.37100506451447	4.28326744837768	48.2770945317559	5.25212294145321e-07	4.50524624599931e-05
GSONMT00082015001	3.94207724439118	1.50203547594495	51.2851544170105	5.37740956815378e-07	4.59462743807586e-05
GSONMT00063832001	1.44008781786609	3.83306149088259	48.0840869367352	5.41792473791676e-07	4.6049168553146e-05
GSONMT00073363001	2.10120205139472	2.1748817979658	48.0683166316703	5.43172219485888e-07	4.6049168553146e-05
GSONMT00066061001	1.62162108186381	3.19869388898899	48.0161237939222	5.47765968894845e-07	4.60923126172969e-05
GSONMT00079832001	-2.41318221000549	2.32642710590362	47.9757595355174	5.51347676344832e-07	4.60923126172969e-05
GSONMT00001880001	-2.19711726865651	2.82643941874948	47.9695701293396	5.51899145557679e-07	4.60923126172969e-05
GSONMT00060785001	2.40227095539605	0.752344022336126	47.9668344003218	5.52143087622292e-07	4.60923126172969e-05
GSONMT00069528001	-1.17967166125761	4.75289895305	47.9316091509665	5.55294611066126e-07	4.61055949173409e-05
GSONMT00052122001	-2.10170922062577	1.83803271784653	47.9178114927521	5.56534397983324e-07	4.61055949173409e-05
GSONMT00000606001	-2.54832214513257	2.02975912987203	47.7700880062414	5.6999888197171e-07	4.70421804560591e-05
GSONMT00011817001	-3.54772820809748	1.40055705022937	48.1007243355569	5.79501803204384e-07	4.74872723618413e-05
GSONMT00058341001	-1.8101158815741	4.38518779349605	47.6654508037336	5.79750984406544e-07	4.74872723618413e-05
GSONMT00069070001	-3.52994959416473	2.53844463636994	50.9093029251089	6.21319678785407e-07	5.07015474208856e-05
GSONMT00066929001	-1.3849955630926	3.83850184965978	47.1658349959433	6.28891907952217e-07	5.11279734718765e-05
GSONMT00065474001	-4.8850028397682	1.29382741304834	48.8581661844975	6.33246489982407e-07	5.1290611612404e-05
GSONMT00059766001	-1.26355776653517	3.48048667287027	47.0629647468283	6.39563571737037e-07	5.16104114852095e-05
GSONMT00018066001	-3.43308207764547	4.34139794636094	53.1498334519788	6.52366099755996e-07	5.24492715183898e-05
GSONMT00014911001	-5.66694180104859	0.382213129621904	46.8611471887851	6.61078224462244e-07	5.28546037386866e-05
GSONMT00081610001	1.58302863192162	2.35086036825918	46.8502757990614	6.62259354721014e-07	5.28546037386866e-05
GSONMT00012475001	1.38814150763259	3.70568151131467	46.759731185931	6.72186513209714e-07	5.33289046257597e-05
GSONMT00028004001	1.05131146443116	6.19281758042063	46.7514951232334	6.73097520290248e-07	5.33289046257597e-05
GSONMT00062475001	-2.12513049840837	3.94006406511498	47.3407994303958	6.79711625552922e-07	5.33430613860032e-05
GSONMT00010168001	1.34325035814859	2.96610506989276	46.6874949410271	6.80222757648128e-07	5.33430613860032e-05
GSONMT00035094001	1.29626291355462	7.29365497161211	46.6778185885362	6.81307179886373e-07	5.33430613860032e-05
GSONMT00065270001	-1.53029732084882	2.4939395718592	46.662130777321	6.83069310019042e-07	5.33430613860032e-05
GSONMT00012935001	2.3101270815278	5.74334618612412	48.6665774091	6.96500935346836e-07	5.41977227833459e-05
GSONMT00023945001	-2.00144075688523	2.1519900070493	46.441333992072	7.08404677715766e-07	5.48930058999871e-05
GSONMT00072381001	1.10860524176857	5.18702934904521	46.423673741249	7.1047492490345e-07	5.48930058999871e-05
GSONMT00064189001	-2.23057466626348	1.20052256809082	46.3523595439121	7.18902192033347e-07	5.53478479152741e-05
GSONMT00021219001	1.21396072577481	4.3341749473829	46.2549576743083	7.30588858666916e-07	5.60495424388548e-05
GSONMT00073878001	1.19040308326628	3.68874397800797	46.1808455977243	7.39619898839771e-07	5.65432924769156e-05
GSONMT00030642001	-2.27590450848173	1.39623786583394	46.0940096976645	7.50356598691341e-07	5.71635299730313e-05
GSONMT00073608001	1.50050680532274	5.36816736192149	45.9300334230249	7.71097668803193e-07	5.85389407940208e-05
GSONMT00008753001	2.69691171603106	6.0137808798011	49.8491882909911	7.75552183678238e-07	5.867267700688e-05
GSONMT00036728001	1.29980133967822	8.57728814010654	45.8664444642084	7.79308459570799e-07	5.87528467720712e-05
GSONMT00070482001	1.37206069657888	4.02406743749748	45.8435401621119	7.82289244256311e-07	5.87742001857121e-05
GSONMT00001998001	-1.57331887300459	2.33344312624096	45.692930690345	8.02202067377576e-07	5.98106816743092e-05
GSONMT00070874001	-2.68166516004336	5.15273218561081	49.0545226738702	8.0352385612812e-07	5.98106816743092e-05
GSONMT00028874001	1.57099631274628	3.00225403244559	45.6441003331311	8.08776297807127e-07	5.98106816743092e-05
GSONMT00030693001	-1.72707913317765	2.85647281980706	45.6354076501288	8.09952777815279e-07	5.98106816743092e-05
GSONMT00067638001	1.80907418526835	4.78293348202074	45.6203429546009	8.11996076947913e-07	5.98106816743092e-05
GSONMT00062779001	1.9212387533474	3.17189897901788	45.616224827977	8.12555616651163e-07	5.98106816743092e-05
GSONMT00050296001	-2.26773893054041	3.63622511093366	46.7420462087417	8.43762686229265e-07	6.1690944320682e-05
GSONMT00052753001	-1.52057217542456	2.67566274094561	45.3447878132356	8.5038022087579e-07	6.1966836964688e-05
GSONMT00067276001	-2.71298382598763	1.00784963301687	45.3061627007403	8.55916899060784e-07	6.21623913224545e-05
GSONMT00069577001	-1.76463971005525	2.66940829538858	45.1648861031965	8.76505381735731e-07	6.34461769344123e-05
GSONMT00007368001	1.46004983685863	3.78649533727602	44.9831323545573	9.03790867310897e-07	6.52046205859928e-05
GSONMT00024653001	-2.32552361802348	2.76612279750142	45.3714331843473	9.10704151921274e-07	6.54865414589463e-05
GSONMT00017474001	-3.58961866977061	1.40605367042082	45.6260266803463	9.16614605171266e-07	6.56947336101038e-05
GSONMT00032162001	-3.24606504774524	3.616896776046	49.9544074063472	9.29639909130604e-07	6.6145663653026e-05
GSONMT00070804001	-4.25154284363843	0.657571968971455	44.816335049871	9.29647572544711e-07	6.6145663653026e-05
GSONMT00070625001	2.22943693042437	2.47285405234263	44.8013236054084	9.3201389487236e-07	6.6145663653026e-05
GSONMT00002754001	3.1410381231121	3.2274410282205	49.9412699367366	9.43657721389138e-07	6.67545923169693e-05
GSONMT00028823001	1.15625068602323	3.59088353571294	44.4678257627874	9.86315590139614e-07	6.9546420964278e-05
GSONMT00082632001	1.37011480140418	3.28475129689592	44.4223838276532	9.93977954132511e-07	6.98606182730295e-05
GSONMT00045147001	-2.0378280103941	3.58988233892127	44.8020808517245	1.00157761876563e-06	7.01684024362237e-05
GSONMT00029671001	-3.37150886122846	0.780255427933564	44.2751224177461	1.01925841763571e-06	7.11782128315605e-05
GSONMT00068346001	2.43196436015158	1.05333329916961	44.1830436115332	1.03542141418345e-06	7.20759162052044e-05
GSONMT00011563001	-1.63401340957457	4.86055118066093	44.1254691266465	1.04566961048754e-06	7.25574823990523e-05
GSONMT00060035001	-5.08012132894403	2.0602176875742	49.2000285704049	1.052469036143e-06	7.27974455856628e-05
GSONMT00069734001	2.28254698191858	0.836890171536636	44.0289996692109	1.06308988924747e-06	7.32993750219112e-05
GSONMT00059566001	-5.08696148579509	-0.100692967485025	43.9277944605173	1.08170613025957e-06	7.43476756028248e-05
GSONMT00045390001	1.11438365928485	4.42822815232396	43.7256634988156	1.11996031077198e-06	7.67348907267291e-05
GSONMT00067277001	-1.93621114320551	3.14335878679926	43.6346729566541	1.1376600979241e-06	7.77032545879946e-05
GSONMT00020389001	1.08939414669314	2.96593549797863	43.5487431115115	1.15465583708136e-06	7.8617629307277e-05
GSONMT00067013001	2.73467759252667	0.821532951518143	43.4941823363577	1.16559081238523e-06	7.90710380447061e-05
GSONMT00011363001	2.21454624126628	8.15357946284448	45.3716551442054	1.16857326282336e-06	7.90710380447061e-05
GSONMT00006515001	2.14440936616574	1.45695502867684	43.4236318917227	1.17989816336575e-06	7.95326787825904e-05
GSONMT00045970001	1.25593034084779	5.15019070300859	43.4099429858844	1.18269634319622e-06	7.95326787825904e-05
GSONMT00044654001	4.439819283048	0.119291049145386	43.3063197293334	1.20411443785985e-06	8.07238319141242e-05
GSONMT00024093001	-1.42411332116477	4.26617062645331	43.1538118014349	1.23640983454519e-06	8.22211444403918e-05
GSONMT00068563001	-1.63467611688243	3.64251029204472	43.1368118865257	1.24006788630023e-06	8.22211444403918e-05
GSONMT00015937001	-4.30216603146442	0.156997002633569	46.0744160179825	1.24063492529302e-06	8.22211444403918e-05
GSONMT00067987001	-1.72494345260076	3.00357665365041	43.1299683669338	1.24154380947718e-06	8.22211444403918e-05
GSONMT00077835001	1.29398316863718	3.29340261930267	43.0798342271468	1.25241470413398e-06	8.23434013354191e-05
GSONMT00037625001	-1.92494408172587	3.00288480869105	43.072977621647	1.25390951580743e-06	8.23434013354191e-05
GSONMT00007801001	-1.39244795177583	4.53185138044672	43.069227992083	1.25472779710663e-06	8.23434013354191e-05
GSONMT00049294001	1.45626054467526	3.21133430859233	42.9754472992939	1.27538415612096e-06	8.34206087187932e-05
GSONMT00066189001	-1.98986780703609	6.66037065777096	43.4140333555332	1.27879949109955e-06	8.34206087187932e-05
GSONMT00025220001	1.40854460221917	2.60893438449721	42.9086836141693	1.2903155868707e-06	8.39205850947427e-05
GSONMT00060871001	1.30853810550525	5.58872413162383	42.8877440674859	1.29503782216993e-06	8.39770359209476e-05
GSONMT00006122001	1.80437198756885	5.97375371422683	42.8437400625697	1.31891901646231e-06	8.52718324352548e-05
GSONMT00056536001	1.36246364229255	4.34091254030651	42.6670183388484	1.34597809841358e-06	8.66853607452327e-05
GSONMT00034782001	1.48339841291163	3.62606847414493	42.6553143535605	1.34873954895511e-06	8.66853607452327e-05
GSONMT00040001001	3.02925563367195	0.581570310306578	42.5387027671984	1.37659297982123e-06	8.82153171892498e-05
GSONMT00069358001	1.53243109608996	5.10492194361541	42.4141651389951	1.40703399015735e-06	8.99016321922236e-05
GSONMT00018321001	3.26780018988874	4.89804974103798	48.6487517577366	1.42240861039242e-06	9.06182421147079e-05
GSONMT00030347001	1.34017817229902	5.1806125745547	42.2314503242726	1.45303208926044e-06	9.22993095067247e-05
GSONMT00079132001	2.6483829091882	1.43138208997324	42.1609966338289	1.47120462260958e-06	9.31819951087722e-05
GSONMT00049164001	1.64056531293738	1.77821910329776	42.1344395605946	1.4781188446925e-06	9.33485605453919e-05
GSONMT00066060001	1.32897325927557	2.11417422380249	41.9813566782624	1.51867180149766e-06	9.56324312457543e-05
GSONMT00079351001	1.78466358122774	1.88588574868006	41.9483063636275	1.52758543031717e-06	9.59165168753617e-05
GSONMT00016786001	1.31654102975661	3.45144556051886	41.8420216964759	1.5566392395629e-06	9.74599303206793e-05
GSONMT00011289001	-1.19098283227704	3.24755089798131	41.814840010949	1.56416598234168e-06	9.75419892203318e-05
GSONMT00028858001	1.00272376965332	7.4217871918754	41.8049887841502	1.56690362709364e-06	9.75419892203318e-05
GSONMT00038273001	-2.6585763869392	1.65352157030832	41.7610922876513	1.57916609575573e-06	9.76840513150081e-05
GSONMT00073964001	1.56050376300747	1.7333490281413	41.7408749553653	1.58484896758148e-06	9.76840513150081e-05
GSONMT00045258001	-1.70947131749419	1.74486357174533	41.7338829008647	1.58681954540349e-06	9.76840513150081e-05
GSONMT00019902001	1.6483514801395	1.50998244816601	41.7328203197614	1.58711924754511e-06	9.76840513150081e-05
GSONMT00079416001	-2.06295225874582	2.1438950622654	41.6952225593884	1.59776357524506e-06	9.80621768378577e-05
GSONMT00064374001	1.38922594721652	1.88623997314462	41.611521986371	1.62174076865285e-06	9.92541794028321e-05
GSONMT00003946001	-3.25245316393862	1.12516203754055	41.5783645261994	1.63134746430326e-06	9.94644642770849e-05
GSONMT00030731001	1.13249867769835	4.37061234258771	41.5681930212666	1.6343068758581e-06	9.94644642770849e-05
GSONMT00051804001	1.19262529626566	5.15735636098833	41.5464609114645	1.64064949720371e-06	9.95723433010429e-05
GSONMT00072557001	1.14547227101441	5.60339181451807	41.5163533658368	1.64948092998026e-06	9.98302513955831e-05
GSONMT00032683001	1.17405051575155	3.2452389006645	41.4737447695908	1.66206801711674e-06	0.000100311267322706
GSONMT00008949001	1.33888938422272	2.65975807050738	41.4583665405226	1.66663662432621e-06	0.000100311267322706
GSONMT00040790001	-1.23358815414824	4.67158056831976	41.4396448559696	1.67221700955802e-06	0.000100369873840909
GSONMT00051525001	-2.1316614736377	4.5642869517988	42.651681347978	1.67981808587246e-06	0.000100497196720255
GSONMT00065984001	1.31668941170888	3.47509660516256	41.4017883718377	1.68356328267363e-06	0.000100497196720255
GSONMT00078119001	-1.7561689474638	3.24562238266471	41.3620153442607	1.69557449203964e-06	0.000100937642165464
GSONMT00019240001	-2.18128057608	2.74288350956635	41.6180524110001	1.70685364607461e-06	0.000101194550326084
GSONMT00017161001	-1.31390549951443	3.66886928762379	41.3173354695092	1.70917911327332e-06	0.000101194550326084
GSONMT00005249001	-3.89706446390714	0.532714273925734	41.2914561734846	1.71711354171747e-06	0.00010138880717328
GSONMT00076139001	-3.81705876729679	1.08307840572544	41.5464705735007	1.73946681293702e-06	0.000102431088973707
GSONMT00077567001	2.17531448091411	8.62370795558719	43.0719991958273	1.75421677881749e-06	0.000103021226891848
GSONMT00070533001	2.22855535495832	2.9163901945809	42.1116197117245	1.78382186761605e-06	0.000104216535042795
GSONMT00034925001	-3.45713300052572	0.687829379631615	41.0779206639291	1.78413656925658e-06	0.000104216535042795
GSONMT00034441001	-1.39832198410706	2.65040651681299	41.0552908199251	1.79140499440823e-06	0.000104361315556595
GSONMT00081272001	1.64625931684517	2.78408887335118	41.0367403020231	1.79738727940691e-06	0.000104430597449914
GSONMT00040066001	-1.03665034218447	5.44815267520406	40.9947581588201	1.81100654731945e-06	0.000104942049609032
GSONMT00070507001	-1.44095960506619	6.00886859517861	40.9298093253069	1.8322986133869e-06	0.000105713408491596
GSONMT00015921001	2.07184743743217	0.897908881841693	40.924588801374	1.83402186569778e-06	0.000105713408491596
GSONMT00040108001	1.37246431838286	2.83092111309115	40.8724197222686	1.85133987328685e-06	0.000106149981997826
GSONMT00071726001	-2.92500572466145	1.17826159234573	40.8487722666326	1.85924853928788e-06	0.000106163018176989
GSONMT00054590001	-3.53072263383674	3.15080329341769	46.0118365631544	1.86212112803342e-06	0.000106163018176989
GSONMT00035085001	1.24106952453884	1.7841999713289	40.8281222853392	1.86618487065296e-06	0.000106163018176989
GSONMT00070099001	1.26717240110191	5.84238293697688	40.7731089026876	1.88480200481499e-06	0.000106942880419034
GSONMT00009794001	1.13522117923046	2.41635997267705	40.6963980777192	1.91110076942956e-06	0.000108153411855406
GSONMT00067744001	1.71448402533322	3.86422217386495	40.6480118141765	1.92789470229053e-06	0.000108821165216337
GSONMT00017089001	1.56109951407908	4.32993962930878	40.6226387874762	1.93676546341518e-06	0.000109039395134082
GSONMT00023308001	-2.36532135530829	5.60113361821728	42.801887099402	1.95724414081888e-06	0.000109908338505572
GSONMT00068124001	-7.05573475856732	0.231855574042599	46.682046967759	1.97305154110516e-06	0.000110511174749612
GSONMT00069735001	1.77940262260406	2.27381289053868	40.5031472759853	1.97914411523688e-06	0.000110568184571234
GSONMT00033407001	1.98463706130172	4.24100200019245	41.599960152218	1.98553607833019e-06	0.000110641585868691
GSONMT00056266001	-4.01168049384937	0.720269140902999	40.4525527054372	1.9973917635114e-06	0.000111018295263741
GSONMT00023833001	1.02992435758796	8.02002985584275	40.3534702660499	2.03366108507686e-06	0.000112746584533472
GSONMT00078639001	1.90432508227706	1.73622168556407	40.3162679774187	2.04746401565093e-06	0.000112833807620461
GSONMT00038956001	-4.50376048322435	1.40058258884623	42.3837779434658	2.04981235494219e-06	0.000112833807620461
GSONMT00034515001	-2.82227980852237	1.04055330244156	40.3073967762904	2.05077050751343e-06	0.000112833807620461
GSONMT00045526001	-1.01315775047196	5.33320615173425	40.2157709970081	2.08526423958431e-06	0.000114442663103433
GSONMT00069894001	1.47966413115222	4.0715081691437	40.1337903216018	2.11666375860674e-06	0.000115874045157095
GSONMT00018656001	-1.14237398480983	8.00241748344598	40.1002201969577	2.12966999234284e-06	0.000116293859130741
GSONMT00036458001	1.38179678719399	6.66840340916485	40.0575394202758	2.14633202090053e-06	0.000116910705178452
GSONMT00039961001	1.85312596201321	2.61164561743662	40.0436253367414	2.1517945896295e-06	0.000116915961393635
GSONMT00030121001	-2.30073207911042	5.6760119982596	41.9912915348816	2.17960293499819e-06	0.000118132310317762
GSONMT00005339001	-2.44559475511336	2.98803833463428	41.0750760498385	2.1864452059559e-06	0.000118209102102648
GSONMT00066892001	-4.32126697728388	0.938192806352388	40.5063144444264	2.24410480144643e-06	0.000121026127262166
GSONMT00045284001	-1.29961933366483	3.65609536216472	39.602116488118	2.33325242334409e-06	0.000125523219258818
GSONMT00067285001	1.11855726784115	3.68968374529985	39.534305008142	2.36257194448286e-06	0.0001267874815921
GSONMT00070006001	1.14608979214702	5.47841007467983	39.4597639484904	2.39526551259134e-06	0.000128226154762506
GSONMT00007691001	-3.55702231170345	0.772102584490674	39.4145014020403	2.41535815265539e-06	0.000128984861348176
GSONMT00068441001	-1.15189625163046	4.75145468799651	39.3616076692545	2.43907161991611e-06	0.000129932744388098
GSONMT00007305001	-1.00523981483414	3.16634084957844	39.2835487919291	2.4745323474948e-06	0.000131500270212723
GSONMT00013927001	-1.46560233650004	4.12901459762123	39.1845778131056	2.52030382307826e-06	0.000133606763253599
GSONMT00028002001	1.09483563024564	5.66091572540514	39.1709656420646	2.52667100102086e-06	0.000133619193617094
GSONMT00036095001	-1.84365136029644	2.03973458268283	39.0655640099292	2.57657130659671e-06	0.000135928173433726
GSONMT00068090001	1.43875017487339	4.41898355913975	39.0024241308471	2.60697776452606e-06	0.000137200076167859
GSONMT00019534001	-1.4148195045258	5.04900230021716	38.9434866066446	2.63571392510793e-06	0.000138378156627112
GSONMT00081642001	2.35988131574932	4.76780110149397	41.4659482624152	2.6917138642627e-06	0.000140978513640759
GSONMT00027011001	-4.56811804024588	8.03766008036571	47.1099548248646	2.70240079024964e-06	0.000141198821146185
GSONMT00020479001	-1.23442900877045	2.7241255370922	38.728854912171	2.74331854584601e-06	0.000142829827809466
GSONMT00008303001	1.97423101392779	0.97429832962967	38.7222062226768	2.74672745787434e-06	0.000142829827809466
GSONMT00027947001	-1.25574451181952	3.20573490655783	38.6572943019288	2.78025288465959e-06	0.000144040731946146
GSONMT00018387001	-1.4690716374426	4.72610099319165	38.6515596110592	2.78323610011601e-06	0.000144040731946146
GSONMT00071374001	-1.65108523043056	2.9786848786645	38.6190487223835	2.80021456983406e-06	0.000144544088512893
GSONMT00006023001	-3.31175886314548	2.49523875232793	41.8314384646323	2.80623046819138e-06	0.000144544088512893
GSONMT00074915001	-3.05839455071013	1.36871588959943	38.6654514809316	2.84174729499493e-06	0.000145780435652798
GSONMT00064840001	1.30263045764874	3.17240112410084	38.5369118355297	2.84361507033408e-06	0.000145780435652798
GSONMT00011125001	1.77383008119235	3.48301805454376	38.4706789749743	2.89697955772492e-06	0.000148167583576786
GSONMT00033176001	-2.56458020960705	0.748343255846919	38.3525472717139	2.94372775652966e-06	0.00015020594931913
GSONMT00005714001	2.12185127328664	2.07081754423889	38.2890036573506	2.97911855732626e-06	0.000151656624128562
GSONMT00011454001	1.33117005337983	4.27845698034815	38.2501744812217	3.00097285087575e-06	0.000152413045395993
GSONMT00063980001	-2.28648441862908	1.06580127851314	38.2042522987254	3.02704528364003e-06	0.000153101947389395
GSONMT00082237001	1.28088859850758	1.95874558742752	38.2015434517688	3.02859093651685e-06	0.000153101947389395
GSONMT00053581001	2.21809011202458	1.8630869714643	38.1549794499694	3.05529512297463e-06	0.000154094375322619
GSONMT00010249001	1.11643566956961	3.71284464964779	38.0918516586757	3.09190949969592e-06	0.000155580887250288
GSONMT00021725001	-1.41450784402891	3.84545611012747	37.9787265918311	3.1587255850126e-06	0.000158576758171093
GSONMT00056303001	-1.2709853926044	3.33331923576928	37.8980393221924	3.20734446986848e-06	0.000160647405309183
GSONMT00060448001	1.37730871379812	3.94393996302271	37.8008385027507	3.26700055343303e-06	0.000163260110225227
GSONMT00016785001	1.07858346995376	2.53852270843243	37.7533736440221	3.29657057125355e-06	0.000164360822898106
GSONMT00049293001	1.36849145972421	1.99104134527819	37.7294091398787	3.3116109625063e-06	0.000164733743495633
GSONMT00022032001	1.09848980848214	4.10636573466858	37.6931732462241	3.33449535991542e-06	0.000165189347563705
GSONMT00054275001	1.25348572459578	3.99781680988266	37.6909055611073	3.33593321681798e-06	0.000165189347563705
GSONMT00068273001	1.36643260249852	3.93326664567349	37.6483216099341	3.36306013412597e-06	0.00016615499819124
GSONMT00028693001	-1.45327709253779	3.44715206404735	37.5416277942727	3.43208899696835e-06	0.000169181798791734
GSONMT00068775001	2.19649136577394	1.92150815536683	37.4606227686242	3.48552974201613e-06	0.000171334647054042
GSONMT00075257001	1.92877486067704	2.97336174894247	37.8871243027816	3.49148996199718e-06	0.000171334647054042
GSONMT00038836001	-1.55729754052742	2.35919742033825	37.3785846522026	3.54057852367231e-06	0.000173353089603983
GSONMT00036425001	1.57808954720721	1.52971382862144	37.2758420706576	3.61086188756301e-06	0.000176397889700051
GSONMT00043969001	2.81530410631987	0.674453670645274	37.2236015572415	3.64718062548096e-06	0.000177773537959685
GSONMT00017204001	1.69945133481442	5.21866508218347	37.3136448741188	3.68190408669376e-06	0.000178691045014983
GSONMT00021758001	2.12691134257606	0.76295004952116	37.1734718764554	3.68240679326819e-06	0.000178691045014983
GSONMT00027114001	-1.43899989648021	3.70330426141699	37.0798420933571	3.74919859617939e-06	0.00018152786447457
GSONMT00009478001	1.30004044797652	5.18608469429999	37.0570877640704	3.76562949480137e-06	0.000181919147300959
GSONMT00021744001	-3.79778614416578	1.42778606743809	38.6014231922349	3.78890498140478e-06	0.000182638632156742
GSONMT00034712001	-1.79650013960056	2.65182971786636	37.0097296087737	3.80007924761458e-06	0.000182772906505577
GSONMT00022728001	1.22159521250956	3.40001413054266	36.7949026608163	3.96072680413925e-06	0.000190079990327282
GSONMT00056425001	1.59389909546838	3.59453045475613	36.7494946270584	3.99562268318304e-06	0.000191333246200422
GSONMT00018854001	1.14740472221081	3.55151695683524	36.6200926927379	4.09692052545455e-06	0.000195753737738166
GSONMT00076075001	1.49898299570803	2.73583944016169	36.6056978155549	4.10836108193472e-06	0.000195870834252065
GSONMT00041175001	2.05687606559942	0.609522642205046	36.5570232413013	4.14730486226998e-06	0.000197046836172059
GSONMT00037378001	1.6097514079678	3.28460836573019	36.541142590824	4.16009770639004e-06	0.000197046836172059
GSONMT00064552001	-2.37429416530889	2.22301955667407	36.9982547314285	4.16015901593295e-06	0.000197046836172059
GSONMT00053239001	1.12671604294256	5.51710887902793	36.4203858467404	4.25879461317905e-06	0.000201281164928297
GSONMT00036092001	-4.79257676545633	-0.59668658337645	38.4774340131311	4.36848450777343e-06	0.000206018485834129
GSONMT00010845001	-3.89313459560414	0.601134851725317	36.2486224105931	4.40360768533151e-06	0.000207226359066961
GSONMT00066034001	1.26279701093868	2.63160720302497	36.1966342652849	4.44849109975117e-06	0.000208768737055254
GSONMT00066548001	-2.75962041670029	4.41135782964378	39.8077234368918	4.45554721547149e-06	0.000208768737055254
GSONMT00006506001	1.67617678834047	2.32247300520308	36.1525024489931	4.48698357420175e-06	0.000209790553894223
GSONMT00023307001	-1.90891559009616	0.919674639415614	36.1346696673335	4.50264055401062e-06	0.000210071803834654
GSONMT00040197001	2.2623340235397	5.44574809773637	38.5153939122605	4.52967965366891e-06	0.000210881752765253
GSONMT00070803001	-3.61280316027091	0.048455749640364	38.2569391520446	4.54220582805027e-06	0.000210972329501179
GSONMT00048083001	1.98486223431737	2.92213554072572	36.499996604421	4.55099113574234e-06	0.000210972329501179
GSONMT00020428001	1.46598307044302	1.66827385533744	36.0532888687733	4.57485251234973e-06	0.000211237642986108
GSONMT00070937001	1.48095475215939	4.33721561109274	36.0518901646991	4.57610462132565e-06	0.000211237642986108
GSONMT00077815001	-1.40925366942599	1.89868156191288	35.8778329414365	4.73487642868591e-06	0.00021767772910776
GSONMT00076490001	-1.94296195486156	3.96869920827125	36.7287925459482	4.73559957761513e-06	0.00021767772910776
GSONMT00054412001	1.46553964729905	4.56332852109478	35.8211059357963	4.78791239699708e-06	0.000219561127294086
GSONMT00072318001	-2.16577218898455	2.98140406996597	36.5873114018779	4.79672740003602e-06	0.000219561127294086
GSONMT00029001001	1.74756810609122	4.32224450150248	36.119793364826	4.82516737190041e-06	0.000220399888257791
GSONMT00030835001	-2.05919448419991	2.5650940394362	35.8636715633174	4.84465611786447e-06	0.000220827128652785
GSONMT00058444001	-4.9542152934028	0.137994273086576	37.8309205375129	4.89977787780275e-06	0.000222873403761099
GSONMT00043419001	2.36397683293677	1.05082769766298	35.6746247981081	4.92788382369768e-06	0.000223406441767426
GSONMT00053315001	-1.16451296800068	10.2451584924322	35.6703822509074	4.93200378603507e-06	0.000223406441767426
GSONMT00076581001	-1.27167598474596	3.27948700326665	35.6550027931177	4.9469703965912e-06	0.000223619483404417
GSONMT00003161001	1.43176472702099	3.03588831549432	35.5601601703867	5.04036902909087e-06	0.000227369690281225
GSONMT00076582001	-1.27519025384112	3.4849887219671	35.4542403295607	5.14695587718687e-06	0.000231698088124272
GSONMT00046247001	1.21608655256263	2.75762450428187	35.4259337542214	5.17585534172074e-06	0.000232083510993912
GSONMT00078102001	1.8874143406096	0.725694824188109	35.4249904201854	5.17682147709938e-06	0.000232083510993912
GSONMT00002265001	1.2559605963879	4.71213803726617	35.3105887879626	5.29545997773504e-06	0.000236914747422774
GSONMT00072683001	1.51877680494782	3.01882254598863	35.2827644815594	5.32476106844922e-06	0.000237737488031499
GSONMT00009954001	-1.52934212178153	3.9339351277931	35.1535763058914	5.46314266021203e-06	0.000243417080328629
GSONMT00080327001	1.61726382449316	1.7486915813373	35.0749546414252	5.54927650747681e-06	0.000246750278663071
GSONMT00062638001	-1.05285413523175	4.27960607167163	35.0510260966106	5.57578460631359e-06	0.000247148051009721
GSONMT00073304001	1.13099655044835	3.41754124178699	35.0464148562364	5.58090880745286e-06	0.000247148051009721
GSONMT00062903001	1.10103171146246	5.73588694693663	35.0324570162915	5.59645067254455e-06	0.000247333604976472
GSONMT00073651001	1.64438503131548	2.73332796110829	34.998112896707	5.63489378015319e-06	0.000248528473040441
GSONMT00010330001	-1.78405767075579	2.73985021891121	34.9586258456568	5.6794500220647e-06	0.000249987590062112
GSONMT00025427001	-1.24913589708646	3.25756591920515	34.9420018400628	5.69832299414037e-06	0.000250119120939873
GSONMT00034566001	1.39535717490873	2.37161314245863	34.9321990462344	5.7094840117446e-06	0.000250119120939873
GSONMT00033835001	1.71659441481613	0.92634503906151	34.9257169925416	5.71687728235987e-06	0.000250119120939873
GSONMT00035071001	-3.45697035394596	0.911139699238544	34.9823756985436	5.73988406678797e-06	0.000250622432960273
GSONMT00024194001	1.36347567995052	3.13949253398144	34.8841702598215	5.76451317986875e-06	0.000251194426325961
GSONMT00007216001	-1.31065636902831	3.79224937935237	34.8281806547725	5.82939500635479e-06	0.000253514687422072
GSONMT00018144001	2.93124349501204	3.70626492204533	39.1970506801328	5.87344398611756e-06	0.000254921509102648
GSONMT00027397001	2.22739752012908	0.322652532691577	34.7424268279781	5.93031793806366e-06	0.000256878264879783
GSONMT00043450001	-3.7404828416996	-0.350586198588763	34.7209554123611	5.95588479818293e-06	0.000257473845203987
GSONMT00040651001	1.02761395907174	3.97230743565385	34.7093388465566	5.96976720871543e-06	0.000257562946422756
GSONMT00066370001	1.7864037126707	3.14315520920836	34.8924192361124	6.08550943114117e-06	0.000261520866835708
GSONMT00077595001	1.02520344012787	2.46082735611384	34.5972620816813	6.10553302294828e-06	0.000261864869102356
GSONMT00042081001	3.64073546565971	1.41057573821666	36.8585532924173	6.14043785168678e-06	0.000262547455881384
GSONMT00015910001	1.52893722141034	2.63111977583322	34.5647471673873	6.14554812279722e-06	0.000262547455881384
GSONMT00052501001	-1.38169581397416	3.64841268881328	34.5418053364576	6.17395405134309e-06	0.000263244835363333
GSONMT00059565001	-4.19119819309046	0.0938407854672271	34.5317865660431	6.18640391876565e-06	0.000263260485511848
GSONMT00069247001	-1.64699669830487	3.69682329301132	34.4890016755691	6.23987982934893e-06	0.00026501852187496
GSONMT00029838001	1.52901367435776	2.81743211020999	34.465615788467	6.26932233899859e-06	0.000265750963272571
GSONMT00037554001	-1.06415935763918	5.05589625775938	34.4392936490814	6.30264296804499e-06	0.000266644631044202
GSONMT00002094001	-3.6135258851356	2.28704270114708	37.7497121597939	6.36829567176199e-06	0.000268900050574322
GSONMT00040185001	2.57779843135557	5.28453919518778	37.8348329513462	6.40017328947692e-06	0.000269723357120161
GSONMT00071335001	1.29447308263898	4.31154203635478	34.26172818385	6.53253072788182e-06	0.000274769844592836
GSONMT00078994001	2.21150513155259	1.21160365685762	34.2370939515207	6.56513995507719e-06	0.000275459063507754
GSONMT00081504001	-1.30943756659687	4.65117454683947	34.2302718464803	6.57420199302516e-06	0.000275459063507754
GSONMT00019090001	-1.75044435783344	3.09592742838108	34.2050709506083	6.60779571626434e-06	0.000276335226614141
GSONMT00061289001	-3.05099953838738	0.702138209272033	34.1840749408658	6.63592720343265e-06	0.000276980041970097
GSONMT00062080001	2.3520055293983	0.543782492427568	34.1594134498054	6.66913686473045e-06	0.00027783394647944
GSONMT00076835001	3.49654743210618	2.4917992029589	37.5800772125992	6.83129076811245e-06	0.000284046113083271
GSONMT00081932001	-3.11358985911948	0.590288802871428	34.0117738874254	6.87178257767015e-06	0.000285185521528147
GSONMT00037596001	-1.42443802868712	1.76559703372457	34.0021043156274	6.88528719657657e-06	0.000285202732773784
GSONMT00065219001	-1.45826882177937	2.11847626899126	33.9915374495461	6.90007810333438e-06	0.000285273058283585
GSONMT00072658001	1.22772074586764	4.43450200558632	33.9147237514862	7.00864525670253e-06	0.000289212808433778
GSONMT00038325001	-1.43096846008207	2.2852353280459	33.8711393078401	7.07107445314079e-06	0.000290982835016456
GSONMT00005681001	2.03112717641744	1.59904467141254	33.8661569429306	7.07824961257214e-06	0.000290982835016456
GSONMT00065732001	-4.07107130380689	1.3648592292232	35.7184275328882	7.11360557308502e-06	0.000291389964669006
GSONMT00081875001	-2.13497078111568	2.63560503193692	34.366684104288	7.114900918116e-06	0.000291389964669006
GSONMT00077564001	1.60741829878888	4.63717908362116	33.9500965356509	7.13304508262471e-06	0.000291584964840952
GSONMT00082786001	-1.71392168100635	3.5774740412144	33.983278865984	7.16212566870811e-06	0.000292225457059573
GSONMT00014240001	-1.45673628506239	4.89759389138937	33.7817579800132	7.20100828952597e-06	0.000293146117739623
GSONMT00076103001	-1.60874586374795	4.21852183605961	33.7745503286852	7.21159900442618e-06	0.000293146117739623
GSONMT00036476001	2.00014188620772	3.66490895191848	34.7908560750347	7.23772843306958e-06	0.000293660385660559
GSONMT00021220001	1.16012023423394	1.88416336067926	33.6680446269317	7.37009244823584e-06	0.000298475045096956
GSONMT00018153001	1.64436833354374	5.65079440138523	33.8360421710967	7.46622440676631e-06	0.000301807230750695
GSONMT00004427001	-2.1908901355801	4.25258125220222	35.4429597881322	7.48965487034413e-06	0.000302193704287144
GSONMT00015833001	-2.01685471220522	1.02712545641477	33.5265276656697	7.58659501855568e-06	0.000305539246329559
GSONMT00061657001	1.36573289072431	2.15030420496796	33.5096207465258	7.61292097372087e-06	0.000305733918783422
GSONMT00067244001	-1.22334377218306	6.93419536915864	33.5054099127081	7.61949320265276e-06	0.000305733918783422
GSONMT00012554001	-1.30595354881367	4.81847928871456	33.488598812278	7.64579356395763e-06	0.000306225276050568
GSONMT00072629001	1.07089743384813	3.63737208774265	33.4274162442394	7.74235093983748e-06	0.000309032615620795
GSONMT00071165001	-1.21604569809038	2.71406699245849	33.4262187130062	7.74425409073591e-06	0.000309032615620795
GSONMT00071912001	-3.70516801228355	0.0298844603583009	33.404470257101	7.77890631514812e-06	0.000309644647987027
GSONMT00081611001	2.01580210928411	0.699439431392301	33.3987711056961	7.78801482912112e-06	0.000309644647987027
GSONMT00079050001	1.13305338634729	5.69597603605522	33.3581725891916	7.85323798848593e-06	0.000311288925662694
GSONMT00075747001	-2.3299204174659	1.37970393759622	33.3465619235815	7.87200040838617e-06	0.000311288925662694
GSONMT00008950001	1.74987300972769	1.3766250954676	33.3370221418532	7.88745295608074e-06	0.000311288925662694
GSONMT00081518001	-1.20731374128753	2.68311442727869	33.3314906746331	7.89642798771617e-06	0.000311288925662694
GSONMT00009452001	-1.072909498507	2.65816098336477	33.3287945014063	7.90080667759636e-06	0.000311288925662694
GSONMT00071102001	1.2042698077477	2.97141401830477	33.3078563702927	7.93490132087053e-06	0.000312067924150049
GSONMT00069829001	1.12401305661526	4.3019771237433	33.2672246241548	8.00152301613483e-06	0.000313771606646563
GSONMT00003767001	-2.46798335583573	0.899534711027225	33.2638868654021	8.0070228242835e-06	0.000313771606646563
GSONMT00042343001	-2.21289585890387	0.985141640625634	33.24677233067	8.03528825201074e-06	0.000314313932558007
GSONMT00074454001	-3.7945110585221	0.330988290640688	33.2098782054675	8.09659157426215e-06	0.000316144331935526
GSONMT00013982001	-2.19979797301413	2.84896312588293	34.2134354431381	8.21007441124032e-06	0.00032000197007532
GSONMT00017193001	-1.44014996803654	3.09375826209742	33.0883640225223	8.30213524811193e-06	0.000322814616146503
GSONMT00058684001	1.21301622730661	4.11559287946142	33.0826912813198	8.31186890298276e-06	0.000322814616146503
GSONMT00080833001	-1.28957020136427	5.13189899131241	33.0506119237184	8.36714755559353e-06	0.000323902351552318
GSONMT00071570001	-3.2787140203979	0.392046738610185	32.9780540695721	8.49366356421262e-06	0.00032812046407281
GSONMT00074867001	1.42204017671009	3.21219746211635	32.9501802167811	8.54281966147059e-06	0.000329435318201985
GSONMT00069372001	-1.6801577892114	3.90647587632047	33.0961826983884	8.58050272487878e-06	0.000329721328694284
GSONMT00006565001	1.34701719884069	5.58522252820051	32.8566252064803	8.7100884595117e-06	0.000334111632668734
GSONMT00076921001	3.26848567693051	0.181135465332112	32.7876880445136	8.83562866059395e-06	0.000337706449464792
GSONMT00033349001	-3.71467133992972	0.119712892538633	32.7789424582716	8.8516956919802e-06	0.000337706449464792
GSONMT00037659001	-1.20596348688315	5.04384481048815	32.7747648780927	8.85938181877134e-06	0.000337706449464792
GSONMT00079355001	1.83720313100976	1.4781431688743	32.7302429699537	8.94174938880531e-06	0.000340004948836458
GSONMT00027482001	1.55493519036156	3.36381034851228	32.7123813106253	8.97502880719938e-06	0.000340675832145052
GSONMT00057344001	1.18261167223097	1.75738374082104	32.6987863431783	9.00044920014925e-06	0.000341046586387568
GSONMT00070434001	-1.51470665287363	2.09099003352906	32.6898909667235	9.01712462868678e-06	0.000341085262864284
GSONMT00025383001	2.43681262205059	0.603478180311204	32.6505094402867	9.09135598219483e-06	0.000343297164887454
GSONMT00011031001	-1.46885489763337	2.8801548917416	32.605421622158	9.17716295958281e-06	0.000345937762220398
GSONMT00027295001	2.72325986258569	1.76083158952375	33.984495443513	9.22897232930973e-06	0.000347289894837652
GSONMT00062564001	1.16029288054441	2.7359819364922	32.4881104925569	9.40458753003833e-06	0.000353288195007716
GSONMT00061436001	1.13118698729336	4.701273569566	32.4647388656756	9.45062736481753e-06	0.000354406659250679
GSONMT00008031001	-2.51514332016989	3.28224705296345	34.8372835214611	9.51138603230371e-06	0.000356072300467067
GSONMT00025647001	-1.02099709828963	2.91251499903398	32.3513813005961	9.67744736720653e-06	0.000361173510489493
GSONMT00075025001	-1.07290749298691	6.27351688819853	32.349726221594	9.68080274122747e-06	0.000361173510489493
GSONMT00031766001	1.31031953868133	6.11549067971148	32.2916312801022	9.79938780744095e-06	0.000364972754783801
GSONMT00006109001	-1.86932764570624	5.27838968079982	33.0869535219322	9.86075108541233e-06	0.000366631475510177
GSONMT00054408001	1.25274447717998	3.55197091397499	32.2452075713254	9.89528871164841e-06	0.000367288842332872
GSONMT00032411001	-1.70100418055151	3.62062630429783	32.4748259481835	9.93092946270931e-06	0.000367984848866514
GSONMT00080738001	1.37058880273222	3.11465373790619	32.1786606565402	1.00345502930249e-05	0.000371193177902254
GSONMT00031151001	1.80184159766019	5.95600073278772	32.966155116841	1.01033395261839e-05	0.000373104341688975
GSONMT00008378001	-4.09536980579847	2.49624371521197	36.2907315817217	1.02628937603843e-05	0.000378355210239007
GSONMT00066711001	-3.79978920022932	0.199632097386041	32.0169371192991	1.03819823983775e-05	0.000382099041378124
GSONMT00038203001	1.33579835202287	12.6000867571315	32.0043147403329	1.04096462454036e-05	0.000382292606006385
GSONMT00021122001	-1.46008733297078	5.10862602430774	31.9985379555747	1.04223337602255e-05	0.000382292606006385
GSONMT00071149001	-1.18933299805424	3.17164633848083	31.9894429084621	1.04423433615897e-05	0.000382382818760196
GSONMT00046655001	-1.53811825369261	2.60384567783581	31.9486525681484	1.05326013617918e-05	0.000384456321970006
GSONMT00038635001	-3.02270583957402	0.29172599556225	31.9479072264014	1.05342585008304e-05	0.000384456321970006
GSONMT00078123001	2.89227228402385	1.63939187583945	32.9024427007455	1.05768226621857e-05	0.000385364234387462
GSONMT00071206001	1.01091488256624	3.70057554742051	31.891884773209	1.06596328589923e-05	0.000387733022924414
GSONMT00040835001	1.38432800048558	4.76064096737568	31.8383143140055	1.07810439977001e-05	0.000390844237307636
GSONMT00031982001	1.69639098610349	1.95813858992238	31.8289219251037	1.0802485797263e-05	0.000390971030815227
GSONMT00065337001	-1.73550019104874	2.82098246946803	31.8007383544272	1.08671056060279e-05	0.000392657540537538
GSONMT00059907001	1.66210322548509	2.45232770566569	31.7773019587626	1.09211622573612e-05	0.000393957422621499
GSONMT00035007001	2.45396589753737	1.38796805095127	31.8425786425457	1.10232387380657e-05	0.000396769091036976
GSONMT00052131001	1.26553885359774	2.5974892512381	31.7281331723343	1.10355273163396e-05	0.000396769091036976
GSONMT00060934001	2.16770937184461	4.84215324332812	33.8093674187447	1.11149537587551e-05	0.000398724651145046
GSONMT00061053001	-1.40091712722098	4.14076503134576	31.6883845638459	1.11289367238654e-05	0.000398724651145046
GSONMT00040900001	1.96929590036919	4.96365251933088	33.1675538615839	1.11448188244599e-05	0.000398724651145046
GSONMT00015729001	1.17018160554312	3.44265559091942	31.6487613450197	1.12229107809255e-05	0.000400860295237386
GSONMT00053621001	-5.21736323911684	1.42985649557643	34.9203486509497	1.13360375280594e-05	0.000404238274404841
GSONMT00015938001	-2.77281467325666	0.304287181517517	31.5776956171311	1.13936333387993e-05	0.000405447334780176
GSONMT00023085001	1.55450497625329	7.57363870022838	31.6504345192875	1.14181321290621e-05	0.000405447334780176
GSONMT00042999001	-4.47329458425583	0.00535790832917781	31.5644485064183	1.14257693939337e-05	0.000405447334780176
GSONMT00075166001	-1.79976558899923	4.32185414589273	32.1991938827501	1.16092932927436e-05	0.000411289889857393
GSONMT00029369001	-2.54832584128016	4.61858398605472	34.3736742509983	1.16368288517593e-05	0.000411396610000641
GSONMT00055802001	-2.03409078073405	4.5879491251211	32.7987148115178	1.17195558717943e-05	0.000413180717369992
GSONMT00014793001	1.40067806689951	6.27533029235949	31.41057025061	1.18063967263179e-05	0.000414959948112848
GSONMT00042672001	2.51140717647853	0.980430710064229	31.4039399699569	1.18231051444427e-05	0.000414959948112848
GSONMT00026462001	-2.42909945422895	2.55469710980375	32.7933899081748	1.18271584256508e-05	0.000414959948112848
GSONMT00047783001	3.33358749111561	2.8207926491385	35.4437793447783	1.18753402464152e-05	0.000415980567988575
GSONMT00059804001	1.68094551106656	0.817791923678607	31.3385918073708	1.19891710067076e-05	0.0004192938328959
GSONMT00074544001	4.7153021021651	0.026279877407557	31.2855651738315	1.21535766489588e-05	0.000423683404844021
GSONMT00077582001	-1.0741574587554	3.33274264872366	31.1904648263414	1.23751004731472e-05	0.000430716755765065
GSONMT00082100001	-1.0935056918541	3.81136643787727	31.1267971503844	1.2545127839042e-05	0.000435938190362115
GSONMT00009561001	2.04051253170777	3.22012782342127	32.2890117167872	1.25880793484105e-05	0.000436734192425425
GSONMT00072912001	1.01597828812238	7.51992959632744	31.0940956908857	1.26334480989298e-05	0.000437611394561976
GSONMT00040579001	2.05506529180272	4.84070143758685	32.9031727878563	1.26587961694321e-05	0.000437793414189821
GSONMT00024065001	-1.82439061510295	3.88044292060983	31.8139042261662	1.27033779415017e-05	0.000438638983501489
GSONMT00051546001	-4.11090127631515	-0.364782988900824	31.0286408635418	1.28122740302622e-05	0.000441699092676191
GSONMT00000861001	1.69651463658811	2.41298917562929	30.9854809244482	1.2931699431665e-05	0.000444289010097141
GSONMT00029805001	-1.08310367872937	5.31857649069176	30.9794177466776	1.29485735915038e-05	0.000444289010097141
GSONMT00009608001	2.00413933114155	1.25704234715662	30.9591801965258	1.30050699857546e-05	0.000445447224005934
GSONMT00047240001	1.26743469063169	7.75950446992798	30.9362696465581	1.30693533236503e-05	0.000446149719853592
GSONMT00061796001	-2.32771157429783	1.35426230404633	30.9308145754371	1.30847104363156e-05	0.000446149719853592
GSONMT00080827001	-1.17029512847908	2.35497754905733	30.9111874934809	1.31401276802032e-05	0.000447339221712918
GSONMT00022333001	-1.43206793855208	2.26183808595088	30.8892301058558	1.32024282799355e-05	0.000448758981845921
GSONMT00055745001	1.24850971607981	3.58794643635351	30.8696454822512	1.32582685680767e-05	0.000449955070967687
GSONMT00051370001	1.06730133838782	3.02556137992558	30.8538830849281	1.33033980043195e-05	0.000450784503449632
GSONMT00029919001	4.72651433442793	-0.239260108752576	30.8169936911895	1.34096729139345e-05	0.000453680051939137
GSONMT00070951001	-2.09683611281183	4.47653855262197	32.4314386928618	1.35135689021977e-05	0.000456486262389277
GSONMT00048781001	1.07760737669458	3.05888355788026	30.7716383185155	1.35416091341604e-05	0.000456725355750908
GSONMT00022795001	-1.06726399745656	4.05292434969007	30.6229889675491	1.39840483065621e-05	0.000470192043986689
GSONMT00010515001	1.17839273649256	2.58914738984323	30.615502866806	1.40067433178106e-05	0.000470229465960645
GSONMT00073852001	1.50297796095445	5.13896314386332	30.6309876833937	1.40631003672185e-05	0.000470995705550072
GSONMT00025920001	-1.18142534939285	5.66017534509604	30.5937881632422	1.40728017400907e-05	0.000470995705550072
GSONMT00018470001	1.52503626252274	2.05266320719148	30.5855289797898	1.40980162309962e-05	0.000471115916627216
GSONMT00052553001	-2.50671161851118	0.940148260046328	30.5534017689417	1.41965674160116e-05	0.000472958426391531
GSONMT00066642001	-2.83506279485372	1.24527579792996	30.6618793486926	1.42726480525156e-05	0.000474767108043068
GSONMT00032725001	1.03122726446587	5.51228852635641	30.5162674788538	1.43114156408351e-05	0.000475227692358456
GSONMT00058903001	2.15073616441721	1.42959457225886	30.4569702334624	1.44969167790515e-05	0.000479965176885131
GSONMT00054641001	2.19047077035795	0.581595409357345	30.4505906240489	1.4517030088457e-05	0.000479965176885131
GSONMT00048062001	1.32636234396029	2.61993150922647	30.419680093736	1.46149154361235e-05	0.000481954892218992
GSONMT00000569001	-4.39439863474003	0.126274281806539	30.4158341752549	1.46271447243232e-05	0.000481954892218992
GSONMT00033142001	3.52155943977342	1.07759392969803	32.0181452545005	1.46435716288311e-05	0.000481954892218992
GSONMT00068095001	-2.15540774502392	3.17783951093629	31.777309833425	1.46833692805576e-05	0.00048231740886381
GSONMT00057887001	1.53349035441142	2.11586874860185	30.3933512744838	1.46988598992826e-05	0.00048231740886381
GSONMT00046744001	1.14051194387035	3.45411283262755	30.3669667864438	1.47835099702462e-05	0.000484365586814622
GSONMT00017162001	1.0510667907314	8.20606724556749	30.3595378661017	1.48074402552173e-05	0.000484421183604617
GSONMT00017572001	1.10995621816932	2.65737641875455	30.2708877250844	1.50962884064911e-05	0.00049302695748398
GSONMT00076489001	-2.23194329340288	2.8149190767508	31.5263457646463	1.51273297973563e-05	0.00049302695748398
GSONMT00039230001	-1.40109107845883	3.39164105814839	30.2581239501894	1.5138380510225e-05	0.00049302695748398
GSONMT00003425001	2.00526472636926	0.803391606133596	30.2279933785627	1.52382533889298e-05	0.000495538902743288
GSONMT00031405001	-1.77793659520315	2.96231093214536	30.4311599433351	1.52927345304881e-05	0.000496569448510097
GSONMT00057293001	-1.55356796229429	4.47155233206733	30.0339697182144	1.6142046121642e-05	0.000521343137548959
GSONMT00061135001	-4.04187830398477	0.0848384428932479	29.9548971196475	1.6176990779746e-05	0.000521343137548959
GSONMT00048468001	1.55673087932445	6.18134175643965	30.1385249736841	1.61992520708943e-05	0.000521343137548959
GSONMT00018547001	1.14556956861014	4.0474616175358	29.9182795356206	1.63075859715673e-05	0.000524055579865058
GSONMT00054306001	1.16188914520048	5.29997575118588	29.9104097136323	1.63358033345016e-05	0.000524058632868676
GSONMT00019421001	1.16282065199871	2.72020748071986	29.8833400072404	1.64332697642257e-05	0.000525768108110057
GSONMT00004860001	2.56109848518007	-0.106246088639718	29.8677281607194	1.64897697655271e-05	0.000526427579487304
GSONMT00006465001	-1.00979037727921	2.57068586478215	29.8643000190348	1.65022047360854e-05	0.000526427579487304
GSONMT00065246001	-1.36630978208604	2.09282848873735	29.8325341786533	1.66179176296451e-05	0.000529343844027351
GSONMT00061344001	2.10900301053149	0.685097572856154	29.8226818534867	1.66539862103054e-05	0.000529718323430852
GSONMT00058078001	-1.6913914437909	5.14204482428992	30.228705776089	1.67125026625206e-05	0.000530647391782662
GSONMT00002758001	1.08804852864279	2.88191373201801	29.7970706168545	1.674814725373e-05	0.000530647391782662
GSONMT00046275001	1.27321284202506	1.82269175594517	29.7948711978115	1.67562605813508e-05	0.000530647391782662
GSONMT00072202001	1.593511481121	2.50357526018017	29.7799648437191	1.68113610674226e-05	0.000531619644320761
GSONMT00030719001	1.3574220305006	7.49358652806679	29.757571742265	1.68945078950864e-05	0.000532816261057733
GSONMT00031585001	1.04953330478089	3.34928872195238	29.7566041496178	1.68981107210801e-05	0.000532816261057733
GSONMT00072442001	-1.99649871282112	4.56376867705963	31.0493013361686	1.71655018892026e-05	0.000540465253124199
GSONMT00062862001	1.43264480721309	4.4267028695914	29.6727542537125	1.7213533248761e-05	0.000540670128389155
GSONMT00079022001	-1.34175722324757	3.71611887136737	29.6706216441751	1.72216389343709e-05	0.000540670128389155
GSONMT00070448001	1.05161525009643	8.5768790579052	29.6583742510822	1.72682699178337e-05	0.000541354050316204
GSONMT00057790001	-2.30700420432777	2.55789687628726	30.8459718952154	1.74344350247323e-05	0.000545709575928532
GSONMT00003741001	-1.37993809501974	3.00198790688606	29.6090944531414	1.7457296421066e-05	0.000545709575928532
GSONMT00071202001	1.29451792831621	5.68577643297944	29.5781094246067	1.75773038146003e-05	0.000548673775805891
GSONMT00077062001	1.40226553557015	1.29184081517708	29.5628664236368	1.76366712881324e-05	0.000549739333370284
GSONMT00040096001	2.0128048274424	0.792348319319041	29.5418254649047	1.77189800938061e-05	0.000551515911834066
GSONMT00042196001	1.88338466754971	0.833322110558031	29.4816731426251	1.79566074794101e-05	0.000557319891397987
GSONMT00001884001	-2.80045290133507	2.69414512513523	31.8533045351126	1.80441036790693e-05	0.000559238877609619
GSONMT00003962001	-1.48317139309967	1.28107972612944	29.4355835663985	1.81410343610715e-05	0.00056144439866339
GSONMT00003853001	1.04327641390681	2.69860124967362	29.4006626052966	1.82821466554094e-05	0.000563276990412807
GSONMT00013695001	-2.45374554655354	1.2808527423069	29.39771203083	1.8294124418426e-05	0.000563276990412807
GSONMT00030464001	1.05176217834628	3.45367156507706	29.3953649585267	1.83036583996818e-05	0.000563276990412807
GSONMT00026023001	-3.81445573464572	1.32012566161556	30.9223141366361	1.84550753163313e-05	0.000567135657252789
GSONMT00053522001	1.0669781262797	2.34546941604824	29.3427332078626	1.85188830343644e-05	0.000568016183754617
GSONMT00039691001	-2.13399329498062	2.47580664295383	29.6331910213947	1.85358686731014e-05	0.000568016183754617
GSONMT00078118001	-2.25378827831831	1.0181571243665	29.2800731384104	1.87787246163678e-05	0.000574509634365513
GSONMT00068823001	1.95248227470122	4.78309346879285	30.7792201088633	1.88005034561507e-05	0.000574509634365513
GSONMT00076275001	-1.06558464103513	3.4598273441181	29.2250793794943	1.90100558112202e-05	0.000580099574250512
GSONMT00058805001	1.07546722513915	5.98496322053378	29.2057151412321	1.90922503560281e-05	0.000581792938121875
GSONMT00028115001	1.21507133684394	2.71271414680668	29.190611768566	1.91566282354727e-05	0.000582939407813518
GSONMT00032494001	1.2207733471951	4.8229270036229	29.1605159297479	1.92856188248476e-05	0.000585229892696072
GSONMT00079982001	1.46721346064068	1.37895704481722	29.1432801860266	1.93599177961757e-05	0.000586667439420132
GSONMT00076034001	1.03143463850121	3.13199208595369	29.121715724104	1.94533170580649e-05	0.000588678988973774
GSONMT00030938001	1.3734951476994	6.27565581103134	29.0752744098787	1.96561364946113e-05	0.000592690361803841
GSONMT00053843001	-1.46690787195682	6.19698338863874	29.0739481766307	1.96619622388998e-05	0.000592690361803841
GSONMT00072661001	1.65061514773	2.39203933733033	29.0716219681935	1.96721851258742e-05	0.000592690361803841
GSONMT00059062001	-3.93416307014585	0.108399071084671	29.0665065243974	1.96946861550386e-05	0.000592690361803841
GSONMT00067876001	1.11105362864849	4.23623383602282	29.0482959113389	1.97750164804929e-05	0.000594286978037213
GSONMT00075616001	1.41858499529851	0.895791768561512	29.0356477737387	1.98310201297525e-05	0.000595149127530369
GSONMT00014633001	-1.48421318938302	2.77503984654452	29.0276312717147	1.9866605353598e-05	0.000595396970349648
GSONMT00046351001	1.86342397449894	0.601166154642557	28.969800658297	2.01253895065512e-05	0.000602324157374639
GSONMT00042658001	-1.89705418198953	1.42255431244231	28.9447475392283	2.02386390337763e-05	0.000603339120317792
GSONMT00009139001	-1.20697384088597	3.10090389051553	28.9354072088039	2.02810386820627e-05	0.000603339120317792
GSONMT00060612001	-2.1662234504196	1.04790345287008	28.9311987492099	2.0300174305578e-05	0.000603339120317792
GSONMT00022467001	1.10259888247117	2.2182719573159	28.9306227017253	2.0302795093211e-05	0.000603339120317792
GSONMT00066140001	1.99255359142552	1.79619120401805	28.9565294768321	2.03254504458077e-05	0.000603339120317792
GSONMT00041923001	1.09727961028083	4.29605025521651	28.9123318793176	2.03862034056782e-05	0.000604319183405329
GSONMT00072719001	1.46934753999383	2.09383076497286	28.899201782371	2.04463087763764e-05	0.00060494480187958
GSONMT00031949001	-1.52395953214012	1.87582507030475	28.8955982901122	2.04628382130186e-05	0.00060494480187958
GSONMT00072901001	-1.27032839508671	3.41963561466506	28.8823136544867	2.05239017512256e-05	0.000605673472592317
GSONMT00060781001	-1.46704588110504	2.88744612788341	28.8127520420659	2.08469097680539e-05	0.000612050447175821
GSONMT00065056001	4.20727677312078	2.73339416808723	33.3105348662594	2.08584285317905e-05	0.000612050447175821
GSONMT00043526001	1.52450404698201	1.47428390344228	28.8074533665026	2.08717405109067e-05	0.000612050447175821
GSONMT00080991001	-1.24027126243745	3.66352487300604	28.7711625688308	2.10426772134614e-05	0.000616233670869485
GSONMT00036384001	1.16792739515353	7.39711800328633	28.7637913776838	2.10775833104571e-05	0.000616427362641933
GSONMT00059888001	1.92546208993759	0.653324725664935	28.7577770956639	2.11061106171066e-05	0.000616434233412225
GSONMT00056790001	-1.94957360974247	1.60309721143787	28.7460111520111	2.11620414935332e-05	0.000617240374914459
GSONMT00069013001	-2.94669134023554	4.35917192175387	32.2450443975027	2.16167551312712e-05	0.000629660241711413
GSONMT00022519001	-1.9563300412275	2.15568327055026	28.6405042719195	2.1670873187694e-05	0.000630393838469262
GSONMT00077348001	-1.27359263037922	1.57784704767365	28.6335956236934	2.17046545247843e-05	0.000630534683714666
GSONMT00066664001	1.38261464022777	2.16863140751395	28.6274449975181	2.17347777144242e-05	0.00063056902375749
GSONMT00028925001	-1.9407713626261	2.0908214479077	28.6122325920788	2.18094778822234e-05	0.000631894819279101
GSONMT00078741001	-1.07610276088575	7.56764402489274	28.5788667871085	2.1974303130509e-05	0.000635824856052496
GSONMT00029848001	1.56505420453229	2.2532954846114	28.5269071244792	2.22336946233079e-05	0.000641626143645872
GSONMT00034202001	1.43140405251167	2.36529064914165	28.4733482050568	2.25045720653322e-05	0.000648310884248101
GSONMT00004878001	1.1185119258445	7.33584912542623	28.4610168232428	2.25674475960085e-05	0.000648310884248101
GSONMT00081483001	1.0539091859152	4.54063897665301	28.4529039606675	2.26089182005111e-05	0.000648310884248101
GSONMT00079356001	1.7894811335655	1.49748555590032	28.4508276610985	2.261954500576e-05	0.000648310884248101
GSONMT00076136001	-2.00471378146811	2.03256465680919	28.569918104577	2.2633230570512e-05	0.000648310884248101
GSONMT00059206001	1.38444213829711	3.93853768025443	28.4460794774782	2.26438674000737e-05	0.000648310884248101
GSONMT00000699001	-1.11951682478079	3.48685028617982	28.4347087496401	2.27022296453702e-05	0.000649128844505677
GSONMT00040135001	1.12117223249197	5.19381288802382	28.4102939841554	2.28280982025629e-05	0.000651872350769908
GSONMT00067707001	-1.41420957670902	4.58302842838187	28.3804753800823	2.29828601295288e-05	0.00065543266557876
GSONMT00037425001	1.8183667385902	2.51454867747211	28.6054945591042	2.32182190370841e-05	0.000661279158666652
GSONMT00038885001	-3.76336046173969	0.0353951978117511	28.3168245907677	2.33170602637577e-05	0.000663227296379574
GSONMT00011640001	-3.13265225662608	2.60204568102955	31.0400897017413	2.33728971428844e-05	0.000663948739177529
GSONMT00073259001	1.7245932970037	1.51888706875182	28.2764385438597	2.35318566777376e-05	0.000667498183472858
GSONMT00077095001	-1.02360701719967	2.49511346240456	28.2702199746264	2.35651220891873e-05	0.000667498183472858
GSONMT00078257001	1.09802089960261	5.70772760949505	28.2656211535346	2.35897558873738e-05	0.000667498183472858
GSONMT00037305001	-2.17418577004999	1.21695667761468	28.2219435052552	2.3825123460219e-05	0.000673283774255838
GSONMT00034276001	1.24656816113206	2.39199038478916	28.1884231998889	2.40074941843808e-05	0.000676682125859366
GSONMT00019976001	1.6517573701298	0.593612005793453	28.134374913017	2.43047668673988e-05	0.000684176047166518
GSONMT00001093001	-2.6866180471892	0.660189095733517	28.0889020212441	2.45579870803751e-05	0.000690044838701012
GSONMT00032093001	1.57452695125129	7.19655878769432	28.4054089592772	2.46174999149244e-05	0.000690044838701012
GSONMT00070384001	-1.04389894064556	2.88947246251322	28.0619216566319	2.47095900492581e-05	0.000690512091009863
GSONMT00002430001	-2.30829696877797	0.870294776662331	28.0600750822999	2.47200032581096e-05	0.000690512091009863
GSONMT00032085001	2.69781343258435	5.39254182370596	30.8678535158641	2.47725135223118e-05	0.000691092861234481
GSONMT00022370001	-1.14381198871682	2.30569455357598	27.9517414654557	2.53393837450777e-05	0.000705320783160738
GSONMT00026184001	-1.60665458596066	4.82306330050992	28.2656744200436	2.53472633199402e-05	0.000705320783160738
GSONMT00058306001	-3.30288477294581	-0.364265970234966	27.9289496805991	2.54718372706474e-05	0.000707634133784542
GSONMT00071645001	-1.5030603707636	3.29262100708093	27.9249164187114	2.54953550128908e-05	0.000707634133784542
GSONMT00077836001	1.56664687246073	0.937995672237009	27.91528716634	2.55515985852109e-05	0.000707984947085591
GSONMT00072398001	-2.00824096641219	1.79878043243803	27.9116320913863	2.55729829886341e-05	0.000707984947085591
GSONMT00059379001	3.04272477684262	5.56677772650657	31.9568864263488	2.5665395508918e-05	0.000709641671761809
GSONMT00078336001	1.20736339289942	3.45508363803577	27.8525388357987	2.59214392233853e-05	0.000715812823573027
GSONMT00025024001	2.11083454309744	0.351459799580639	27.8399162010285	2.59965411130728e-05	0.000716978022495734
GSONMT00037689001	-2.12304727433283	1.91270166994601	27.9587690631112	2.63591527796158e-05	0.000724338305068013
GSONMT00058283001	4.27032317109404	2.13369674561979	32.0837889840761	2.63631483348143e-05	0.000724338305068013
GSONMT00079639001	-2.18339090464056	4.03213003336195	29.5579031469043	2.64367876883604e-05	0.00072544676341813
GSONMT00042079001	1.76871334024954	1.55923396939207	27.7602219467647	2.64762228579834e-05	0.000725615023433638
GSONMT00042568001	-1.35487088593291	4.64647618436307	27.6830655894251	2.69498471582391e-05	0.000737013847009799
GSONMT00028644001	-1.27414359783417	3.11167267825347	27.6814607656341	2.69597960375808e-05	0.000737013847009799
GSONMT00050076001	1.3307611339131	3.20284840666507	27.6538978043827	2.71312959709696e-05	0.000740772777713641
GSONMT00057430001	1.16932536765092	4.32943611733525	27.6321021661057	2.7267754175277e-05	0.000743566743392909
GSONMT00011246001	-2.13357008513508	4.76268912869414	29.3870122513793	2.73868727502907e-05	0.000745881479354168
GSONMT00030168001	-1.48361797052333	3.72290086012954	27.5781769541459	2.76085999965503e-05	0.000750377313760274
GSONMT00046412001	1.17089262222864	3.37721322694733	27.5762558490921	2.76208282373664e-05	0.000750377313760274
GSONMT00019088001	-1.64314519644841	1.40960804376609	27.5357416379277	2.78800917154769e-05	0.000756477507218943
GSONMT00056100001	-1.93726658937486	2.58975160427208	27.9248374853501	2.81086751446909e-05	0.000761731112005628
GSONMT00053330001	-4.35009832144283	0.26033804867844	27.5762648483339	2.81606830366312e-05	0.000762192499381517
GSONMT00016980001	-1.50674887882612	4.20390114467571	27.5264724439337	2.84195246613001e-05	0.000768243924715145
GSONMT00077847001	-1.88834410478435	3.9114136698349	28.5312857545383	2.85005956576637e-05	0.000769480766033675
GSONMT00020216001	-2.22618922087541	2.69400207973783	28.4423289820267	2.86185372386582e-05	0.000771708773955304
GSONMT00013204001	-2.67247981943133	4.62843153544422	30.154449212214	2.89998076697566e-05	0.000781023250319723
GSONMT00012751001	2.13694233507313	2.67742823272996	28.4017564430637	2.95238937967984e-05	0.000790954558011491
GSONMT00060255001	-1.84306088004164	4.02328430127042	28.2922480339112	2.95424079165647e-05	0.000790954558011491
GSONMT00078876001	-1.89850806715177	1.0608540112441	27.2845484939873	2.95480627794674e-05	0.000790954558011491
GSONMT00070848001	-2.08630803813784	1.06006763718068	27.2788892007144	2.95868748549612e-05	0.000790967888760607
GSONMT00065049001	1.54347750514106	3.93348941216738	27.4117822128979	3.05741852281389e-05	0.000815361502754824
GSONMT00020466001	1.30338114840247	1.24487384923287	27.129615281258	3.06309751912412e-05	0.000815877368541275
GSONMT00078124001	3.19028832608616	3.61357138672968	30.1602758159935	3.09438683363213e-05	0.000822629069600975
GSONMT00078101001	1.38260735321058	2.01701786852156	27.0837274540156	3.09599704916835e-05	0.000822629069600975
GSONMT00053309001	-1.0139822838752	2.44747243395326	27.0776354341206	3.10039368365576e-05	0.000822687703447094
GSONMT00025688001	-4.49233645924007	1.19765542324197	29.1152552572198	3.10416575138309e-05	0.000822687703447094
GSONMT00050696001	-1.39581233465827	1.15203617537856	27.0635237833883	3.11060432026495e-05	0.000822687703447094
GSONMT00057664001	1.1624510121187	5.00250409399024	27.0552071683575	3.11663908463923e-05	0.000822687703447094
GSONMT00038807001	-1.33692529352277	5.18349214709808	27.0499031769477	3.12049448065089e-05	0.000822687703447094
GSONMT00001076001	4.05735342214525	-0.650188998299051	27.0436427930842	3.12505176531688e-05	0.000822687703447094
GSONMT00026392001	-1.96164235977707	1.38959034464488	27.0417587030758	3.12642472211398e-05	0.000822687703447094
GSONMT00015416001	-2.273544085955	0.809050863994772	26.9651227277368	3.18283218303602e-05	0.000835998618556452
GSONMT00022710001	-1.08238997007735	2.43044759072801	26.9626326128611	3.18468355701237e-05	0.000835998618556452
GSONMT00009005001	-1.07506741471675	6.57528481870325	26.9323073068026	3.20732468396095e-05	0.000839918151612274
GSONMT00041439001	1.0864337249948	3.30577360861848	26.9139754790674	3.22109655915495e-05	0.00084251202678113
GSONMT00015167001	1.1789483889477	2.10461556407971	26.9053218579061	3.2276200527243e-05	0.00084301540979202
GSONMT00020967001	-1.08516265603812	4.55669418637629	26.9011641615327	3.23075944178601e-05	0.00084301540979202
GSONMT00041919001	1.09787207872287	2.37518932188507	26.8910273814346	3.23842749133064e-05	0.000844005480635311
GSONMT00031041001	1.9629339385085	3.75225180306862	28.3304031442139	3.24810416994128e-05	0.000845516053221991
GSONMT00051942001	1.03685575634192	9.60739081415357	26.8566813044679	3.26455692905217e-05	0.000848784801553565
GSONMT00050993001	1.03587939358054	4.39307265869936	26.8190238693444	3.29347033243335e-05	0.000855050228438295
GSONMT00011677001	1.02379458544225	5.95350790946022	26.815094282473	3.29650354272153e-05	0.000855050228438295
GSONMT00028276001	1.07323635240021	6.88346435484794	26.8033601556846	3.30557916663975e-05	0.000856384766738964
GSONMT00018984001	-2.24450683673923	2.76333579873617	28.078146642574	3.34796040452016e-05	0.000866334457169659
GSONMT00055952001	1.75442785916856	1.59327222527822	26.7394444804019	3.3554953860408e-05	0.000867254252325706
GSONMT00036438001	1.51456885358942	1.27866005010141	26.7242309709274	3.36749754246936e-05	0.000868296289412099
GSONMT00018040001	1.23044491751784	2.38959557835526	26.6779425255133	3.40430431859291e-05	0.000874681397329037
GSONMT00075303001	1.48920975887904	1.65326152865692	26.6204674756618	3.45061872458141e-05	0.000885536875985627
GSONMT00038524001	1.90043945760632	0.815466164230626	26.6011063049223	3.46637482915971e-05	0.00088853382091449
GSONMT00042955001	1.47721561140895	2.6063067456864	26.4983429031225	3.55132921350467e-05	0.000909240433652641
GSONMT00019111001	2.1663554594347	0.912257203767297	26.4727385486995	3.57284827873897e-05	0.00091247262833141
GSONMT00038686001	-3.09479872383971	1.15454876236435	27.0947910307637	3.5760239823374e-05	0.00091247262833141
GSONMT00021648001	-1.19161918035238	2.9368131979094	26.468389593175	3.5765174618828e-05	0.00091247262833141
GSONMT00002567001	-1.03781305125444	2.83482649056429	26.4482118808965	3.59359516105016e-05	0.000914687515992534
GSONMT00011546001	1.11350290422	1.88952659028335	26.4338016382807	3.60584596587772e-05	0.000916573688912082
GSONMT00012268001	1.94808852388422	0.446955105811191	26.4291859626168	3.60977959768801e-05	0.000916573688912082
GSONMT00005854001	-3.55597534292741	0.463435418853839	26.4506350447731	3.6142131248136e-05	0.000916573688912082
GSONMT00038947001	-2.76155811946624	0.13196221907319	26.4197537419608	3.61783262559386e-05	0.000916573688912082
GSONMT00064558001	1.1406374448259	2.03219098200427	26.3569085561553	3.67199180240098e-05	0.000928136396643997
GSONMT00061942001	1.07637880771851	4.43339573083338	26.3502270244768	3.67780171497512e-05	0.000928527737727439
GSONMT00072652001	1.21487313657935	3.48561957782331	26.3027929501117	3.71933759412935e-05	0.000936843092495842
GSONMT00003860001	2.25392061206364	0.165247500627591	26.2954332553533	3.72582791701639e-05	0.000937394210807773
GSONMT00053745001	1.04747927427422	9.01826778992188	26.2627923757115	3.75476246381556e-05	0.000942882101259816
GSONMT00046172001	-1.39774048947482	1.56618919145736	26.2366170713642	3.77814285704313e-05	0.000945615634591401
GSONMT00020443001	1.23221335813754	3.55889715040333	26.2343161300129	3.78020569914223e-05	0.000945615634591401
GSONMT00028099001	1.04758674947026	6.29801913424548	26.2057058525801	3.80595837283805e-05	0.000950741140028783
GSONMT00027210001	-1.83224295717777	0.453852601890654	26.2018732600184	3.80942268792513e-05	0.000950741140028783
GSONMT00063102001	-1.6627119488449	3.08910501203184	26.4261450276005	3.8253994437986e-05	0.000953038343107935
GSONMT00079030001	1.04022986324235	2.99189750034444	26.1820728401216	3.82737539113018e-05	0.000953038343107935
GSONMT00070158001	1.51946605223915	1.21131355378447	26.1696486070991	3.83868738328468e-05	0.00095476393501149
GSONMT00071870001	1.58349134587804	5.39734088628082	26.6795541927908	3.85132489774035e-05	0.000956814901618777
GSONMT00025863001	-1.79544376786475	1.3929516482017	26.1169726557269	3.88705477873203e-05	0.000963308539904668
GSONMT00070403001	1.1729755414442	2.79199279262774	26.1167884671123	3.8872250648202e-05	0.000963308539904668
GSONMT00048929001	-1.31807843097677	2.34058524241757	26.1130029933208	3.8907266161011e-05	0.000963308539904668
GSONMT00003079001	-1.34605125990025	3.28582917332784	26.1054294823263	3.89774243108393e-05	0.00096395019396659
GSONMT00061264001	-1.47456586717582	3.12787153048913	26.0842367572489	3.91744808049154e-05	0.000967612000544957
GSONMT00079693001	-1.43260144576072	2.82245908699678	26.0254840608684	3.97264918357075e-05	0.000979141181127143
GSONMT00057606001	-1.00555586781132	5.71220498199198	26.0026159645408	3.99436402945551e-05	0.000983380830212166
GSONMT00028836001	-1.23839919727563	2.80334073706104	25.9932490076889	4.00329598893457e-05	0.000984467415427838
GSONMT00022686001	1.37353157702657	3.85422490738342	25.9650305770744	4.03033602894122e-05	0.00098951295357093
GSONMT00039488001	-6.63028603694321	-0.180629863012965	30.921086189022	4.03780784581716e-05	0.000989549066529919
GSONMT00075852001	1.11796035957062	8.64383020463677	25.9220540197813	4.07190178723206e-05	0.00099539487454371
GSONMT00076130001	1.07876268358166	3.15093532979541	25.9187226110419	4.07514332702859e-05	0.00099539487454371
GSONMT00058552001	-1.49667330680246	4.18306008534039	26.0604287244764	4.10188309758052e-05	0.000998922552884123
GSONMT00066285001	1.52824672536407	1.73065079735378	25.8845089532016	4.10859756577559e-05	0.000999086202713377
GSONMT00034666001	-1.18049577358645	2.18363961949286	25.8728539338984	4.12006226289826e-05	0.00100075715255326
GSONMT00029602001	2.27929792513696	0.0102034907790189	25.8600356030618	4.13271162193234e-05	0.00100271181312541
GSONMT00067503001	1.25666235896261	2.35925622155831	25.7910441512219	4.2015259831079e-05	0.00101601385260771
GSONMT00004336001	-1.01902066171887	4.10159089867851	25.7790874615562	4.21357868511703e-05	0.00101779880699922
GSONMT00001228001	1.00571170734097	3.21765004985425	25.7419445298527	4.25126129333683e-05	0.00102531553332377
GSONMT00023538001	2.27680924994552	0.932167798454102	25.7391523493718	4.25410887701804e-05	0.00102531553332377
GSONMT00027823001	-1.31535076103605	2.04690816988322	25.7312341490038	4.26219552546237e-05	0.00102612945976546
GSONMT00062312001	1.17658661148847	5.91606486949835	25.7050443319594	4.28906228244488e-05	0.00103145793609171
GSONMT00044576001	1.48658376273887	1.81306149412244	25.6557438641885	4.34014008899639e-05	0.0010425906533523
GSONMT00028607001	1.6361240195328	1.03449715663788	25.6343826292251	4.36247732474554e-05	0.0010468023783211
GSONMT00013536001	-1.79924151338047	1.7777374250679	25.5994524115671	4.39927443677378e-05	0.00105447075278798
GSONMT00049585001	1.34553215855373	8.6977035927344	25.5883322463018	4.4110599457129e-05	0.00105613378128783
GSONMT00007334001	-1.60854652172507	4.53851683711229	26.0378924026398	4.46739383795449e-05	0.0010669941241624
GSONMT00001357001	-2.14248320674237	1.25318988374522	25.5321706914782	4.47111086543174e-05	0.0010669941241624
GSONMT00027007001	-2.42751303735253	1.32168465411297	25.6832402786077	4.51175715063313e-05	0.00107549912685818
GSONMT00036419001	-1.10212538899685	4.91051368835242	25.4901526567297	4.51662245766124e-05	0.00107549912685818
GSONMT00032094001	1.26639312883585	1.50255949350287	25.4527634436535	4.55754588891476e-05	0.00108355789488244
GSONMT00001402001	1.48960362436369	3.78066159059377	25.6639590096031	4.6332016800727e-05	0.00109952075416409
GSONMT00006593001	-1.39214435176474	2.41233361330523	25.380592532034	4.63768851237743e-05	0.00109952075416409
GSONMT00057943001	1.38062039762202	3.18967261051196	25.3716588653295	4.64771550973454e-05	0.00110070027745757
GSONMT00008104001	-1.5584353718662	0.566719643595814	25.3634702185422	4.65692710435027e-05	0.0011014314943035
GSONMT00072073001	3.42018522111077	0.976526489081654	26.6463271785685	4.66091352004694e-05	0.0011014314943035
GSONMT00003683001	-1.1279376124015	4.00291515468201	25.2993296658396	4.72977370491024e-05	0.00111645070739772
GSONMT00069674001	1.98068957732025	6.47380323057749	26.8494257722444	4.73471843967087e-05	0.00111645070739772
GSONMT00026538001	4.13463741273318	5.08551551109001	29.9059222176866	4.78195144729723e-05	0.00112636927712121
GSONMT00004279001	-1.36580679302028	3.31034182688202	25.2256034996063	4.81504769606476e-05	0.00113171800649255
GSONMT00000383001	1.11700259878804	2.06746409189987	25.2054904805454	4.83860147943619e-05	0.00113480569466045
GSONMT00044304001	-2.2163844053093	4.25371627631413	27.1244761603772	4.85667011914008e-05	0.00113582775102238
GSONMT00081220001	-4.47727745322942	0.252793074805745	25.5252087151296	4.86017169462442e-05	0.00113582775102238
GSONMT00036738001	-2.28364729002968	0.243202653486241	25.1818807885324	4.86641076108181e-05	0.00113582775102238
GSONMT00069413001	-2.50258622164113	2.02596996692717	26.2025879061785	4.86902478178313e-05	0.00113582775102238
GSONMT00054367001	-1.00931964647757	3.05637230791482	25.1726590662875	4.87732015899055e-05	0.00113612403880956
GSONMT00075668001	-1.3373059235424	6.62845221675277	25.1697865796737	4.88072379440863e-05	0.00113612403880956
GSONMT00044578001	1.34495652899517	2.34605290465698	25.1499059506726	4.90435174485171e-05	0.00114040571842934
GSONMT00063569001	2.52956138855746	0.9162418539954	25.3160362370056	4.92524118695825e-05	0.0011440355904883
GSONMT00006480001	1.33913456471122	4.07540333260548	25.0788338018633	4.98984724035991e-05	0.00115535379036091
GSONMT00026336001	1.16294302909251	2.13907372204735	25.0282489727036	5.05168871779161e-05	0.00116719187468975
GSONMT00072466001	-4.09947252017987	-0.252250651055164	25.0199752237941	5.06188302829458e-05	0.00116830834131867
GSONMT00034551001	1.20142962266484	6.15959034907488	24.9953418502742	5.09236771334694e-05	0.00117377011261797
GSONMT00001134001	-1.28140430629992	1.44737593944818	24.9921587717276	5.09632149135578e-05	0.00117377011261797
GSONMT00001980001	-1.16196556595989	4.46489970949696	24.9845267296789	5.10581509407575e-05	0.00117471488141206
GSONMT00058786001	-5.99630865159225	1.32592356470149	27.5392028709845	5.1568327807586e-05	0.00118395229322622
GSONMT00058928001	-1.07182790832358	4.43161375174785	24.9353152253025	5.16749561861465e-05	0.00118515152145659
GSONMT00052850001	-1.42589933864122	1.54568724574648	24.8910837275987	5.22362906931937e-05	0.00119676582715384
GSONMT00060482001	-1.41759131870598	1.96233994012311	24.8439428101927	5.28418873791426e-05	0.00120936874182433
GSONMT00023889001	1.12916431955414	5.66368894179548	24.8208953767833	5.31407535535242e-05	0.00121365905495198
GSONMT00021329001	-1.03562652930846	5.29422198844202	24.8006936789272	5.34042362297111e-05	0.00121712499892568
GSONMT00006529001	1.06016370984053	4.64258291818928	24.7896404099866	5.35490031477562e-05	0.00121914909151861
GSONMT00029665001	-2.9559295735304	1.3902656269652	25.63792671998	5.42787702313701e-05	0.0012344737430074
GSONMT00012752001	1.37982331949861	8.13146654617653	24.7833151337611	5.479559182201e-05	0.0012436316193937
GSONMT00011854001	-1.81585597084936	3.79050720680361	25.6622542722078	5.50750062750622e-05	0.00124867246276905
GSONMT00047602001	-2.22203105495331	0.558796908757553	24.6222826558858	5.57941016019255e-05	0.00126234879096859
GSONMT00058363001	-1.26961253396337	4.3003819808216	24.5940066317742	5.61834752958474e-05	0.00126759631967639
GSONMT00080454001	1.15059455202646	2.17164424042739	24.5927700500189	5.6200571177134e-05	0.00126759631967639
GSONMT00005310001	1.16733442885966	3.14249005483083	24.5855368953815	5.63006842157397e-05	0.00126854116617636
GSONMT00081949001	-1.01993136512028	5.29218337935583	24.566107840099	5.65705643656392e-05	0.00127330522355222
GSONMT00074558001	1.02818757860537	2.56548197562714	24.5420107677053	5.69072502157228e-05	0.00127956157657396
GSONMT00053953001	-1.25653848727187	3.17426636271546	24.5356718919763	5.69961804914081e-05	0.00128002265242191
GSONMT00071332001	1.46515092962924	1.55612213525907	24.5321785916472	5.70452540619459e-05	0.00128002265242191
GSONMT00063100001	-2.89798589511294	2.06693185423003	26.3214068819515	5.71352053340351e-05	0.00128072207182917
GSONMT00046596001	2.46284449327636	0.173444209967979	24.5155675888774	5.72792361455844e-05	0.00128263103508735
GSONMT00012312001	-1.34774449804263	1.80370993976376	24.4857565397306	5.77017862799877e-05	0.00129076644709278
GSONMT00006903001	1.49093464199086	3.16932934335248	24.6486838902533	5.78831024371575e-05	0.00129349439579568
GSONMT00075232001	-2.89263501771519	2.68123367440013	26.7529430653544	5.79704900353388e-05	0.00129411991484627
GSONMT00073471001	1.4657099858497	8.06536181124488	24.7259953290043	5.82950052036747e-05	0.00130003231666086
GSONMT00054815001	1.45186055801361	1.29040087659133	24.4354258578616	5.84229332745581e-05	0.00130155303700007
GSONMT00077772001	-1.61870236632027	1.34334683717787	24.4296466660159	5.85063665070186e-05	0.00130173475664472
GSONMT00010130001	1.10647321461161	1.44167175437557	24.4265876878476	5.85505811231791e-05	0.00130173475664472
GSONMT00042340001	1.74378769768651	3.2925602061666	25.2952503560102	5.86321831511416e-05	0.00130222019010915
GSONMT00065388001	1.15020637359463	3.92208993606798	24.3232462706896	6.00659348450089e-05	0.00133270528350617
GSONMT00061512001	1.56509253799674	10.2850310834593	24.9028602597371	6.05018892902809e-05	0.00134101237421835
GSONMT00023086001	1.10365746958155	5.41630638814267	24.2733729857966	6.08125336942216e-05	0.00134652793102612
GSONMT00006123001	1.63703577016271	2.71145759036481	24.4788990567726	6.15232057504188e-05	0.00136088081917779
GSONMT00056710001	-1.05345489057388	4.70616971485686	24.2097307301702	6.17800071662024e-05	0.00136379209335078
GSONMT00049350001	1.92900427497476	1.32074846543073	24.1997220024751	6.1933681096473e-05	0.00136580065154854
GSONMT00058526001	1.00863071526648	6.06197240814395	24.1874781913505	6.2122240435211e-05	0.00136857368513891
GSONMT00065109001	-1.00900863489978	3.13786008756337	24.1787800363758	6.22565761959932e-05	0.00137014775975586
GSONMT00073665001	1.28351147875985	1.65536332794342	24.1695573904587	6.23993588860754e-05	0.00137190437074653
GSONMT00028082001	1.47686605712468	3.4611731917263	24.3368660189911	6.30611697948571e-05	0.00138466201247605
GSONMT00064239001	1.92843962300294	0.0859604551901807	24.1116345539113	6.3304322886038e-05	0.00138760018817002
GSONMT00061039001	-1.79657046971605	1.14704235413874	24.0902439466377	6.36421372458433e-05	0.00139273919161005
GSONMT00077496001	-3.55167375999185	-0.329854933831452	24.0886987423265	6.3666616249477e-05	0.00139273919161005
GSONMT00075371001	-1.7239869050817	1.10950807269643	24.0755613434406	6.3875153719351e-05	0.00139589954788086
GSONMT00003370001	-3.63997953096933	-0.0927880883899898	24.0608336197585	6.41098226256904e-05	0.00139913391641812
GSONMT00018874001	-2.96945467330563	3.29318633404161	26.9645834066525	6.43101431241787e-05	0.00140118939838961
GSONMT00047716001	1.01226596923438	3.20752384447527	24.0240648804894	6.46998090682354e-05	0.0014082711688099
GSONMT00035996001	-1.5797072897933	1.06845225531753	24.0085016918365	6.49513178690983e-05	0.00141233464444303
GSONMT00061043001	-1.27994414097589	1.63420871171265	23.9769006887153	6.54652972306976e-05	0.00142209162119884
GSONMT00034216001	-1.22901208789368	3.35793955218356	23.9498193416959	6.59093014105683e-05	0.0014303106166668
GSONMT00078379001	-1.65884260119288	3.60716626124557	24.5059846962541	6.61675275911609e-05	0.00143299185331003
GSONMT00067393001	1.40049775244697	1.45176116045224	23.9332221483608	6.61830405348209e-05	0.00143299185331003
GSONMT00015454001	2.67223015840125	0.285969298663271	23.9303725975383	6.62301632221038e-05	0.00143299185331003
GSONMT00065187001	2.28169757215442	0.734715980384112	23.862638300696	6.73611349965381e-05	0.00145457325005409
GSONMT00011154001	-1.49130250365332	5.32631326449889	24.0832496814085	6.81573851810171e-05	0.00146559180948645
GSONMT00045890001	-1.25899252637737	1.26650892846234	23.8127430719563	6.82077333770545e-05	0.00146559180948645
GSONMT00066991001	-1.54229167364537	3.09990840486432	23.9546169420653	6.864097995278e-05	0.00147055031584186
GSONMT00006111001	-2.6405610263279	1.18719182973654	24.1287046910001	6.92556642674973e-05	0.00148121848656118
GSONMT00003822001	1.15468299032505	9.18436995969513	23.7395876522878	6.94700819730136e-05	0.00148393543728237
GSONMT00041845001	-1.45552914168185	4.95361546734759	23.9320328258304	6.95730922948556e-05	0.0014846802496771
GSONMT00010493001	1.6129190370907	1.68363939054936	23.7051620275245	7.00729305272212e-05	0.00149096583039756
GSONMT00011807001	-1.8500925913557	7.97562943731374	24.8429608102774	7.01437544948085e-05	0.00149101670530038
GSONMT00053540001	-1.38922843436989	3.85442739599511	23.7273087665875	7.04682781068298e-05	0.0014949979000892
GSONMT00021828001	-1.35631343085246	2.32979588619749	23.6787171939997	7.05399028062673e-05	0.00149506167543089
GSONMT00036272001	1.63472732709225	3.37397051157561	24.2316538743364	7.06799854687976e-05	0.00149657485266682
GSONMT00023513001	1.15967439803184	1.53421426613266	23.6575819361437	7.09155606243213e-05	0.00149885868515785
GSONMT00002660001	1.23890853474278	2.23343504993298	23.6570282235001	7.09254316319876e-05	0.00149885868515785
GSONMT00052797001	1.11016549466223	2.4758564903546	23.6339059448135	7.13389740995295e-05	0.00150480636759058
GSONMT00007199001	1.00320209743677	3.69358737495026	23.6076730565204	7.18113413723961e-05	0.00151204429492514
GSONMT00053147001	1.02494038346979	5.91571738746822	23.6048082389324	7.18631337796769e-05	0.00151204429492514
GSONMT00030909001	-1.71809963893529	3.3288761753143	24.214134125014	7.18963599018928e-05	0.00151204429492514
GSONMT00000964001	1.09210144983383	3.42767060505155	23.5920040444656	7.20951171892149e-05	0.00151330290300445
GSONMT00026847001	-2.81094488276779	0.578685354761972	23.5739983140778	7.24227257534175e-05	0.0015187164087733
GSONMT00000631001	-3.18102427395508	-0.0595072509398257	23.5570035928751	7.273343137279e-05	0.00152376538725995
GSONMT00026215001	1.2500521666211	2.09929001321996	23.5505059577713	7.28526087209984e-05	0.00152479600270232
GSONMT00072170001	1.45928117653574	1.65939233197227	23.5259844990508	7.3304297768834e-05	0.00153209932170581
GSONMT00082167001	-2.30881876714577	4.3045308917518	25.5193794965527	7.33421880181366e-05	0.00153209932170581
GSONMT00051137001	1.70929943168991	3.49763573362498	24.0365779027049	7.34974087199204e-05	0.00153387120803604
GSONMT00047559001	1.27312949559721	1.73150504147677	23.4924091093835	7.39277302080274e-05	0.00153843112299188
GSONMT00059524001	-1.60145198264511	2.17973197575143	23.4743846204822	7.4264798455529e-05	0.00154397082895903
GSONMT00080336001	1.26865338043332	1.24580197926399	23.4692559445685	7.43610141217759e-05	0.00154449740294114
GSONMT00039881001	1.624362095154	1.23787869137534	23.4416557360914	7.48811466308005e-05	0.00155381945027798
GSONMT00047505001	-1.20502732615746	3.34574062777105	23.4129591828442	7.54261568137066e-05	0.00156363949063467
GSONMT00067514001	-1.01864568350999	6.68930934470914	23.3916033225547	7.58345629709456e-05	0.00156796482669819
GSONMT00061797001	-1.5504695479713	3.02017002922592	23.5727255118449	7.58483349188809e-05	0.00156796482669819
GSONMT00010354001	4.49725059455062	1.70011246378159	26.5417609913403	7.59210415092811e-05	0.00156796482669819
GSONMT00041203001	-3.41940099751163	-0.465673803011554	23.3870131922534	7.59226589024506e-05	0.00156796482669819
GSONMT00080404001	-1.65308367811731	1.45327810939537	23.3718210446846	7.62150318676225e-05	0.00157102470608492
GSONMT00001885001	-2.47505723427022	1.31301582510674	23.793826730146	7.64277714368301e-05	0.00157392087340799
GSONMT00005886001	-2.39765404080776	0.521628200461971	23.3353567960406	7.69218171936095e-05	0.00158259920020242
GSONMT00008698001	1.28528555380139	2.1231351950317	23.322099531243	7.71805542663156e-05	0.00158642444939102
GSONMT00040648001	-1.31711570948297	5.20932449593183	23.2922569532262	7.77664658383235e-05	0.00159545739895046
GSONMT00055951001	-1.06349616983158	2.28683802394405	23.2790248730255	7.80278098295323e-05	0.0015993131896198
GSONMT00045567001	1.30862916401148	1.52318066635042	23.2699249411169	7.82080973063491e-05	0.00160150190235971
GSONMT00004314001	-1.3752054041634	1.09327848354888	23.2628805367599	7.83479731982503e-05	0.00160285975590937
GSONMT00000751001	1.66298335778519	1.37798342191173	23.253305319379	7.85385400270549e-05	0.00160525113518712
GSONMT00010464001	1.72041088478084	3.1605339400521	23.9945622938427	7.8921046501044e-05	0.00161004846551006
GSONMT00050183001	-1.55940237716691	1.68887419173876	23.2287133253494	7.90302960128486e-05	0.00161076902668657
GSONMT00023809001	1.46400342424713	6.18149645703784	23.5318863762782	7.93319913617658e-05	0.00161540694185996
GSONMT00081026001	1.07734613886201	1.7251161350321	23.1863873662944	7.9884564927649e-05	0.00162513996325268
GSONMT00079312001	-1.48774439355094	2.52502963508315	23.1368856787178	8.08964804391736e-05	0.00164419077967231
GSONMT00039153001	1.17712783299359	5.53975376108194	23.124566632208	8.11504770103702e-05	0.00164781602339417
GSONMT00015374001	2.49709511460778	0.391834182797304	23.1164397507196	8.13185155018339e-05	0.00164969070368152
GSONMT00070569001	-3.26159021110191	-0.182081676261234	23.0981442803846	8.16982012204341e-05	0.00165585154250309
GSONMT00019400001	-2.22584400862633	0.487380189106554	23.0536151431728	8.2630430923394e-05	0.00167318943211794
GSONMT00029227001	-1.25315006752253	3.33109319592236	23.0472111805636	8.27654526384823e-05	0.00167436739283867
GSONMT00075974001	1.1506360149861	1.68638522349918	23.0187201748448	8.33690876422345e-05	0.0016834529022697
GSONMT00013163001	-1.4667135199826	1.62172805515564	23.0088583507384	8.35791477507246e-05	0.00168457212876299
GSONMT00032844001	-1.23365102184588	3.25396002983578	22.9889084991164	8.40058561000526e-05	0.00169123444747628
GSONMT00078391001	1.33790861616976	1.78774255353783	22.986154895545	8.40649397198829e-05	0.00169123444747628
GSONMT00016491001	1.71609640519065	1.46878856659293	22.9267765495146	8.53501181976102e-05	0.0017139247698521
GSONMT00018760001	1.15021355245337	0.861516956732459	22.9061818103069	8.5800868674527e-05	0.00172138980357329
GSONMT00066191001	-1.09044740047625	2.94002341842949	22.8755299520571	8.64765584442109e-05	0.00173016644204083
GSONMT00024252001	-2.31656934659153	1.64122541865128	23.3338439973315	8.77496448403201e-05	0.0017508143422902
GSONMT00031948001	-1.42510206497744	2.96207733583271	22.8044624925675	8.80656393489173e-05	0.00175551157377329
GSONMT00010892001	1.177899379295	2.4819883001471	22.7967181747219	8.82407218874064e-05	0.00175739382859489
GSONMT00025519001	1.31246683508719	2.35386740501245	22.7415085998982	8.94999656605361e-05	0.0017792201202662
GSONMT00026559001	1.09695456415445	3.7793062642773	22.7379518509215	8.95817599215183e-05	0.00177922277590706
GSONMT00002895001	1.05840469787282	4.27826240382163	22.7288937386202	8.97904376034877e-05	0.00177955023781298
GSONMT00078286001	1.12936350259889	1.6362942081348	22.7272089834441	8.98293089509698e-05	0.00177955023781298
GSONMT00029987001	1.83818526177028	0.614703319494317	22.7195338380395	9.00066257605062e-05	0.00177955023781298
GSONMT00052869001	-1.52653979872574	2.72988668767822	22.751397847074	9.04333817012928e-05	0.00178375696858366
GSONMT00075957001	1.11748320170502	2.30765261258568	22.6997693709274	9.04650013899825e-05	0.00178375696858366
GSONMT00000101001	1.12608944570763	1.69608570331761	22.6777549905425	9.0978560851878e-05	0.00179070857436734
GSONMT00028987001	-1.62191763291877	2.84013322670327	22.9227720128746	9.09913912543321e-05	0.00179070857436734
GSONMT00071628001	1.32253394324293	1.14775872890704	22.6741004775431	9.10641224710398e-05	0.00179070857436734
GSONMT00038865001	-1.0239052357769	3.22750977226959	22.5688964204752	9.35653055919041e-05	0.00183657736778055
GSONMT00054203001	1.11013397403127	3.69712882569774	22.5274614650869	9.45709213988204e-05	0.00185464557645139
GSONMT00054280001	2.40974005610002	-0.139112644054312	22.4934656035038	9.54048119020868e-05	0.00186931658428297
GSONMT00062946001	1.05342210780593	6.06638636982011	22.4890173034448	9.55145180145157e-05	0.00186978465274058
GSONMT00031577001	1.48230715942021	7.85022767211728	22.9199566270178	9.56300438204892e-05	0.00187010510248246
GSONMT00050899001	-2.06014593245894	1.29339768075441	22.481406001568	9.57025513708436e-05	0.00187010510248246
GSONMT00067173001	-1.49081303829096	1.627641150141	22.445957138298	9.6583641229533e-05	0.00188394303948887
GSONMT00020404001	-1.1901266746377	3.48651463757502	22.4094497393119	9.75003126063874e-05	0.0018984708590167
GSONMT00081930001	-1.17757958316569	5.0176676170211	22.3863282034029	9.8085789220575e-05	0.00190811890673026
GSONMT00073374001	-1.00947745027306	4.14112507430822	22.3609852880549	9.87319303401897e-05	0.00191726497170415
GSONMT00002348001	3.05670860334115	1.01853079060971	23.419939343269	9.90290680173678e-05	0.00192132264823011
GSONMT00048084001	1.89327159190272	2.89366054521012	23.2539520938895	9.91225090215051e-05	0.00192142457879053
GSONMT00036622001	-1.12441221591839	3.34239508842989	22.3035512411142	0.000100213542212879	0.00193912314185986
GSONMT00033466001	2.04227993772902	-0.204184808156184	22.2560548582623	0.000101457150281223	0.00196006988064184
GSONMT00026495001	1.1554445792359	2.16790457430476	22.2395008367598	0.000101894541847721	0.00196441191756424
GSONMT00029365001	-1.05736598675805	3.01959979112553	22.2350396765835	0.000102012767033918	0.00196441191756424
GSONMT00076696001	1.13803352832269	2.38534067737896	22.2223606994069	0.000102349591524747	0.00196821968238411
GSONMT00052671001	1.2662808867615	3.07356103703013	22.1983159302788	0.000102991696745498	0.00197882106586501
GSONMT00022827001	1.6261880442157	0.631591702265077	22.1865794063105	0.000103306712807427	0.0019831248093817
GSONMT00052321001	-1.16074463446269	3.14866888814817	22.1715316116126	0.00010371214654383	0.00198827578335659
GSONMT00075692001	-1.45299797959105	1.67275435462712	22.1689796826742	0.000103781075573132	0.00198827578335659
GSONMT00061006001	-1.36458210593617	2.89065595024326	22.1664738364947	0.00010384880858545	0.00198827578335659
GSONMT00067489001	1.94867306082349	2.02270165648586	22.7328421292829	0.000104105178443675	0.00198968739292174
GSONMT00071644001	-1.61090703503942	3.17260683898042	22.5537094195278	0.000104879484292117	0.00200097566003208
GSONMT00002406001	1.30083576735729	2.21396741043219	22.111815595875	0.000105338301651649	0.00200621583600186
GSONMT00001318001	-1.07757354299804	2.76999465765675	22.0769911955945	0.000106299465961685	0.00202275350600278
GSONMT00059094001	-2.59031365768939	0.226123985573715	22.032918772439	0.000107529639533524	0.00204285666356699
GSONMT00071151001	-1.54434672952304	3.11968920534537	22.268306492549	0.000107926503956636	0.00204567862578767
GSONMT00022947001	1.6510987240551	1.21601841127361	22.0171458419232	0.000107973674483928	0.00204567862578767
GSONMT00037471001	1.14418900935884	9.31089734941333	22.0080452750832	0.000108230782073427	0.00204876827090862
GSONMT00006896001	1.73405821842314	0.429348410669726	21.986647926085	0.000108837935267603	0.00205847303264803
GSONMT00011818001	1.00605693583891	3.29603390211245	21.9826869339494	0.000108950736712374	0.00205881929877642
GSONMT00048192001	1.37043683653992	1.96039275171668	21.9601610756281	0.000109594663395413	0.00206919283020733
GSONMT00065564001	1.14658891860086	4.72712931767328	21.9534006152298	0.00010978872898863	0.00207106218805565
GSONMT00017956001	1.19934290051362	1.72461303608603	21.9181064737008	0.000110807997213953	0.0020866764419167
GSONMT00010311001	2.53390812611959	4.61373007720023	24.4720759928134	0.000111081871918409	0.00208822418063701
GSONMT00075980001	-1.40029584699338	2.96878521726144	21.8990490590568	0.000111362655803301	0.00209169788331235
GSONMT00074756001	-1.47345214672318	2.0401805671881	21.8950672363132	0.000111478927877641	0.00209207827786222
GSONMT00060213001	-1.20677572253505	2.24201143628344	21.8643537742779	0.000112380252955565	0.00210717809930796
GSONMT00075137001	-1.04602155940587	3.03023077622738	21.8609588410733	0.000112480369188033	0.00210724186059232
GSONMT00034834001	-1.95639962562981	0.323931459651617	21.8314210755701	0.000113355558632378	0.00211999219869721
GSONMT00006883001	1.4423374303105	1.68952700565284	21.811470817041	0.000113950883408199	0.00212640379218259
GSONMT00064203001	-7.51435337367362	6.76322256209144	25.8859798115708	0.000114075515738189	0.00212640379218259
GSONMT00079708001	3.23300988354564	-0.624896893811744	21.8068663989181	0.000114088765974915	0.00212640379218259
GSONMT00014443001	3.99349001908883	-0.635384974665164	21.7997419737546	0.000114302471310054	0.0021281161584054
GSONMT00074866001	-3.45925236263717	0.723941068053775	22.4156915343673	0.000114587082012654	0.00213011517644021
GSONMT00063570001	1.73196907246421	0.325895845200447	21.7871445358796	0.00011468141714745	0.00213011517644021
GSONMT00074346001	1.0715107677434	5.75403589790069	21.7807437051872	0.000114874487438831	0.00213011517644021
GSONMT00008843001	-1.91946980746721	0.242565810569977	21.7723995863229	0.000115126707169978	0.00213297678215942
GSONMT00026937001	-1.74098873050692	2.74003384065299	22.2014946401627	0.000115683779361464	0.00214147679246182
GSONMT00063101001	-1.97720140670171	0.829299779030787	21.7010980306901	0.000117306799499211	0.00216967788411615
GSONMT00016523001	1.0200832188295	3.52864069801222	21.6730019148138	0.000118178211503146	0.00218024290620706
GSONMT00051748001	-1.16526952496643	3.12897485407152	21.6658140441843	0.000118402280595327	0.0021825286714137
GSONMT00034614001	2.89198165457708	3.65009002031968	24.5381361804059	0.000118726909826856	0.00218316787674338
GSONMT00069084001	1.44608450906546	2.6327904322666	21.6550864238612	0.00011873755892881	0.00218316787674338
GSONMT00019419001	1.07912600655518	3.24391013292839	21.6459695876456	0.000119023309689098	0.00218657662015688
GSONMT00078321001	1.88853813374158	0.563206510739833	21.5687589890018	0.000121473685901202	0.00222770258995426
GSONMT00069729001	-1.29597569081156	1.46084474795214	21.5655560213831	0.000121576519899527	0.00222770258995426
GSONMT00021188001	-1.76732753974455	4.88234632293831	22.5338396768684	0.000121884101324307	0.00222966933717513
GSONMT00056855001	-1.99065549529145	1.85786762905988	21.7446530019321	0.000121983011286614	0.00222966933717513
GSONMT00021335001	-1.19187937722004	4.05442156757714	21.5305890825144	0.000122705371715756	0.00224099299156989
GSONMT00061124001	-2.71647358371564	0.354386357623153	21.5178319976602	0.000123120060986876	0.0022431789401859
GSONMT00030613001	1.90134358411315	0.0550662211843064	21.5142466987367	0.000123236882293121	0.0022431789401859
GSONMT00051626001	-1.31406036776921	3.76514614350943	21.5277882322296	0.000124064590103945	0.00225543841797422
GSONMT00078974001	-3.05690373650506	0.214619229418394	21.4873410649816	0.000124117434512167	0.00225543841797422
GSONMT00058073001	1.75650078121178	5.6525120344649	22.5320618026844	0.00012470985971262	0.00226299393190812
GSONMT00017139001	-1.00184822531841	2.84219576835838	21.4684152679156	0.000124740945117572	0.00226299393190812
GSONMT00065671001	-2.75534481041342	2.91486177338267	23.5934322088761	0.000124847672915911	0.0022630458381796
GSONMT00075435001	1.7835418942475	0.596794415610315	21.4585645558152	0.000125066830562892	0.00226366778119306
GSONMT00012703001	-1.18041459319898	2.11217272918905	21.4578720719355	0.00012508977458034	0.00226366778119306
GSONMT00038264001	1.58878079415561	1.58600024905016	21.4495287941744	0.000125366573607444	0.00226491451555472
GSONMT00003156001	2.03797735974813	3.65248988111879	22.9292473348697	0.000126682094442725	0.00228489194844214
GSONMT00017929001	1.29719800527369	3.5863699372562	21.464221309262	0.000127154719009353	0.00229151945225457
GSONMT00023087001	1.17214222779404	4.77806137551865	21.3709938094636	0.000128005122229113	0.00230455847210263
GSONMT00058797001	1.6111621715445	0.407171999670001	21.3467066625297	0.00012883333825096	0.00231602374076891
GSONMT00014447001	1.14301457278174	9.45679367952689	21.3372694846574	0.00012915673359003	0.00231992325759239
GSONMT00030612001	-1.06411900544203	3.19714633323282	21.3292811269338	0.000129431173703146	0.00232293773693916
GSONMT00070686001	-1.12678209765419	3.25570932975373	21.3187029908916	0.000129795566691916	0.00232756033504813
GSONMT00044305001	-1.0563524078711	2.52046783684671	21.2972247500893	0.000130538897414755	0.0023389650467703
GSONMT00019596001	2.12558923484508	1.12882499748147	21.3375549303162	0.000131034616273179	0.00234591801097784
GSONMT00008622001	1.5840505249007	6.80557305849913	21.9659616920892	0.000132099600076519	0.00236304276393038
GSONMT00027735001	-1.76704903756581	2.2805035571499	21.4966809195052	0.000132762128805171	0.00237294607252426
GSONMT00015450001	-1.69203414461155	2.24545856170858	21.3415038304221	0.000133176697964139	0.0023775209812825
GSONMT00032769001	1.87245958184765	4.62072035629798	22.5602261200352	0.000133236328168989	0.0023775209812825
GSONMT00024808001	-1.37254353603739	2.49384364306167	21.1906014951885	0.000134298495526236	0.00239255569953035
GSONMT00020995001	-1.14995380812216	2.0248118829152	21.1505999465987	0.000135739360841462	0.00241245518347319
GSONMT00056273001	-1.53486490993512	0.961441251323905	21.1408817047692	0.000136091959106445	0.00241660277507027
GSONMT00008825001	-1.01286852914773	3.46291105589173	21.102170794803	0.000137506438921037	0.00243973150750127
GSONMT00023183001	2.52351545883479	-0.485276325523556	21.0947520691325	0.000137779346032007	0.00244258453323465
GSONMT00057833001	-1.68413852326639	1.39882976779087	21.0855269691526	0.000138119528785176	0.00244662462859464
GSONMT00020202001	1.06814131857746	4.50459160253079	21.0819115749878	0.000138253099511957	0.00244700124465192
GSONMT00013171001	1.03370292243357	3.06738276947436	21.0676232792761	0.000138782363494322	0.00245437511023888
GSONMT00032136001	1.42883619192369	5.49550653258639	21.4136828057754	0.000140247927004962	0.00247828210347455
GSONMT00024577001	-1.07720883706751	3.19259923317258	21.0185666009816	0.000140616429275402	0.00248076984700604
GSONMT00060856001	1.07933238730356	2.30632710335387	21.012991516212	0.000140826533536074	0.00248246643421035
GSONMT00011820001	1.21074974509637	2.84192107400524	20.9876839086489	0.000141784606195275	0.00249733468050335
GSONMT00042198001	1.12608872426844	2.32227290414718	20.9664307619335	0.000142594692295531	0.00250957443920438
GSONMT00000329001	-1.83242549913917	-0.00674153078181196	20.9214053558616	0.000144327642279918	0.00253393285253414
GSONMT00001796001	1.14638719535353	1.66783415120385	20.8984595278609	0.000145219629737253	0.00254549098368083
GSONMT00042230001	-1.6597634487813	3.92671987685767	21.639069004701	0.000146294601007283	0.00256227232053591
GSONMT00004490001	-2.30490992500473	-0.138918760182887	20.8282096655345	0.00014798816282518	0.0025877737493058
GSONMT00050337001	-1.50815130522034	1.51793121562079	20.8176877792615	0.000148407771988108	0.00259292376946071
GSONMT00019794001	1.81271197881039	0.94919773533442	20.808912858552	0.000148758707170272	0.00259292376946071
GSONMT00042226001	-4.40839203770641	1.8165373309066	23.3024024634028	0.000149087479487025	0.00259657714073804
GSONMT00069684001	1.77664336939733	1.80037908618296	20.946654049139	0.000150177895716889	0.00261139344922552
GSONMT00074932001	-1.53593631979488	1.09504143675292	20.7624879857952	0.000150630531144894	0.00261717544863233
GSONMT00067131001	1.30067368570819	2.24514524569721	20.7539825979171	0.000150976245264389	0.00262109197754622
GSONMT00076059001	1.12425944806446	1.77226303033729	20.7366324765652	0.000151684158369687	0.00263128538420281
GSONMT00044166001	1.13528256596503	1.60122404099032	20.7308588066363	0.000151920537257841	0.00263252087669698
GSONMT00031175001	-1.10321542129945	2.63004262355009	20.7289925662561	0.000151997028772021	0.00263252087669698
GSONMT00050898001	-1.6131986909903	1.98540722282739	20.7184097891557	0.000152431581432122	0.00263556197291768
GSONMT00021120001	-2.55799360737568	0.834876736760666	20.7575423757883	0.000152582969922079	0.00263556197291768
GSONMT00046754001	-1.52499624604383	3.35033701854066	21.1044254582076	0.000152837527662686	0.00263556197291768
GSONMT00040558001	-1.98707273127214	3.30581070097321	21.9471279524361	0.000152898399750686	0.00263556197291768
GSONMT00058837001	2.30711138096646	1.52349234064001	21.4244384338266	0.000153782480180362	0.00264452460786877
GSONMT00058993001	1.3290917087352	3.89284611282387	20.8441349671206	0.000154252874559773	0.00265052179093717
GSONMT00013983001	-1.32254702864455	3.04402283933075	20.6393472210947	0.00015572135790924	0.00266734036645167
GSONMT00021152001	1.45963937224843	5.26365312174055	21.0819905733353	0.000156304633164924	0.00267522808122339
GSONMT00062340001	-1.31901894377392	6.20427013119992	20.7043127554303	0.00015697730706437	0.00268252671868117
GSONMT00070684001	1.44782090387798	4.94070681751325	21.0350958060686	0.000157552091753876	0.00269023900872528
GSONMT00059543001	1.03371901895967	5.18984461974228	20.5902743071605	0.000157802250971892	0.00269240050444447
GSONMT00060293001	-2.35141218925682	-0.111958074993011	20.574343204815	0.00015848431432045	0.00269872505228017
GSONMT00028110001	1.17947421007691	4.26320864556947	20.5303220794348	0.000160385813834605	0.00272793607480747
GSONMT00030345001	1.6299367622377	5.30205155156191	21.3583953220122	0.000160843918530713	0.00273359383537221
GSONMT00054596001	1.04107375104688	1.60185125708138	20.5041655287163	0.000161527449777035	0.00274093463842839
GSONMT00044167001	-1.17851947920789	2.26339717978839	20.4839814862612	0.000162414479034045	0.00275384176590955
GSONMT00052187001	1.24356213026729	1.43725396357901	20.475245328343	0.000162800057069581	0.00275647530422343
GSONMT00009390001	-1.07918445538251	3.34016551086764	20.4747301700866	0.000162822825249474	0.00275647530422343
GSONMT00050660001	-1.39033485231886	1.71453675051499	20.4622570384647	0.000163375157304761	0.00276201495813115
GSONMT00072713001	1.30552089872073	4.61469923896709	20.6129370279195	0.00016365711909984	0.00276201495813115
GSONMT00068068001	1.149701164718	1.29957482573154	20.4493008322933	0.00016395104978629	0.00276483395723196
GSONMT00053375001	-1.87899549433396	1.27132790106582	20.445196649946	0.000164133939676585	0.00276577747693227
GSONMT00012213001	1.22911709492456	2.11216216947221	20.4382542443039	0.000164443813798479	0.00276885766231937
GSONMT00052972001	-5.2544537668066	1.5189357966117	22.97402949616	0.000164959032136564	0.00277324644459216
GSONMT00059084001	-1.61343759825932	1.31027234110351	20.389880675171	0.000166620798533673	0.00279902386927654
GSONMT00082399001	-3.0414934386003	0.0363153847720418	20.3626646143485	0.000167859450940843	0.00281414852900902
GSONMT00052752001	-1.75170277170423	0.880031448605354	20.3278228143215	0.000169459875756853	0.00283578477188196
GSONMT00072034001	-4.28683150230778	0.0420331344627988	20.2288926508303	0.000175013963560159	0.00292199558471168
GSONMT00054639001	2.240048603227	-0.368984485353204	20.204829054832	0.000175244225361327	0.0029235996800709
GSONMT00057515001	-1.11266085675477	1.94999453720976	20.1951266887857	0.000175709623527695	0.00292912109978685
GSONMT00072970001	1.27292935693974	4.21976502393443	20.296737102669	0.000176083238318801	0.00293310519609331
GSONMT00054661001	2.15957296227059	6.3130351847872	21.9472676940366	0.000176749244592241	0.00294194999325879
GSONMT00034593001	-2.00736757369711	2.56248188073505	21.0217013724388	0.000177202075726386	0.00294723574498206
GSONMT00026619001	-1.30921151669886	2.31908140257091	20.1555528290639	0.000177621923428619	0.00295196526900286
GSONMT00027251001	-2.45202597732315	0.402283499014042	20.097927896645	0.000180447292577395	0.00299286955302533
GSONMT00051156001	-2.67136651169943	0.971080182658413	20.4624918785069	0.000181469641087721	0.00300673805324659
GSONMT00022185001	3.30958751402036	0.24262527341629	20.411470481228	0.000182630358455616	0.00301250184592479
GSONMT00006497001	-1.02295921548157	3.07127938678694	20.0537404059036	0.000182647096496542	0.00301250184592479
GSONMT00013677001	-1.65065426416998	0.359359545438648	20.0315323102807	0.000183763745485922	0.00302862669186632
GSONMT00003765001	1.06217945734552	3.51049730926103	20.0187732619569	0.000184408658895442	0.00303695832200596
GSONMT00016577001	3.19145844037691	5.71527639853957	22.8530147338214	0.000186074761229612	0.00305977124352513
GSONMT00047915001	1.99675510378354	11.4334244438301	21.5676114120678	0.000186545629587711	0.00306134186022816
GSONMT00075068001	1.24374208688472	1.50257411557954	19.9759410901155	0.000186591793206489	0.00306134186022816
GSONMT00022515001	-1.06947347011308	1.87242096400214	19.9693117664148	0.000186932203937548	0.00306231493187315
GSONMT00075587001	-4.64052006110454	0.0150073813969583	20.2055116037495	0.000187362201396342	0.00306705307590045
GSONMT00028462001	-1.23581714674354	2.11140510652876	19.9534132689081	0.000187751349067587	0.00307027794015238
GSONMT00074898001	-1.23672070941172	1.42973535103812	19.9509015623612	0.000187881119327995	0.00307027794015238
GSONMT00023434001	-1.56532500385118	0.970973490467647	19.9462275618537	0.000188122868097275	0.00307027794015238
GSONMT00014400001	-1.04249827237817	4.28963535639518	19.9345140913175	0.00018873020761368	0.00307721770100456
GSONMT00041468001	-1.66219527590994	4.52977024974883	20.7464431076443	0.000189057165846798	0.00307721770100456
GSONMT00065216001	-4.1988460432716	-0.11957213843693	19.9276696983855	0.000189086078917104	0.00307721770100456
GSONMT00022231001	-1.39564380159798	1.10597127545375	19.9229438581489	0.000189332225023634	0.0030784854618022
GSONMT00066636001	1.06508119283949	3.2359981420359	19.9151615955084	0.000189738328992321	0.003082788003046
GSONMT00067494001	2.0451551553672	0.0361351789242597	19.8966352042	0.00019070893342097	0.00309394359000454
GSONMT00015531001	-2.09418653911376	0.818083768028755	19.8613604651623	0.000192572029364793	0.00311492970856964
GSONMT00076086001	-2.15971900563115	4.38368660556307	21.478080484611	0.000192574367424422	0.00311492970856964
GSONMT00064482001	-1.40076929735003	2.33366438951687	19.8460407324259	0.000193387356139978	0.00312575943292125
GSONMT00079470001	1.27634786006278	1.32354259033905	19.8391596523813	0.000193754799412348	0.00312937699747683
GSONMT00062403001	-1.25834738736267	2.14689380894423	19.8213962613036	0.00019470688071349	0.00314242482739668
GSONMT00072592001	1.10812444492128	1.87450445944251	19.7976244915177	0.000195989008952666	0.00315547154654951
GSONMT00054697001	1.13275562857878	4.72597565561368	19.7956748914373	0.000196094569213698	0.00315547154654951
GSONMT00064367001	-1.16071301387819	3.05338259423895	19.7888186181693	0.000196466293085285	0.00315911999538169
GSONMT00074573001	-1.76668609029002	0.777042418921321	19.7688782013058	0.000197551779661185	0.00317423169266807
GSONMT00006528001	1.14116383807024	1.59682010797074	19.7555551558684	0.000198280692379378	0.00318125163885264
GSONMT00004006001	-2.88298079550261	0.161665978661226	19.7277895740942	0.000199809232044922	0.00320341688579453
GSONMT00070999001	-1.53824985938227	1.74172088367373	19.721903913036	0.000200134898955204	0.00320446039538652
GSONMT00076484001	-1.77106948691287	0.410693487685052	19.6981930764281	0.000201452762740641	0.00322003767028249
GSONMT00014045001	-2.87863456121181	-0.179207050005142	19.6958253821403	0.000201584880772229	0.00322003767028249
GSONMT00059573001	-2.32171943762585	1.89326667720482	20.3433411884633	0.000202160851499219	0.0032268722582161
GSONMT00080106001	1.17159896664009	0.916955495823885	19.6594938342379	0.000203624114674121	0.00324784934884315
GSONMT00054130001	-1.51563403441074	1.00466335431203	19.6224275072015	0.00020572785393805	0.00327660707719461
GSONMT00018611001	-1.34286453410528	3.21613172808264	19.6855982589018	0.000206742852618383	0.0032903676207811
GSONMT00026391001	-1.70546290797439	0.743521585570931	19.5923306621346	0.000207453514842784	0.0032985752547613
GSONMT00074580001	1.21593232554865	2.51079891889408	19.5904590437909	0.000207561349103991	0.0032985752547613
GSONMT00007770001	1.13351116401575	4.90604792267775	19.578576335787	0.000208247408609479	0.00330465734798495
GSONMT00017090001	1.93591986323703	0.770429516988573	19.5755152705541	0.000208424543426426	0.00330506110056402
GSONMT00017375001	1.59892512371025	1.37767317393265	19.5474019264595	0.000210059104631774	0.00331413990361607
GSONMT00040218001	-1.28467300734681	2.3814280779734	19.5421360369716	0.000210366828573498	0.00331655026118623
GSONMT00009791001	1.47261042034124	0.637773056658996	19.5205921021603	0.000211630938627719	0.00333391584191378
GSONMT00017163001	-1.2862857549124	2.00718125329209	19.5181568743275	0.000211774349422098	0.00333391584191378
GSONMT00076129001	1.22277389122406	3.274868933009	19.50372480134	0.000212626439058318	0.00334491325213186
GSONMT00081873001	-2.10720053608469	0.714833789490272	19.4730047250578	0.000214452702233848	0.0033663512076881
GSONMT00040229001	-1.14888902099507	2.41219762703431	19.4431530531428	0.000216243779590946	0.00339202265639131
GSONMT00001358001	-2.84242460398654	0.374101656322678	19.4333821010547	0.000216833576500858	0.00339882731280626
GSONMT00064481001	1.3728735265047	3.24375331435321	19.6387944300163	0.000218134685097739	0.00341430928082581
GSONMT00013349001	2.9922139976348	1.14409425209363	20.623235934458	0.000219113322049031	0.00342716515492053
GSONMT00009630001	2.71117215154716	-0.578892639576126	19.3881114623443	0.000219589261315288	0.00342968517959677
GSONMT00014881001	-1.59741890834991	1.13815246830765	19.3382632896716	0.000222667951850724	0.00346782654390534
GSONMT00001735001	1.01438537615253	3.26375004265726	19.3001561734396	0.000225053325392938	0.00349614806366657
GSONMT00038957001	-4.02256040597769	-0.0622812446725943	19.3269260209161	0.000225325998510676	0.00349614806366657
GSONMT00042477001	-1.31488958229276	3.06350584736111	19.3224027367442	0.000225381165509949	0.00349614806366657
GSONMT00035836001	-1.24740080630106	3.97904286677953	19.3233027335129	0.000226914936244333	0.00351387535955333
GSONMT00058072001	2.25374149699737	3.23532722784711	20.9583018159502	0.000227591434206731	0.00352184813103427
GSONMT00006841001	-1.70208362316131	1.04434582199388	19.2376367899509	0.00022902756384966	0.00353653618792091
GSONMT00019242001	-1.58209350161178	1.73778583554996	19.1892546948755	0.000232155790888595	0.00357218246601745
GSONMT00069702001	-1.86481860574227	3.2821705591322	20.1632578782987	0.000233069835899356	0.00357267665869523
GSONMT00050130001	1.94233175770849	1.065373810372	19.2178719842575	0.000233077461097706	0.00357267665869523
GSONMT00058823001	1.05075173335802	1.90944883447331	19.1725728402333	0.000233245190595411	0.00357267665869523
GSONMT00001864001	1.01255671388139	1.6660061060687	19.1620094311385	0.000233937917898202	0.00357938156963906
GSONMT00078373001	-1.75107298063694	2.65402909834037	19.6942300383501	0.000234475407324514	0.00358508784195545
GSONMT00014698001	1.45762840210847	2.2553244439706	19.1433385898895	0.000237908775364272	0.00363191106588064
GSONMT00039870001	1.21619926119126	1.96808516562604	19.1001813333868	0.000238037864975104	0.00363191106588064
GSONMT00069618001	2.63330773337423	0.130800620742131	19.0908073229395	0.000238666304302618	0.00363821932200614
GSONMT00004169001	-1.26062535172711	5.08462863081508	19.1691855059442	0.000239428718297554	0.00364547373463809
GSONMT00020186001	-1.58318963944823	3.43647456653908	19.6804580623402	0.000239697593597498	0.00364647964769646
GSONMT00040213001	1.13623436984245	5.28014461493363	19.0735275705728	0.000239829508681339	0.00364647964769646
GSONMT00055123001	-1.30967439324313	2.39797069036156	19.0701020707932	0.000240060835113362	0.00364745151705016
GSONMT00035031001	1.37989452388552	4.13677303956312	19.401017209871	0.000241244568301241	0.00366288268581703
GSONMT00070098001	2.23573320294126	1.44354810836953	19.6801936236343	0.000241936461828872	0.00366812526176467
GSONMT00076770001	1.75016304427841	1.05662535442186	19.0401356787887	0.000242094920434074	0.00366812526176467
GSONMT00030344001	1.38288176869136	3.23838124634632	19.3037506442799	0.000242669964882598	0.00367173138532086
GSONMT00017767001	1.56403550953896	0.946942949021635	19.0110578960627	0.000244086714973935	0.0036880453161249
GSONMT00068671001	-1.10192045654294	4.57908608971902	18.9745451307459	0.000246613212998116	0.00372363734220578
GSONMT00005173001	-1.27093621336798	4.16082102614035	19.0626574344063	0.000247891356662646	0.00373775562558182
GSONMT00006463001	-1.1582558364506	2.57635712127859	18.9311240563517	0.00024965501627499	0.00375742937836958
GSONMT00071588001	-1.56662672093742	6.40044331525373	19.5453324676425	0.000249893807880679	0.00375742937836958
GSONMT00071372001	1.16312840684271	8.68282071276133	18.9262569152208	0.000249998525904272	0.00375742937836958
GSONMT00078767001	1.21104658738492	0.790634511911335	18.9254091991323	0.000250058408235538	0.00375742937836958
GSONMT00068974001	-1.41803768761541	0.997174531274171	18.8980520987201	0.000251999348150801	0.00378071163936284
GSONMT00031835001	-2.33630026019013	-0.0182859319882493	18.8962410392429	0.000252128419863879	0.00378071163936284
GSONMT00014587001	1.5812137163533	1.6102697625816	18.8796934247714	0.000253311098816414	0.00379324037911692
GSONMT00055563001	-2.38667261468489	0.0690850006290992	18.8796789932456	0.000253312132899537	0.00379324037911692
GSONMT00076301001	-1.56188550073271	1.55725853389285	18.8556774028694	0.000255038358507141	0.00381178263189896
GSONMT00029469001	1.76443357347697	4.1648923495672	19.9569180366255	0.000255137581689677	0.00381178263189896
GSONMT00076920001	2.37806989070991	1.22355468165777	19.4500677508567	0.000255381278220031	0.00381178263189896
GSONMT00033722001	-1.27094977357678	3.78948541476936	18.9439893007521	0.000255658803421647	0.00381265845924083
GSONMT00071400001	-1.73479532694134	3.23256677523264	19.6239181016333	0.000256401492086661	0.00382111881640504
GSONMT00071146001	-1.26402636522674	3.07647166889664	18.8186342951227	0.000257727845250343	0.0038330199947539
GSONMT00059906001	1.20002521999182	3.81523237496154	18.8295579567299	0.000258848010384763	0.00384541732711472
GSONMT00027296001	2.59322892037417	1.33373506274262	19.7495118153658	0.000258914412469125	0.00384541732711472
GSONMT00034009001	-1.73792500363569	0.972843876782162	18.7985899067968	0.000259196071524681	0.00384697820598075
GSONMT00001738001	-1.28351686591434	3.32732563884095	18.8461809447362	0.000259894935403862	0.00385116015076828
GSONMT00033716001	3.33775375746662	1.02572565599604	19.8066082640792	0.000259900146272686	0.00385116015076828
GSONMT00066048001	-1.74960747353774	2.87634126123432	19.4523074926154	0.000260008104542874	0.00385116015076828
GSONMT00013032001	1.35768189995818	3.10261133692283	18.9255672668581	0.000262800616594579	0.00388987760486596
GSONMT00014814001	1.01498993562825	4.47021663877337	18.7445414036755	0.000263200835281937	0.00389315668643778
GSONMT00060313001	-3.93893956734363	-0.338535240412347	19.3610422473362	0.00026818524425706	0.00395614089497144
GSONMT00034883001	1.63752282676343	5.46964675116969	19.5152882093207	0.000269188670908892	0.00396557319929881
GSONMT00076213001	1.30861765505961	0.73506082451122	18.6557355747256	0.000269928677432984	0.00397378785399314
GSONMT00069914001	-1.83426435012582	1.95275541902971	18.9718665861241	0.00027080955160091	0.00398137551300987
GSONMT00030505001	2.1827983575551	-0.0709774941686719	18.6407551083596	0.000271082009270261	0.00398139080199847
GSONMT00042323001	2.46552124249898	0.364434438271066	18.637170396607	0.000271358791122073	0.00398139080199847
GSONMT00066569001	-1.31647647880834	2.01392086674158	18.5812117361163	0.000275719763240845	0.00403993423099632
GSONMT00013414001	-1.14784712376708	1.30727747898476	18.5632419171168	0.000277136399426337	0.00405620100206999
GSONMT00021894001	-1.11235749113745	6.69950888622792	18.5213658933385	0.000280468646886831	0.00409924607357993
GSONMT00018242001	-1.52169345139078	2.47212153017735	18.6284789642792	0.000280520281609495	0.00409924607357993
GSONMT00059121001	-1.90323641296116	3.05050226907492	19.4619041665311	0.000280859073312221	0.0041014460384227
GSONMT00078563001	-1.32126435423244	1.04841787045209	18.5038730765044	0.000281873575149889	0.00410800097348881
GSONMT00012191001	1.08298799151882	1.15628690537064	18.4516443916368	0.000286114294980041	0.00416423397396469
GSONMT00076045001	-1.31141987236065	2.47038557561806	18.4430065017475	0.000286822350366093	0.00417175258329534
GSONMT00013855001	2.33031270392734	0.615092258297943	18.5449197835394	0.000287223702334434	0.00417480321978829
GSONMT00040107001	1.37197451141202	0.360662637187653	18.4221779663962	0.000288537577483386	0.00418831228394938
GSONMT00040114001	-1.10423996831953	3.64353153809148	18.4010675647982	0.000290287468983906	0.00420810603740608
GSONMT00070105001	-1.18115592064135	2.75176787236351	18.3905384737019	0.000291164585548503	0.00421801462096461
GSONMT00051632001	-1.24009938863332	1.66078165771467	18.3757198515167	0.000292403951466956	0.0042331543485462
GSONMT00037973001	-1.23104165692379	4.44671434246797	18.4403243634557	0.000293034287907605	0.00423946285851985
GSONMT00016793001	1.53520656289459	3.63342153010707	19.0141839113779	0.000293960304420138	0.00425003789827867
GSONMT00075833001	-1.69070887798996	3.31730559642948	19.0896388433302	0.000294499011564325	0.00425500296018801
GSONMT00008936001	1.79832351185711	2.58023181325315	19.0000588661596	0.000298212418846229	0.00429725673400901
GSONMT00077717001	1.52503537354609	0.839767930358277	18.2962399732046	0.000299150530385617	0.00430141857076022
GSONMT00059648001	-1.00126003564789	3.29311645600381	18.2957104731928	0.000299196043465633	0.00430141857076022
GSONMT00065249001	-1.71055547098605	3.96054667193672	19.1686146890589	0.000299290919463581	0.00430141857076022
GSONMT00050372001	-5.15741650540567	-0.324276671147679	19.7877935670948	0.000299951917660194	0.00430807671851041
GSONMT00046472001	1.22824195400963	2.89891572815589	18.2845822486407	0.000300154322186431	0.00430814385493936
GSONMT00078053001	1.77723137442939	2.15068572279044	18.6727614236778	0.000300428840869647	0.00430924528299398
GSONMT00070300001	-2.04755279645407	5.82600675748038	19.6198817999337	0.000301790242835638	0.00431857142086317
GSONMT00069783001	-2.09197069598624	2.41837835042462	19.1639294308249	0.000301871868642125	0.00431857142086317
GSONMT00016297001	-3.44554046373667	3.87202246992475	20.7531681989387	0.000303333661415342	0.00433379266551965
GSONMT00024390001	1.34450420656631	0.888185414392709	18.2383560324737	0.000304171061809773	0.00434290897425382
GSONMT00036776001	1.32796403201758	1.59335717802463	18.2306732695286	0.000304844320179181	0.00434590057524261
GSONMT00025386001	2.70177562951153	0.195856244888768	18.229276548274	0.000304966893098942	0.00434590057524261
GSONMT00078168001	-1.51776679801079	0.417918641949844	18.2291388701999	0.00030497897831586	0.00434590057524261
GSONMT00069555001	1.1598425087699	2.81133859665178	18.2125698592297	0.000306437217946432	0.00435812931110761
GSONMT00046925001	1.1736188205495	4.94776791548411	18.233567857883	0.000307938838009221	0.00437377536019877
GSONMT00008842001	1.28741082989507	0.962754644069447	18.1857189822893	0.000308816583460942	0.00438338483416743
GSONMT00040198001	1.54342006026966	4.8600911640602	18.8975550128795	0.000309487311119292	0.00438892708097116
GSONMT00076981001	-2.96740785330138	0.460254564872536	18.3763062031016	0.000309635519916311	0.00438892708097116
GSONMT00000786001	1.37576879723762	0.668788518935117	18.1745600708459	0.000309811357193576	0.00438892708097116
GSONMT00053514001	-1.90181011190868	0.0916569678405854	18.1413484746656	0.000312792838291225	0.00442253754749462
GSONMT00001891001	1.12320710645665	1.68077104931268	18.1316438364889	0.000313669959861455	0.00442919059329966
GSONMT00049859001	-1.2681429451943	2.43752427258333	18.1110162351269	0.000315543266475222	0.00445275692355061
GSONMT00058305001	-2.73234853630124	-0.276589021459453	18.1014783423617	0.000316413589329436	0.00446176659500952
GSONMT00069850001	1.06632758843543	2.63865112643652	18.0995343782147	0.00031659129593743	0.00446176659500952
GSONMT00052560001	-1.59689719485226	1.41357541824854	18.0745448066777	0.000318885453401724	0.00448595439842433
GSONMT00004521001	1.304126570587	1.91032704093366	18.0680564330472	0.000319484085002233	0.00448802014444142
GSONMT00038508001	1.29460367609151	1.98711930103117	18.0469526733486	0.000321439680345405	0.00450724440729257
GSONMT00017968001	-1.16777124103223	3.38205335025599	18.0465923065508	0.000321473187485435	0.00450724440729257
GSONMT00050808001	-1.62627990057913	2.34102167013823	18.2847964426673	0.00032220483488722	0.00451459739068987
GSONMT00066931001	-1.12619888112033	1.63946406886987	18.0077025384973	0.000325111734725998	0.00454363981796667
GSONMT00067099001	1.56613221346722	2.20028311903767	18.1552606626197	0.000326596215624153	0.00455627341347536
GSONMT00021305001	-1.39056657686631	1.43543995549483	17.9805016238823	0.00032768342937414	0.00456494025524538
GSONMT00026283001	-1.87068723777709	0.960433771829266	17.9693203171969	0.000328747005314479	0.00457683051232707
GSONMT00012407001	-2.97654434926679	0.219707503443947	17.9687989352288	0.000329172879037171	0.00457983313439456
GSONMT00030850001	-1.05391369257481	1.3695587910918	17.9585524685323	0.000329774822616282	0.00458510078568555
GSONMT00046204001	-1.08255391330632	6.76433931705998	17.9563317443176	0.000329987233018823	0.00458510078568555
GSONMT00031903001	-1.61021101306394	1.80500147843858	17.9612114605727	0.000330182813142125	0.00458510078568555
GSONMT00072640001	-1.14469216349926	2.12023812426611	17.9352162292323	0.000332014407082185	0.00460759866338003
GSONMT00013312001	-1.73417847057437	4.91292773611282	18.8506505651868	0.000333497296293264	0.00462208333650347
GSONMT00009042001	-1.13026768436003	1.88964800745449	17.9178219541456	0.000333694560690287	0.00462208333650347
GSONMT00067889001	-3.24956120179665	0.222003981559013	17.9100068933442	0.000334452461532124	0.0046256831590858
GSONMT00075320001	2.19590180396738	2.32506323063521	19.06080296453	0.000334673657909127	0.0046256831590858
GSONMT00015178001	1.21375135250525	1.48334400370718	17.9063919977251	0.000334803669078314	0.0046256831590858
GSONMT00063419001	-1.07476601625575	1.85506710383729	17.8875495313296	0.000336640864686248	0.00464484453993952
GSONMT00008059001	1.25550371009386	2.18358201661889	17.8582559802064	0.000339519006909976	0.00467429705993745
GSONMT00002618001	2.53808932542395	1.68058679556055	18.9066356952269	0.000339609521107076	0.00467429705993745
GSONMT00063053001	-2.80717073351002	-0.231391017065316	17.845917885193	0.000340739292461397	0.0046839291508826
GSONMT00066946001	-1.64031204477382	2.64504923668098	18.2252721445191	0.000341121090985689	0.00468622088927881
GSONMT00031778001	-1.40362734672305	4.34954268254761	18.1936877891291	0.000343367352328846	0.00471249563213177
GSONMT00074971001	3.14410301453084	3.32226737732204	20.0034585589249	0.00034346626876378	0.00471249563213177
GSONMT00029466001	-1.62911354761216	2.63779957102588	18.1906763476603	0.000343706443707347	0.00471282315638495
GSONMT00049721001	1.51976521641298	2.21132281063997	17.9274931638951	0.000344532723091304	0.00471821431220196
GSONMT00040299001	-1.65519855939137	5.28445091306896	18.5809821469362	0.000346366188893453	0.00473565073017994
GSONMT00029622001	-1.33367925876833	1.80473426536893	17.7887337463087	0.00034645801651858	0.00473565073017994
GSONMT00002657001	-1.92742116751393	0.540410593624841	17.7651966792724	0.000348842279303299	0.00476147642880648
GSONMT00005140001	2.34815978415643	0.495636761763338	17.8780389185198	0.000349803438088902	0.0047694100807766
GSONMT00065469001	-2.85691484442536	0.143251347447484	17.7196303858106	0.000353509233078823	0.00481391198145087
GSONMT00047414001	-1.12546463150157	1.86513047941048	17.7151658073566	0.000353970161327236	0.00481635716556273
GSONMT00060405001	-1.12250436655909	2.85372658168732	17.7098483976277	0.000354519994820079	0.00481635716556273
GSONMT00069063001	-1.1567897277642	1.46099363981966	17.7063862464967	0.000354878492061012	0.00481635716556273
GSONMT00004287001	-2.69317620468911	-0.0107103482287044	17.7061263590053	0.000354905418768489	0.00481635716556273
GSONMT00008948001	-2.59011211384786	2.02003645763334	18.8088243537912	0.000355015127955468	0.00481635716556273
GSONMT00001033001	1.03390456723582	1.56377011530803	17.6945696373536	0.000356105062541255	0.00482213617318139
GSONMT00051800001	-3.81698625965259	1.70026453948751	19.179054418097	0.000357727725024709	0.0048358382388051
GSONMT00038926001	-1.58023293242577	0.576736932581225	17.6636097499557	0.000359340763769705	0.00485141212270704
GSONMT00047909001	-1.36911027832702	4.33154441604758	17.9893620844161	0.000359380354601118	0.00485141212270704
GSONMT00012332001	1.3913613984953	8.30494346871263	18.0765821832169	0.000362987821183913	0.00489101957201924
GSONMT00041181001	1.48521833045913	0.562350411570161	17.6092685787056	0.00036509815006094	0.00491337769828768
GSONMT00048893001	-1.58972072799274	1.3668308510432	17.6064370900046	0.000365400896672039	0.00491441650412987
GSONMT00069975001	-1.32812817524856	1.82804183270347	17.598906336814	0.000366207432339956	0.00492222550019924
GSONMT00021951001	1.34911036249624	1.86939674604535	17.5945625715033	0.000366673530450571	0.00492545183813628
GSONMT00042194001	1.81148328929593	0.135493051202295	17.5650487423082	0.000369857683265304	0.00495905181722119
GSONMT00063561001	-1.201479348906	5.5311124943822	17.6183768906247	0.000370812355804391	0.00496879434702711
GSONMT00001268001	-1.44047160952306	0.684235562409942	17.5512094941712	0.000371361162272134	0.00497308973791349
GSONMT00037051001	2.28897112031907	0.991877896378015	17.7785078643457	0.00037250844230157	0.00498513648155884
GSONMT00082489001	-2.81530925323729	2.88557159612526	19.3387024473434	0.000373427225840403	0.00498849319228124
GSONMT00010609001	1.87114739142148	3.89101300413958	18.7063453983278	0.000373852203595064	0.00499111017887823
GSONMT00044470001	-1.08998109361685	3.09273594933273	17.513113645638	0.000375534492943682	0.00499894028663878
GSONMT00054550001	1.17348135677507	1.35231882344188	17.5122157648317	0.000375633470987555	0.00499894028663878
GSONMT00074105001	-1.01700756230568	4.06166503476313	17.5105667942784	0.000375815319878572	0.00499894028663878
GSONMT00053903001	-1.0918641265678	2.45669073154731	17.4870602152864	0.000378418130453367	0.00502742330873047
GSONMT00078315001	-1.30443123523989	0.718628140837416	17.4770715468509	0.000379530109524082	0.00503912372109122
GSONMT00041492001	-1.12876515352062	4.36431609541342	17.4657219787033	0.000380797929670611	0.00504980236863255
GSONMT00059227001	-1.57162279760942	1.10742275616443	17.4490064363671	0.000382673608542755	0.00507158916236591
GSONMT00079430001	-1.11515491649576	3.96772449587309	17.4399852798914	0.00038369008503864	0.00507888187899264
GSONMT00079043001	1.79960112618707	3.33200946083334	18.4237043076909	0.000386181593849559	0.00510256189617599
GSONMT00064812001	1.25843133909428	1.29977204040441	17.4127939249009	0.000386771836306656	0.00510726349663602
GSONMT00001181001	2.90653942795304	1.94293202091759	19.0481326570167	0.000389010398095037	0.00512906308853926
GSONMT00040477001	1.51240056225105	1.22514409199369	17.3921558991644	0.000389128937275353	0.00512906308853926
GSONMT00004051001	1.23598494036908	1.83377323700999	17.3883685543144	0.000389563200034836	0.0051316825890925
GSONMT00019034001	2.40859404643504	-0.144765706131078	17.3783050497194	0.000390719675125224	0.00514380681669388
GSONMT00043636001	-1.66286878418377	1.24770994334167	17.3737205778177	0.000391247757025788	0.00514546977372955
GSONMT00009795001	1.31964641225795	3.91976572081741	17.6668858628398	0.000391318313524411	0.00514546977372955
GSONMT00063820001	1.61012601016854	2.13996065394769	17.6293981815761	0.000391835836743177	0.00514916719599539
GSONMT00030425001	-1.04159058827218	4.92842548098482	17.3561741072265	0.000393276147207066	0.00516186788876359
GSONMT00072445001	-1.55263890149217	0.899109066045295	17.3452899500153	0.000394540147008118	0.00517534059181991
GSONMT00013597001	-1.28098437938673	3.31952696776367	17.4484452441265	0.000395809036488879	0.00518886118352569
GSONMT00001531001	-2.23843133875473	0.4936337422414	17.3054986245571	0.000399199162373066	0.00522154468792121
GSONMT00013679001	1.13497874193952	0.782685317457109	17.3049759411223	0.000399260760513894	0.00522154468792121
GSONMT00003993001	2.11768261865953	3.10779945362585	18.4051076307295	0.000402826733003233	0.00526186382414534
GSONMT00075629001	1.08696658557498	1.38140656550087	17.2445019565951	0.000406458306344465	0.00529587957360776
GSONMT00067967001	1.28372569091986	2.03151269299429	17.2401639719196	0.000406980038461264	0.00529587957360776
GSONMT00038272001	-2.5877955137259	1.14245833083725	17.8200933833419	0.00040698899871597	0.00529587957360776
GSONMT00031182001	-1.72002551519944	6.12438439127654	18.1056869784158	0.000408897253254971	0.00530932857802105
GSONMT00050333001	1.11699066708926	2.1116051311524	17.1745168058927	0.0004149655643649	0.00537850667244643
GSONMT00012743001	1.28854291288989	1.56042082151575	17.1717167852262	0.000415309958412455	0.00537977013905504
GSONMT00035291001	1.56899478064299	0.376184480944404	17.1561806870508	0.000417226541737761	0.00539817808276861
GSONMT00057112001	1.28477679645902	2.78692128760548	17.2000598783946	0.000418927041511313	0.00541054083014137
GSONMT00034756001	-1.71543213035749	2.74513011568998	17.6772131715745	0.000419824337839137	0.00541891746021275
GSONMT00068509001	-1.07924424671854	2.32033989919236	17.1237634202513	0.000421256878444005	0.00543202973210455
GSONMT00009717001	1.29543238449458	2.12710250943463	17.1231078492885	0.00042133882170262	0.00543202973210455
GSONMT00079265001	-1.20435029488827	1.56320060855977	17.1161925451477	0.000422204264973986	0.00543996837684991
GSONMT00061554001	1.09101565503773	4.20332783452546	17.1137699653306	0.000422507908251743	0.00544066330082091
GSONMT00058394001	1.24201438370164	1.94242963800779	17.1067331584722	0.000423391249062984	0.00544881779951819
GSONMT00000551001	-1.0800868038432	1.68694898844202	17.0952359840376	0.000424838857414934	0.00546099647513662
GSONMT00063027001	1.22564651106454	2.04738812892633	17.0862912659258	0.0004259688317734	0.00547000865075916
GSONMT00043973001	1.0995753593152	4.19107360905275	17.0838913998275	0.000426272562880808	0.00547000865075916
GSONMT00010243001	-3.69597167270569	5.3933139188213	19.4183477037796	0.000427002091131152	0.00547588084847884
GSONMT00051408001	-1.29613865821645	2.06591182153641	17.0690376110095	0.000428157763787044	0.00548274705127865
GSONMT00080525001	1.08999789190408	2.2271341729741	17.0640273168711	0.00042879571210661	0.00548274705127865
GSONMT00023813001	-1.63952042350686	0.19314724680517	17.0411967229057	0.000431715871694071	0.00551684774924951
GSONMT00065149001	1.07846923337955	3.11081333303124	17.0290914692348	0.000433273022559816	0.00552691206180884
GSONMT00001266001	1.04253548584412	2.56018372163708	17.0252946515058	0.000433762688785447	0.00552691206180884
GSONMT00062198001	2.20334534996349	0.686757701899233	17.0252241740473	0.000433771783811874	0.00552691206180884
GSONMT00023162001	1.32534431106012	4.74437074057769	17.3355191383115	0.000434127187292677	0.00552820757260833
GSONMT00041167001	-1.34127585939451	2.57042569947827	17.0130431948552	0.000438066108198155	0.00556559736606473
GSONMT00058625001	-1.15361327808518	1.45482661670066	16.9920216829703	0.000438079818788169	0.00556559736606473
GSONMT00077831001	1.27032116487902	8.52199492478723	17.249235300055	0.000438085160767442	0.00556559736606473
GSONMT00041241001	-1.05800845828857	1.96298372591774	16.9797142831423	0.000439688583002774	0.00557946118023555
GSONMT00028812001	2.88871696965146	5.74505187276862	19.096237338079	0.000441018813883477	0.00559308377001932
GSONMT00056759001	-1.34505997958347	1.75892556242588	16.9547056587191	0.00044297754079317	0.0056113922434893
GSONMT00061021001	-1.13928991050017	1.65421249236112	16.9415116105291	0.000444723568980753	0.00562696696919433
GSONMT00034695001	-1.13232350853787	4.73316722652681	16.9384742253809	0.000445613679422774	0.0056305068677541
GSONMT00011160001	-1.3880470170508	1.62094002830639	16.9335665269135	0.000445778609641813	0.0056305068677541
GSONMT00040597001	1.07255100319242	1.24321654923775	16.924735603409	0.000446954497302612	0.00563451500165359
GSONMT00081122001	1.48593517299219	5.2357841734309	17.545673156409	0.00044698848315166	0.00563451500165359
GSONMT00064704001	-2.35363276210862	0.248867589295812	16.9203683357563	0.000447537277762081	0.00563638277912152
GSONMT00016866001	1.13795350772989	2.01472248108244	16.91142053978	0.000448733895462604	0.00564492731774782
GSONMT00025618001	-1.62628362050597	2.32125328577292	17.1672090193587	0.000449416210981557	0.00565024835826091
GSONMT00044504001	1.10217958462253	3.28100234669395	16.8946639297263	0.000450984239433722	0.0056610804496475
GSONMT00024524001	1.56265103429405	0.535990638595602	16.8754074082807	0.000453585572546524	0.005686261481383
GSONMT00006935001	1.24325413472555	0.668328599064595	16.8606372041045	0.000455591982982377	0.00570080159309705
GSONMT00015637001	-1.07785877482816	2.90402775196175	16.8572486275825	0.000456053661500283	0.00570080159309705
GSONMT00056756001	1.52404754062026	0.967771417905391	16.8382530508696	0.000458651221784084	0.00572998441527042
GSONMT00053047001	-1.25240243709133	4.73851374763442	16.9856473807849	0.000459720019220085	0.00573862998514133
GSONMT00055328001	-1.11518590109705	4.04479934310228	16.8293807088454	0.000459870018085954	0.00573862998514133
GSONMT00067953001	1.28011914612099	0.655766360487988	16.8254373556423	0.000460412854966748	0.00574180935141218
GSONMT00018447001	-1.491563930818	0.650896805767963	16.8237027471217	0.000460651860944946	0.00574180935141218
GSONMT00025300001	1.34506190639872	3.84824006147363	17.1958960859069	0.000461094752620742	0.00574404372218452
GSONMT00058307001	-4.46417960975557	-0.651060492289647	16.8065128207821	0.000463027757381795	0.00576482787304832
GSONMT00061769001	-1.22257343031158	2.56826278479961	16.804233056719	0.000463343859574682	0.00576546888201781
GSONMT00082005001	1.05061909098135	0.652346896948617	16.8005773125327	0.000463851242261432	0.0057684879374384
GSONMT00000019001	-1.75744611245214	1.28841630874771	16.7603812990645	0.000469470341895058	0.00581751901457514
GSONMT00042199001	-1.06661129023434	2.26841322284662	16.760108204727	0.000469508772265834	0.00581751901457514
GSONMT00081481001	-1.52927057807316	4.88938288894203	17.3670320549311	0.000470409071985502	0.00582345048887507
GSONMT00066257001	1.34122314092259	0.317782227194239	16.7480328416476	0.000471211487311992	0.00583007148526615
GSONMT00024198001	-1.50916742787919	1.08966610941494	16.7420538478579	0.000472057069738071	0.0058372187488383
GSONMT00069782001	-2.01881051988151	0.89049749063995	16.7528196481296	0.000473416415375848	0.00585070723664718
GSONMT00043166001	1.23784823963975	6.54608275586268	16.9067763897039	0.00047560698001665	0.00587111891252281
GSONMT00082553001	1.05271828234688	2.31630209451329	16.712165440731	0.000476309026498834	0.00587645587166285
GSONMT00071565001	1.37395467305193	0.725086101404398	16.6981122155699	0.00047832272422372	0.00589462416028643
GSONMT00063779001	1.35763420932488	1.70370857587101	16.6920797309909	0.000479189980032957	0.00590181668852327
GSONMT00043818001	1.4191648531935	1.49836394876508	16.6775107188366	0.00048129158831771	0.00592116382059078
GSONMT00052214001	-3.76298417179095	4.18860161183076	18.9301813394623	0.000481845493969905	0.00592288685223688
GSONMT00025278001	-1.23129612609306	2.17077967910249	16.6618570946761	0.000483560901143382	0.00593567600795043
GSONMT00080722001	-1.1800170869222	1.61074763765635	16.6562409915481	0.000484377922086322	0.00593901303681305
GSONMT00030033001	-1.56157489845646	1.24647317536576	16.642149080215	0.000486434647684451	0.00596087632381824
GSONMT00025998001	-1.13930437131274	1.41507954415613	16.6282586691481	0.000488471320838933	0.00598246944262994
GSONMT00076302001	-1.40114645211776	1.04673612635513	16.6037178359723	0.000492092452231287	0.00602343278045803
GSONMT00064714001	1.42285648496187	0.747533529095531	16.5857405533792	0.000494763737606113	0.00604933351007969
GSONMT00006902001	1.3430824007831	1.52288428408438	16.5763609278887	0.00049616377426664	0.00606047027345777
GSONMT00063910001	-5.38804379615084	1.65581968871423	18.6168231664276	0.000496230905445597	0.00606047027345777
GSONMT00022557001	1.13544137088038	12.4671785704183	16.6766069692314	0.000497346745506787	0.00606729613163599
GSONMT00046444001	-1.20917943734108	1.7387108875716	16.5536981528129	0.000499564428267514	0.00608413066690474
GSONMT00075158001	-1.86680596826556	2.68995275338086	17.2660296843526	0.000502129008369936	0.00610069423711398
GSONMT00031847001	1.04332070430908	1.31136777076076	16.5247384233571	0.000503947145490066	0.00611358597212558
GSONMT00062339001	1.26307772157464	2.72172082636442	16.5453885804572	0.000507719395371929	0.00614224885417189
GSONMT00006369001	1.58737238722834	3.95936947152252	17.2450032585092	0.000508359280850146	0.00614657714270975
GSONMT00041340001	1.17060100203101	1.04334816112956	16.4827058065938	0.000510383332965344	0.00616420845823111
GSONMT00048793001	1.11192831301039	1.82967106809769	16.4651942595522	0.000513091266269429	0.00619005122340992
GSONMT00000349001	2.61528620432382	1.94835972733542	17.6891222826975	0.000518656966408972	0.00624682033395173
GSONMT00071688001	-1.11010524701396	3.54196066299489	16.4219688269255	0.000519843071775561	0.00625493569419524
GSONMT00055001001	2.46702975754964	-0.48637023159663	16.4138322567765	0.000521124845191684	0.00626100449504362
GSONMT00057781001	1.19446510497788	2.81249180650846	16.4129030779487	0.00052127144088531	0.00626100449504362
GSONMT00072659001	1.01176011444239	2.24379592971914	16.4091780605676	0.000521859586794276	0.00626461524907641
GSONMT00036326001	-3.14135256861099	-0.570757966887137	16.9380578437299	0.000523755726541717	0.00628391507152585
GSONMT00056947001	1.16123579439472	2.48570768732356	16.3843879831908	0.000525792260762059	0.0063048771477621
GSONMT00025382001	1.10446336479189	1.46688685152711	16.3804997572919	0.000526412022615457	0.00630597710663362
GSONMT00071952001	-1.5559503914463	1.57627991579227	16.375126619235	0.000527269787580728	0.00631152818605905
GSONMT00073434001	1.25756970902047	2.69316214211226	16.4161148971034	0.000527505637360636	0.00631152818605905
GSONMT00081549001	1.49619524293022	0.392484156871954	16.3633505431614	0.000529155069563649	0.00632778850474906
GSONMT00002294001	-1.44340087874652	3.67206291743573	16.8086267849643	0.000530600641393984	0.00634137647308968
GSONMT00028160001	1.21694969011999	0.998795857872442	16.3508494637945	0.000531164497126339	0.00634137647308968
GSONMT00058510001	1.19511517532825	4.62679662292539	16.4632198373062	0.000538934729363002	0.00641656277779295
GSONMT00014079001	-1.26650166392662	3.89314244399628	16.4862051681282	0.000540527087608611	0.00643200665473316
GSONMT00012313001	-1.99876241401685	0.900769277165373	16.2435032947406	0.0005493358302903	0.00651902454812911
GSONMT00007468001	-1.62153594191175	2.69430380339422	16.6906504539621	0.000552001244839182	0.00654064584829405
GSONMT00022838001	-3.13091627881585	4.22172046382599	18.2000560799825	0.000553100621475524	0.00654943279386343
GSONMT00000736001	1.54353968553248	0.0283416891021173	16.1987817817896	0.000556288265004648	0.0065764561681613
GSONMT00047238001	-1.71352451740515	0.170394932524956	16.1857866601985	0.000558494823864648	0.00659538494437017
GSONMT00054508001	-1.13636094765278	3.57748354136595	16.1990241928719	0.000558978950066909	0.00659752619938127
GSONMT00044438001	-1.60259910685618	2.05589992329282	16.2763260324268	0.000560253195658234	0.00660898572117033
GSONMT00065361001	-1.14978968806212	1.95774866371216	16.1701418247813	0.000561164020146347	0.00661256985989649
GSONMT00076900001	1.00782320850974	2.91595618420632	16.1627337283891	0.000562432798919445	0.00661661518078838
GSONMT00016349001	-2.83489988805065	5.96228897639499	18.064866787384	0.000562722045621483	0.00661661518078838
GSONMT00073834001	1.03417598180369	1.90181872488387	16.1590537149095	0.00056306423898108	0.00661706776640764
GSONMT00014102001	-1.8879727833919	0.571798565281414	16.1524049794056	0.000564207039603879	0.00662525769495169
GSONMT00039654001	-1.05965459092771	2.99198671659936	16.1514621618793	0.000564369298780537	0.00662525769495169
GSONMT00047429001	2.3334790337812	6.38108317374821	17.7853998478756	0.000564905916288337	0.00662635400626188
GSONMT00079100001	-2.41395730621872	3.52011801886975	17.6866795169108	0.000569874487264675	0.00667908839619298
GSONMT00077098001	-3.19209531430318	1.11204467072754	16.9291565531829	0.000571322759711726	0.0066924625207522
GSONMT00041061001	1.63527910799923	1.77375268494119	16.2708885018765	0.000572825194430805	0.00670645638702761
GSONMT00072332001	-1.53952469215854	0.713307896177524	16.0892922030762	0.000575182344751448	0.00672682390093642
GSONMT00075302001	-1.03628409003991	2.43655506953603	16.0863194138919	0.000575705044318199	0.00672932484206273
GSONMT00039141001	-2.02098325130447	0.925877109060804	16.1094339997952	0.000579103639369047	0.00676370051796537
GSONMT00029765001	-1.12639874342166	3.42676999167142	16.0661406684766	0.000579266805880456	0.00676370051796537
GSONMT00024955001	1.26287080855037	3.07866681854429	16.1876098057734	0.000583251871980711	0.00679930004639685
GSONMT00016163001	-1.24588086498616	3.49443662005197	16.1891079549622	0.000584312951220653	0.00680802704876769
GSONMT00005894001	1.58027181831484	0.988463623398172	16.0244192611847	0.000586707816915945	0.0068322768118464
GSONMT00052663001	1.09763994828911	1.16767011772353	16.0091483116252	0.000589457495808547	0.00685113294092201
GSONMT00000920001	-1.62341074693478	3.52199138622543	16.6542576426953	0.000589547773940981	0.00685113294092201
GSONMT00072567001	-1.52991749586891	1.00693423224124	16.007955329735	0.000589672896798992	0.00685113294092201
GSONMT00017694001	-1.48905870474242	1.19319464506229	16.0078270271008	0.000589696067843141	0.00685113294092201
GSONMT00033405001	1.31020473801798	3.05096274506566	16.2201034718254	0.000589899274700279	0.00685113294092201
GSONMT00023900001	1.18334353783084	2.33074191574898	15.9943305993679	0.000592139055433465	0.00686251369137465
GSONMT00020497001	1.43299554616004	0.56637020310104	15.9731672095812	0.000595992176603492	0.00689616438865474
GSONMT00058137001	-4.32495601932059	0.224854419599186	16.6137138350128	0.000601083841030474	0.00694770012115224
GSONMT00081665001	1.93138747705395	-0.0603361080945056	15.9385849658682	0.000602347609875011	0.00695492831158279
GSONMT00051755001	-1.21419320733527	1.54285361827469	15.9366164417437	0.000602711605221473	0.00695544515601984
GSONMT00072313001	-1.70925344640357	1.69286340734337	16.0603104986962	0.000605788688749558	0.00698725460586309
GSONMT00004202001	1.51731505490393	0.592350971975943	15.9126046929923	0.000607170999140376	0.00699949297845001
GSONMT00066701001	-1.33734204180161	1.12572818541712	15.9082944606507	0.00060797530061817	0.00700505861970845
GSONMT00014791001	1.76654817492654	2.92102096409724	16.7361938067075	0.000609067816832695	0.00701349168754554
GSONMT00030915001	-1.79698654055233	2.26914289067482	16.4000596723301	0.000609351008101877	0.00701349168754554
GSONMT00051920001	1.26961234555298	2.66410093655005	15.9695020021004	0.00060993055408647	0.00701645560318691
GSONMT00028387001	-1.40252294486398	4.31144153357967	16.3380420281777	0.000610887967208794	0.00702005645018207
GSONMT00063573001	-2.41426885119554	0.747687873809323	16.029745478743	0.00061472102171901	0.00705666049589768
GSONMT00018887001	1.35727735909803	1.16687864119923	15.8668214482893	0.000615774164985185	0.00706257184817896
GSONMT00058454001	-1.83373408499323	0.23802126548901	15.8657575405612	0.000615975664805517	0.00706257184817896
GSONMT00001164001	1.27139321482298	3.50742684877524	16.0830138734192	0.000616208421304764	0.00706257184817896
GSONMT00077926001	-1.16418414200653	9.42814110415802	15.9475281283279	0.000618189561962805	0.00707783193696563
GSONMT00030104001	-1.93187118757021	0.639593435127511	15.8521687594777	0.000618555683986335	0.00707830422410413
GSONMT00071387001	1.33340459169533	1.48295867698184	15.8427411008223	0.000620352606594326	0.00707940820943949
GSONMT00023357001	-1.02520364218233	6.54765631807634	15.8404444553312	0.00062079121502545	0.00707940820943949
GSONMT00062472001	-1.13456761884812	2.7666841804963	15.8397509502157	0.000620923725874114	0.00707940820943949
GSONMT00009383001	1.18077923241432	11.8960106713105	16.0528773793855	0.000620926615028404	0.00707940820943949
GSONMT00068517001	-1.34918600766325	1.2146691739532	15.8232080085528	0.000624093850625174	0.00710807988364939
GSONMT00045456001	1.72360217715046	1.88283532584152	16.1111376440502	0.000630922985787475	0.00717835509887076
GSONMT00065359001	-1.47479824063629	1.64567151728753	15.7817267034673	0.000632121112540371	0.00718823319416994
GSONMT00077451001	1.34402829648253	3.21031376950805	16.0911367304082	0.000633230909039182	0.00719675359850149
GSONMT00079586001	1.37778307797678	0.763900495680852	15.7670661724611	0.000634985126861827	0.00720906973781432
GSONMT00030451001	1.38446848830617	0.00490912155131568	15.7655764997815	0.000635276936690081	0.00720906973781432
GSONMT00008606001	-1.36142215928369	0.844278026033026	15.7378207538084	0.000640740909753187	0.0072635082943301
GSONMT00057420001	-1.3044769633075	1.41427511536508	15.7167927564322	0.000644914719995349	0.00729563962578331
GSONMT00006015001	-1.01138332534803	1.84742227235194	15.704903764109	0.000647287711377298	0.00731488830678868
GSONMT00023976001	1.15442486791058	11.395786063023	15.8561836259609	0.000648689641551438	0.00732693100576606
GSONMT00075139001	-1.41609915041009	1.74335744615411	15.6896150690362	0.000650353330665239	0.00734191625312655
GSONMT00011808001	-1.50237417193144	8.00054458057812	16.2560649958169	0.000651462528024384	0.00734682482432468
GSONMT00056064001	1.07532385276277	4.58321118757843	15.6762906415162	0.000657070763713932	0.00740240837631807
GSONMT00049003001	-1.92199575141556	-0.0404716190851282	15.6501111020564	0.000658348341382297	0.00740984521791829
GSONMT00081382001	-2.592234393865	0.949965919150426	16.0678471140105	0.000661220547871534	0.00742995012739813
GSONMT00007333001	-2.74299348776052	0.752049656313539	16.0324447558943	0.000662016173546197	0.00743474812944388
GSONMT00074244001	2.31539323632395	-0.0297733271494968	15.6294255253932	0.000662577670280565	0.00743474812944388
GSONMT00070845001	-3.32688436069486	1.3836462284428	16.5388168324994	0.000662671234963284	0.00743474812944388
GSONMT00052489001	-1.44610082098413	1.8995628807182	15.606834242156	0.000667230650276826	0.00747435547981053
GSONMT00058267001	-1.32610882521375	0.600291641957092	15.6032325140986	0.000667975775983795	0.00747885724929853
GSONMT00048101001	-1.25222880150416	2.50263402756799	15.5782490058358	0.000673169513431026	0.00751142854777875
GSONMT00054662001	-1.09972340536167	1.46110409787982	15.5748001431148	0.000673889952523189	0.00751142854777875
GSONMT00062766001	-1.68170767344037	1.52134116705204	15.6455742292549	0.000674962023870979	0.00751720750714404
GSONMT00051037001	2.0257517600162	0.553226973297763	15.5708291662194	0.000676151874870378	0.00752400257899684
GSONMT00015247001	-1.57734434256045	1.30310079813974	15.5446494606596	0.00068022425554663	0.0075554271880039
GSONMT00016660001	1.09673996059056	3.02399136868594	15.5439926909957	0.000680362958640704	0.0075554271880039
GSONMT00078778001	1.65201231906094	0.049256212373469	15.5347092314305	0.000682326847358368	0.00756952003576585
GSONMT00037921001	-2.84253886297995	-0.306366330884783	15.524598643279	0.000684472776719468	0.00758946201484161
GSONMT00052971001	-4.49693017341197	2.37599965590981	17.4448526895345	0.000685756886680744	0.00759983267904376
GSONMT00065336001	-1.65784790903431	1.15805995727816	15.5120496973267	0.000687146521497761	0.00761071773239426
GSONMT00003346001	1.49336800107771	0.504271629388354	15.5018092948448	0.000689336870615995	0.00762012772043698
GSONMT00053585001	-1.871732807046	2.28864409282206	16.0164679048732	0.000695059065702132	0.00767559398049572
GSONMT00005950001	-1.21553084330546	1.98673891717567	15.4693872053953	0.000696322298960392	0.00768561820236489
GSONMT00009293001	-1.04396289539937	2.51773745899678	15.4534016187427	0.000699794936857323	0.00771408948157278
GSONMT00049318001	1.24564167177109	3.11832958698711	15.5916595892305	0.000705801593313388	0.007770593792376
GSONMT00044746001	-2.68851320744951	-0.326444197034062	15.4217516740911	0.000706726508477964	0.00777684705389792
GSONMT00001948001	1.21288713416492	1.98755913526553	15.4037693209686	0.000710698244347606	0.0078129541529793
GSONMT00049715001	-1.20388684939371	3.51728462371351	15.5259340195078	0.000711077248501278	0.0078129541529793
GSONMT00021021001	-1.14984902177656	1.34719233134311	15.4020307396339	0.000711083536137229	0.0078129541529793
GSONMT00053532001	-2.02314084530042	2.74875273549407	16.3037094789948	0.000711755656065966	0.007816397295547
GSONMT00061899001	-1.39522756196628	2.83512782336534	15.621913819519	0.000714598684434028	0.00784166946774415
GSONMT00039486001	-3.98483153938574	-0.283680392141418	15.8679514799847	0.000714776737788686	0.00784166946774415
GSONMT00068499001	1.16678938029374	0.857201320806588	15.3766291015615	0.000716739025373143	0.0078434504695279
GSONMT00067502001	1.36175335188639	1.32419860749362	15.3536135670137	0.000721905818461981	0.00789206421106355
GSONMT00073976001	1.33080325868873	0.472073473935432	15.3481849789333	0.000723130426442239	0.00790148732764468
GSONMT00043138001	1.68700382860531	7.56598702881659	16.2340359420846	0.000723512479408158	0.00790169919866915
GSONMT00032967001	-1.34328569116274	2.61724790687309	15.4357995687267	0.000724079112771386	0.00790392570594336
GSONMT00040639001	1.53232947680656	0.43873236149268	15.3029443735094	0.00073342495749425	0.00797328664933585
GSONMT00024013001	1.00709862045122	5.13426169474773	15.2920490100781	0.000735928114831254	0.00798923854805349
GSONMT00014238001	-2.0092562457263	-0.313075039936356	15.2653986738303	0.000742090421763274	0.00805212455646325
GSONMT00010312001	2.11373210689123	1.52527411355206	15.8666419459673	0.000743228264969613	0.00806045666359279
GSONMT00060072001	1.06332841208068	4.82742588290098	15.2655831272419	0.000746028698079126	0.00808278133950671
GSONMT00041402001	-1.28091898204902	3.41472894567699	15.4440465684353	0.000751493772448394	0.00812366598137828
GSONMT00032634001	2.26841157626477	-0.206145077710213	15.2244617477669	0.00075166654206254	0.00812366598137828
GSONMT00035027001	-1.49389624288508	0.668536152459329	15.2217199943429	0.000752312721705396	0.00812611092094997
GSONMT00018469001	1.4334033767621	0.578718382690858	15.1973159365613	0.000758091179383087	0.00817230006424435
GSONMT00050774001	1.38036656083081	2.74012720267784	15.2991264807529	0.000760193385003287	0.00818334657729823
GSONMT00029912001	1.81174673088366	-0.193947817437071	15.1745550165144	0.000763524402500883	0.00821514552182185
GSONMT00072692001	1.22403278865648	3.68602280231414	15.3910886027556	0.000764139116925853	0.00821770142131317
GSONMT00023783001	-1.71526397264309	0.433932995347944	15.1603092524173	0.000766946676847459	0.00824014809518478
GSONMT00004150001	1.31822542569902	7.61764116186953	15.5378874942701	0.000768811350031869	0.00824759315336995
GSONMT00035763001	3.71835242944108	-0.433061708596086	15.3308131766356	0.000771076799565555	0.00826375863695736
GSONMT00020463001	-1.06982804475718	1.58799102269634	15.1411783482056	0.00077156896942342	0.00826496789862216
GSONMT00028632001	1.75362223740127	0.91972813418388	15.1361545565672	0.000772787839338713	0.00827395648329822
GSONMT00066615001	-1.4355644913945	2.85417379357668	15.4091285101561	0.000774510688585951	0.00828832951027048
GSONMT00068647001	-1.18584561436765	2.48809603595482	15.1247106203933	0.000775572242376347	0.00829561512856939
GSONMT00056362001	-3.44229753854099	0.69178461497282	15.8991709104317	0.000776808453285446	0.0083006878764999
GSONMT00008758001	3.54265694818525	6.61760189375351	17.0468308517566	0.000778877930718492	0.00831638892332798
GSONMT00060023001	1.65258006720994	-0.0403693326446456	15.1105159205379	0.000779041205824876	0.00831638892332798
GSONMT00065670001	-2.63422184835453	4.12018384758861	16.7327752706205	0.000781293288876433	0.00833634582666
GSONMT00072323001	-1.99072024304676	-0.0964230035579932	15.0876700114255	0.000784660128844516	0.00836160444371504
GSONMT00043842001	1.29428658185943	2.41576994871486	15.1349288000856	0.000784811872929928	0.00836160444371504
GSONMT00050525001	-1.38505013941393	1.66962405307364	15.0812319760167	0.000786251561326747	0.00837284898249617
GSONMT00012115001	1.12106624981996	3.33956662083966	15.1316281508469	0.000787868240594807	0.00838596640257921
GSONMT00062979001	1.46837537349525	1.9358745454822	15.1752931929545	0.000792139129297619	0.00841513505683894
GSONMT00056441001	-1.39334954442378	1.60940696840203	15.031186615881	0.000798743617380944	0.00846862575936546
GSONMT00031334001	3.21739523552619	0.997845503226209	16.0005558382668	0.000800538575950981	0.0084752840101166
GSONMT00034336001	1.23152167689612	2.06184922672603	15.0147278949037	0.000802899329562374	0.00849202455946845
GSONMT00006990001	1.85356610960695	2.66229778086239	15.7186362562634	0.000803301984849812	0.00849216091504498
GSONMT00052941001	-2.60102022742734	6.19428197523033	16.6071373797529	0.000804125051956896	0.00849673939478024
GSONMT00065379001	1.23790098521103	0.24145623851859	15.0010349017028	0.000806374764258109	0.00851225453665488
GSONMT00046270001	-1.10978141687351	2.09790951523863	14.9842068896634	0.00081066848801706	0.00854929574874913
GSONMT00067458001	1.30537058145547	1.25915305148601	14.9788735475871	0.000812034529236548	0.00855955893710977
GSONMT00069469001	1.89148667128523	0.314947115797392	14.975001714651	0.000813027810290057	0.00856174477071037
GSONMT00013604001	1.79642825815957	-0.4471512889833	14.9662441558755	0.000815279389539113	0.008577164335721
GSONMT00048141001	1.35842091129716	0.660292424801153	14.9563854413213	0.000817822252570312	0.00859561564833669
GSONMT00071510001	3.60163273625969	-0.325914816503911	15.1310184106595	0.000820065264515461	0.00861503470745558
GSONMT00070375001	1.58206650463923	2.65463157181852	15.4371333180696	0.000821969670910449	0.00863087960954065
GSONMT00032486001	-1.37284758302998	0.498663916401215	14.9212887592576	0.000826945513702303	0.00867147541537576
GSONMT00017241001	1.13611947476281	1.15972473205308	14.9194451636738	0.000827427822129897	0.00867147541537576
GSONMT00012232001	1.1786879788512	2.11647098001537	14.8947330185442	0.000833922672376307	0.00872694869631843
GSONMT00052365001	-1.27244195523923	0.626952542926079	14.8901082672853	0.000835144342500417	0.00873117732680224
GSONMT00010678001	1.01897844704981	3.26275761840458	14.8737158781627	0.000839490355780898	0.00876794748585679
GSONMT00034257001	1.54388155476619	0.579939968683275	14.8645620296966	0.000841928034407026	0.00878120058097668
GSONMT00081752001	1.13909366935022	2.33076810357192	14.8611530214202	0.000842837837148966	0.00878648363435486
GSONMT00033403001	-1.15375110468933	2.42073972179445	14.8577065429858	0.000843758734869858	0.00879187724311069
GSONMT00048196001	1.47933803623506	0.777104175432502	14.8371447127352	0.000849275802841625	0.00882825438564568
GSONMT00006955001	1.34852581129666	0.762861300043933	14.832370591641	0.000850562420794892	0.00883741250561712
GSONMT00081152001	2.05462874661524	0.0516832576483412	14.8307053077447	0.00085101171427898	0.0088378661728839
GSONMT00005479001	1.27086063713215	1.07991876438562	14.8061430520579	0.000857668894193284	0.00889256587973423
GSONMT00048638001	-3.22318067183819	1.29318945296245	15.8334552540442	0.000860208379987256	0.00890789932659807
GSONMT00038619001	1.52675034912864	0.353224347576385	14.7947243686201	0.00086078314007774	0.00890961665368827
GSONMT00023690001	1.47778065993838	0.614025827539424	14.7890760935784	0.000862328185527204	0.00891874730591119
GSONMT00081653001	-2.37379818131961	0.132876990034972	14.7885072299468	0.000862483962435968	0.00891874730591119
GSONMT00066040001	1.56051629297228	0.322210705359929	14.7853653136403	0.000863344896385994	0.00892341489680173
GSONMT00046225001	-1.01693675261278	2.52373957792643	14.7499818343558	0.000873105790910713	0.00897745586237028
GSONMT00050571001	1.10598198830587	1.39895066093813	14.7443084477041	0.000874682068266224	0.00898942118084174
GSONMT00026327001	1.38727958631346	1.35487261073144	14.7370231449935	0.000876710769297954	0.00900602274467884
GSONMT00074235001	1.43112518818351	1.00203236632517	14.7303333636721	0.000878578178914211	0.00901670342071731
GSONMT00012702001	-1.2595390346949	1.95227565091408	14.7077436822461	0.000884916214574142	0.00906128653830143
GSONMT00063456001	-1.2931049919247	0.960305096125525	14.7071754914084	0.000885076277522715	0.00906128653830143
GSONMT00007218001	-1.81614726476085	0.2332224619554	14.7066010297972	0.000885238139232227	0.00906128653830143
GSONMT00075687001	1.09496785297659	1.70466620172016	14.6983339760014	0.000887571079336624	0.00907906041154289
GSONMT00057429001	1.30885382978714	0.965604131145948	14.6748915319355	0.000894223181715493	0.00913424035781396
GSONMT00021851001	-2.83189440063835	0.542170047450234	14.7589984872204	0.000903190505284753	0.00921719659444693
GSONMT00007856001	-1.07848022863357	3.57490057998958	14.6498440730787	0.000906881191457499	0.00925052780874344
GSONMT00042231001	-1.11349538980976	4.019430856501	14.6904958865459	0.000909038360170449	0.00926469848146552
GSONMT00016835001	-1.45035574532625	1.74800573933209	14.6230769631133	0.000909120862556144	0.00926469848146552
GSONMT00074678001	3.97523185063415	-0.85980068417048	14.6170350928562	0.000910875642755875	0.00927260504894472
GSONMT00078765001	2.06661432058463	-0.227216907735496	14.6166802731178	0.000910978810687434	0.00927260504894472
GSONMT00063476001	-2.88205454662955	-0.108477783357063	14.5998101521375	0.000915898798065367	0.0093163412755594
GSONMT00028395001	-1.14055622619236	3.77202598864948	14.6690066692833	0.000920875198802195	0.00935385959510593
GSONMT00035600001	1.44133915941885	0.688143126643864	14.5792578837454	0.000921932017941208	0.00936023057171623
GSONMT00035582001	1.02871279348531	4.28048556015337	14.5737935320979	0.000924372468235443	0.00937355989788509
GSONMT00048572001	-2.06563802567398	0.75980225503633	14.6491071012664	0.000924535534264506	0.00937355989788509
GSONMT00021533001	1.58885317572547	1.94772961820863	14.7750062501295	0.000928335257686442	0.00940286131526483
GSONMT00016901001	-1.15338293285941	1.85369608518353	14.5523314906151	0.000929902379289943	0.00940332013253892
GSONMT00005880001	1.65935867393237	0.14887891282932	14.5503760738984	0.000930484126812056	0.00940332013253892
GSONMT00079643001	1.15141552949228	5.20942572853056	14.708021626682	0.000930491931602438	0.00940332013253892
GSONMT00076683001	-1.5044177349252	1.50674783311116	14.541142402651	0.000933236588484795	0.0094223163994007
GSONMT00076430001	1.26201147388298	1.37555567890843	14.5386125737973	0.000933992260172385	0.0094255782142825
GSONMT00065762001	-1.141357740598	1.331815333456	14.5186689894785	0.000939973030098403	0.00948154276841852
GSONMT00012237001	-4.89276061022374	-0.719263542830748	14.9507868877813	0.00094347671651427	0.00951248065683151
GSONMT00037232001	1.03239108212542	1.7186298252293	14.5053426035051	0.000943992786337098	0.00951328160439995
GSONMT00018971001	-1.35067204282755	2.44694885390018	14.5943529078798	0.000944446495578475	0.00951345365033001
GSONMT00052017001	2.21011633990044	12.3245690736553	15.9338220580124	0.000946042525319265	0.00952512686767844
GSONMT00039949001	1.21404381220696	5.63906637762873	14.7306456314362	0.000947288190740128	0.00953326332556393
GSONMT00016766001	-2.3739087212286	-0.124225075565759	14.4903531672199	0.000948536703825002	0.0095336459962339
GSONMT00007267001	2.22108853402422	0.406306850968139	14.5593777221888	0.00095538686688867	0.00959261246809693
GSONMT00017465001	-1.08528068330872	4.53275193273424	14.4905224662496	0.000961009274120251	0.00964462002051222
GSONMT00049609001	1.16886388829285	1.1640271462245	14.4468192624957	0.00096187005709216	0.00964632705410357
GSONMT00047740001	-1.43617393425005	0.221738122347175	14.4461882054171	0.000962064837918444	0.00964632705410357
GSONMT00062999001	1.39269800187955	1.1880958502493	14.4377538398663	0.000964672325574088	0.00966509840490695
GSONMT00058613001	-2.27009281411684	0.179842289775784	14.8677401711421	0.000964824170675263	0.00966509840490695
GSONMT00079627001	1.9489509296435	2.09801653867077	15.1467241383297	0.000969288255547846	0.00970535501464911
GSONMT00063479001	-1.44202123872546	5.71869344411289	14.8897796595765	0.000977035119913445	0.00977593466437011
GSONMT00018151001	1.2421151771779	4.23784080277439	14.7034460501254	0.00097820379906143	0.00978114014408005
GSONMT00077916001	1.0866983957985	2.06238217751034	14.3922923357993	0.000978860786025891	0.00978321963574867
GSONMT00039947001	1.34878970696636	0.584161788702005	14.389267962492	0.000979812767182642	0.00978824418678377
GSONMT00007401001	-1.24005671249584	2.87687759614811	14.4767466192829	0.000980475639253914	0.00979037728142268
GSONMT00034758001	-1.35818882804755	2.8800311874446	14.5961410396622	0.000982787599162081	0.00980685668485608
GSONMT00044023001	1.11950993191727	5.17330150373833	14.4907951447973	0.000983026207073879	0.00980685668485608
GSONMT00034757001	1.31818281692662	2.75127447939791	14.5735569929464	0.00098443968679216	0.00980772684850732
GSONMT00041943001	-1.34339222837615	4.57436017194582	14.7590084331099	0.000986193812051422	0.00982047110465099
GSONMT00050664001	-1.23058072904683	1.57627891730519	14.3646664085271	0.000987594388322138	0.00982499384937868
GSONMT00068489001	-1.019579076989	2.09174382196181	14.3471899135607	0.000993163443134979	0.0098628282128646
GSONMT00053951001	-1.61541597371823	2.27136542838245	14.6662998555755	0.000993882421062271	0.00986547161280399
GSONMT00073328001	-2.08414400455746	0.944087093964615	14.3707634073756	0.000997296728470997	0.00989035098767687
GSONMT00070982001	1.98926962784089	0.297668257419977	14.3197350390267	0.00100198182283962	0.00992326361637715
GSONMT00003182001	-1.86075398270785	0.765080141808303	14.3160996606014	0.00100315590804825	0.00992586781314957
GSONMT00080902001	4.86205235686983	0.693330493892534	15.3291098891927	0.00100540040938049	0.00993957919152059
GSONMT00049612001	-2.06582458232841	-0.1240091902204	14.3089973277005	0.00100545403608002	0.00993957919152059
GSONMT00062440001	1.11974416608595	1.80304288140561	14.3009577609472	0.00100806239189088	0.00995732972535745
GSONMT00065191001	3.35259699786934	0.44037070734866	15.0543574849435	0.00100816363934912	0.00995732972535745
GSONMT00000462001	-1.39701251652083	2.36383254127279	14.4021063397117	0.00101110615080443	0.00997282970290946
GSONMT00023563001	1.11021195022374	0.950975695809579	14.2822832889967	0.00101414979567756	0.00999380178571807
GSONMT00018819001	-1.66215190843835	0.997675917095912	14.2750232591015	0.00101652724567215	0.0100127014596315
GSONMT00046378001	1.35246119978181	0.399408958779656	14.2720827989777	0.00101749189855225	0.0100176744173775
GSONMT00068218001	-1.12400919653021	3.39610553293041	14.324774464591	0.00101959187308204	0.0100292856572061
GSONMT00022500001	-1.43260939636632	0.889592332381545	14.2612176797126	0.00102106504100665	0.0100382091605942
GSONMT00059943001	-1.38561632204676	1.08597491169894	14.2548649266453	0.001023160598976	0.0100417221308509
GSONMT00021870001	1.28884533496009	0.591961617330126	14.2421441235992	0.00102737094222602	0.0100781659406882
GSONMT00024392001	-1.67832643893999	0.28711551992947	14.2220883309198	0.0010340476425466	0.0101228685318633
GSONMT00040043001	1.04164845671615	1.91857725620055	14.2213834006433	0.00103428318169945	0.0101228685318633
GSONMT00075256001	1.0581415453492	4.81018239353009	14.2784741213098	0.00103483548779429	0.0101228685318633
GSONMT00028240001	-1.20209237619766	2.5180095450761	14.2151560508827	0.00103636648883844	0.0101240162400571
GSONMT00003557001	-1.60685603941868	4.75930078067702	14.9085015900417	0.00103761293393298	0.0101240162400571
GSONMT00055141001	-1.12815979919376	1.37370268809944	14.2104870093859	0.00103793149354145	0.0101240162400571
GSONMT00022389001	-2.24805238521289	0.467987965966039	14.2172717938787	0.00103865278323187	0.0101240162400571
GSONMT00012053001	1.721134989464	1.60377162716353	14.4691434616414	0.00104114264216128	0.0101314943668646
GSONMT00050051001	-2.33594124076345	0.0734582591957781	14.1754684611381	0.00104975216524504	0.0102061580438906
GSONMT00026073001	1.40317703301843	1.92775934437474	14.2262005955623	0.00105406743687569	0.0102389751737171
GSONMT00006952001	1.34752411835523	0.291854153986646	14.1521967054992	0.00105768921614872	0.0102695778259574
GSONMT00060291001	-1.30539870627762	2.7708987984878	14.3044437080147	0.00106048153841835	0.0102921032334339
GSONMT00010413001	1.13493543325877	2.13771695243266	14.1386419789234	0.00106234247544108	0.0103055733993367
GSONMT00058292001	3.14655727557608	0.898714010926316	14.825697113117	0.00106375905114668	0.0103147228332816
GSONMT00001176001	-2.00641098967766	1.26465201586081	14.3490157661681	0.00106679655864155	0.0103303837420809
GSONMT00000565001	-1.20541151087236	1.77127041410018	14.0567413929574	0.00109094023488117	0.0105407564689982
GSONMT00031544001	1.521647755001	0.790481093493675	14.0528468723176	0.00109232096586566	0.0105494189735288
GSONMT00036628001	1.19411790152663	6.67434311381702	14.2653497845043	0.00109417592583128	0.0105626517820168
GSONMT00079354001	2.27311967793768	-0.37303018839137	14.0456893308032	0.00109486353831235	0.0105646088453275
GSONMT00039386001	-1.36357523055825	0.768559544271801	14.0365968523615	0.00109810281613378	0.0105864885654526
GSONMT00070978001	-1.02804752229979	1.78595428689714	14.0278559527562	0.00110122674549599	0.0106119099207725
GSONMT00041519001	-1.84575576010122	5.82116494232947	14.9354027216634	0.0011112813069651	0.0106946100336376
GSONMT00051505001	1.09612643440524	2.38662985864424	13.9833234374077	0.00111729428571914	0.0107477297559596
GSONMT00053513001	-2.09133248146537	0.246420602161976	13.9679469604141	0.0011229017254025	0.0107909530021808
GSONMT00056359001	2.64065812939919	-0.0265948126391263	13.9997995932775	0.00114039910085575	0.0109410020296984
GSONMT00036170001	-1.05474154969862	3.36779336021963	13.9161248413757	0.00114202837712941	0.0109518108630702
GSONMT00038195001	-1.01150345831739	3.22712462966307	13.9147697430185	0.00114253328786986	0.0109518325015876
GSONMT00008317001	2.11883624414526	-0.323593178639934	13.8863291210094	0.00115318694511346	0.0110213637379294
GSONMT00079936001	-1.09375170788681	3.22555880788844	13.8823639357849	0.00115791417804203	0.0110506500706
GSONMT00026582001	-1.17420348498019	1.63753711818397	13.8659944051348	0.00116087093540801	0.0110740174871584
GSONMT00005319001	-1.27287060401946	2.8360530882955	13.972183289521	0.00116387663991314	0.0110929764787522
GSONMT00034705001	-1.08663813392499	0.959929248936801	13.8340124830367	0.00117306991055555	0.0111757093184016
GSONMT00045215001	1.76607553775298	1.93103607405362	14.2244563502885	0.00117664969542796	0.011204914145098
GSONMT00036342001	4.2945901320318	-0.468532158717525	14.0378473879685	0.00117728110472383	0.0112060291436098
GSONMT00017785001	-1.26566366234334	1.41814713595497	13.8211458254084	0.00117801726305916	0.0112081397936825
GSONMT00078154001	1.09841351814767	2.81306533875348	13.8151291522216	0.00118033857560521	0.0112145385042038
GSONMT00019161001	1.7070736997423	0.822809870058778	13.8168437364383	0.0011806623079851	0.0112145385042038
GSONMT00021118001	-2.09820584109663	0.834289739970656	13.8848405014783	0.00118279757985815	0.0112291039956207
GSONMT00020100001	4.22537446703321	3.25681510276962	14.5972405564202	0.00119000387295652	0.0112730644325358
GSONMT00064831001	1.53199445222944	0.455517204342482	13.7885656533236	0.00119064723502229	0.0112730644325358
GSONMT00016916001	-1.08878899273253	8.04178570811208	13.8588794681523	0.00119104985880748	0.0112730644325358
GSONMT00032284001	1.17861880968635	2.68297038285613	13.8078152762577	0.00119435347989869	0.0112994240642782
GSONMT00065250001	-1.33574856481713	4.21527407079398	14.1629737104184	0.00119592977407101	0.0113094261794528
GSONMT00060125001	1.61926317544171	-0.10253916758671	13.7594385498997	0.00120206434007275	0.011352656194844
GSONMT00057810001	1.02895103701205	4.36931413608971	13.7924677941994	0.00120438750300499	0.0113696685075705
GSONMT00039143001	1.07784485559863	2.44448441803032	13.7461648684801	0.00120730705682143	0.0113915463980461
GSONMT00065491001	-1.5430916559912	3.04666695617531	14.2079987452158	0.00120872172918806	0.0113957719755731
GSONMT00037964001	1.18777502346148	1.76617084297615	13.7376843414416	0.00121066973787006	0.0114045296694678
GSONMT00005493001	-1.08118707406716	4.07911138724977	13.7865969296665	0.00121508504420827	0.0114211703810223
GSONMT00058597001	-4.17116618054185	0.871663878596987	14.7133365249568	0.00121767960192224	0.0114406223228468
GSONMT00067993001	-1.19412758429465	1.2593024515208	13.7145347825701	0.001219901333853	0.0114516201042607
GSONMT00007510001	1.11453870490952	2.2000929224333	13.7098167615817	0.00122179223970459	0.0114594960476468
GSONMT00070386001	-1.31868303102132	0.979683371613628	13.7075488859722	0.00122270231050835	0.0114630972208933
GSONMT00024020001	-1.54473160080885	2.03256180939551	13.8870975046256	0.00122775937229938	0.0115055575069501
GSONMT00023461001	1.31608709311216	1.03646209821037	13.6900271551246	0.00122975866921567	0.0115193387295233
GSONMT00064410001	-2.07803352971045	7.39810932584515	14.815857405445	0.00123054652623558	0.0115217652400605
GSONMT00006129001	1.24170652615577	2.33750214803035	13.7093794967029	0.00123177468678342	0.0115283105135898
GSONMT00052943001	-1.54404990953281	3.95190935420441	14.2641846152447	0.00124696290903523	0.0116504407641765
GSONMT00052117001	-1.15194584107155	1.41806454968879	13.6442197736943	0.0012484180561054	0.0116590366937096
GSONMT00013236001	-1.07295579742028	2.61045540512859	13.6331016327417	0.00125299363591324	0.0116967546440778
GSONMT00067511001	1.21181294546743	1.6568090243002	13.6285183621675	0.00125488519231293	0.0117093955332395
GSONMT00069296001	1.91255326955325	0.289972927782848	13.6091272555848	0.00126292278778098	0.0117660328193905
GSONMT00013116001	1.23831141980736	1.14256660240502	13.6080733604084	0.00126336124056295	0.0117660328193905
GSONMT00034107001	1.20270690857709	3.32613339950987	13.7998374258574	0.00126713529975465	0.0117883620457106
GSONMT00056434001	1.039569300106	2.76844251086976	13.5941723611096	0.00126916012807701	0.0118021599959633
GSONMT00063421001	2.37038899056092	4.75182761402409	14.8009518165261	0.00128090951967265	0.0118911191370378
GSONMT00016672001	1.0122150160883	3.0638555890709	13.5638883742979	0.00128189457855272	0.0118951955185293
GSONMT00077617001	-1.42062255569194	2.72777658021608	13.8218728269058	0.00128441406431713	0.0119084313333369
GSONMT00013037001	-1.37891274087965	0.294324366769709	13.5454329157881	0.00128972377823098	0.0119474922109254
GSONMT00001955001	1.18977504646495	1.63931468738119	13.5255201597635	0.00129823003968193	0.0120007790006745
GSONMT00053500001	1.53175684838928	1.24198086442879	13.5260424904888	0.00130115130679725	0.0120207405542338
GSONMT00015328001	-1.66035993580979	4.41648947035728	14.2532198300275	0.00130204459831062	0.0120207405542338
GSONMT00026700001	1.20809027023743	0.542946024101799	13.5027866522209	0.0013080165339004	0.0120656495514911
GSONMT00046683001	-2.14448192585677	0.699394301697998	13.5529492545824	0.00131873580272061	0.0121388321375905
GSONMT00063417001	1.69656326198123	0.933243610002692	13.4899259454592	0.00132454743432947	0.0121820344023514
GSONMT00060019001	-1.14870303509777	0.816806525452394	13.447589587901	0.00133211650415911	0.0122361527793502
GSONMT00069652001	1.2070982084667	0.877008500791261	13.4409423007295	0.00133505151690938	0.0122579445640209
GSONMT00028560001	-1.32321254528286	1.71687300019236	13.4307034611338	0.00133958620886222	0.0122943994602739
GSONMT00052186001	1.99000085186974	8.23508062629614	14.5119291451885	0.00134900613072033	0.0123652274194929
GSONMT00045224001	1.75001818205109	1.46713690885472	13.6229572987987	0.00135210879912184	0.0123832477996077
GSONMT00019290001	1.60523871377258	1.80512139288434	13.6321239888888	0.00135745385463014	0.0124165426468016
GSONMT00001937001	1.33875345672601	2.36542550856662	13.505412164482	0.00135996326839863	0.012434275993231
GSONMT00019761001	-1.93394744074382	-0.237767302279517	13.3804820957732	0.00136207477237114	0.0124431384236572
GSONMT00003809001	-1.04493897353397	3.24707253111267	13.3766760369953	0.00136488661810178	0.0124578311667235
GSONMT00081030001	-1.32983570385507	0.670860603726266	13.3738115518457	0.00136509278217483	0.0124578311667235
GSONMT00034616001	-1.87462631648755	2.49111303686714	13.9962308911645	0.0013653984223488	0.0124578311667235
GSONMT00072699001	1.85075292415465	1.17806947245375	13.5735767653567	0.00136948833883358	0.0124899170893704
GSONMT00047042001	-1.2598020381387	0.474883452266105	13.3482667512669	0.00137671822102544	0.0125348669451325
GSONMT00064348001	-1.16492058694074	3.18224895950474	13.4474267524837	0.00137857411621953	0.012546521655886
GSONMT00057206001	1.00332821354395	2.39135383978834	13.3421433347783	0.00137952109105339	0.0125498979256247
GSONMT00016278001	2.04750377071788	3.0632873665182	14.3770021964505	0.001387675238002	0.0126188097185257
GSONMT00051118001	-1.00035115276447	1.76937114340931	13.3212066223761	0.00138915182331455	0.0126269670114215
GSONMT00024789001	1.40866797007027	1.1050964939713	13.3097145112826	0.00139446943227942	0.0126647353024193
GSONMT00019729001	1.43642816964486	0.158546625710211	13.293912427738	0.00140181782726326	0.012715573197507
GSONMT00074689001	1.19917961697491	0.285671208618778	13.2897210550889	0.00140377404670553	0.0127263393782513
GSONMT00015993001	-1.36774211308824	1.95722697244129	13.3203053158904	0.00140731353607692	0.012738906241813
GSONMT00032813001	-1.76044895631059	0.540500752025117	13.2721245361261	0.00141201951510135	0.0127708929825771
GSONMT00024231001	1.22428287408807	1.9759075918842	13.2662439492612	0.00141478690003768	0.0127883443491071
GSONMT00004296001	1.44494367875241	1.52580089704741	13.2738691523106	0.00142375660620869	0.0128503765269573
GSONMT00047063001	1.05294548286346	1.82746609470108	13.2377235703685	0.001428293142779	0.0128753210570414
GSONMT00040393001	-1.23194003967639	2.3353611843072	13.2494204988699	0.00143055624522193	0.0128850597233962
GSONMT00024374001	-1.59559530166626	1.66607782827299	13.3332877166314	0.00144275974953784	0.0129574812130794
GSONMT00079254001	1.45708752460841	0.413583948356863	13.1850958924319	0.0014535884848124	0.0130064829187238
GSONMT00013072001	-1.59466543158248	1.30758043732848	13.206079582301	0.00145751893824891	0.0130303849078107
GSONMT00043525001	1.34874616183927	1.23206433929382	13.1689198503001	0.00146146185622321	0.0130501356243407
GSONMT00017900001	1.19529159829832	0.944998456613266	13.1664091735791	0.00146268806648731	0.0130557343681382
GSONMT00080593001	1.6472168069658	0.906360510476628	13.1526648286035	0.00147056934526141	0.0131152855793358
GSONMT00059908001	1.24262564579326	2.71222850962405	13.2328092069697	0.00148706986792399	0.0132462298783025
GSONMT00079375001	-1.03800000710998	1.84492200838907	13.1149722301525	0.00148805978784725	0.0132496308367862
GSONMT00060834001	-1.70699060249546	0.918645038623541	13.1107641143189	0.00149015673866675	0.0132628819534604
GSONMT00002603001	2.88656630708183	2.89132829318075	14.4097474428622	0.00149324472923586	0.0132740988007307
GSONMT00058642001	-1.35469035540165	3.18914509025942	13.4258720683129	0.00149864794882197	0.0133112684504416
GSONMT00026973001	1.54195592557905	0.486920069579187	13.092201714749	0.00149944534707895	0.0133129238884092
GSONMT00067676001	1.03961473586454	2.11189809243921	13.085720827845	0.00150270331832795	0.0133309853011927
GSONMT00022898001	1.20864864086404	1.12994405589227	13.0805276011867	0.00150531958058959	0.0133487598786675
GSONMT00009155001	1.74841542819915	0.137462785962698	13.0753934862691	0.0015079109751152	0.0133644832094866
GSONMT00018542001	-1.20942763143757	2.71880470222412	13.1341460759284	0.00150990458365944	0.0133730898653544
GSONMT00075878001	-1.00919044898991	4.50598796767276	13.0831277308568	0.00151439034520967	0.013407369703953
GSONMT00003889001	2.97933351379566	4.6005811552901	14.4810037997992	0.00152403639892725	0.013487288813902
GSONMT00019978001	1.55537469076429	1.61007038539057	13.2072385978836	0.00152527627314836	0.0134906738063384
GSONMT00013924001	-1.76818269816692	1.5782498649177	13.2785234999264	0.00152565725439773	0.0134906738063384
GSONMT00030857001	-2.2344059104989	3.12747724788099	14.0852421367618	0.00153756568615239	0.0135629478420601
GSONMT00056342001	-2.95155177605785	2.09236595566766	14.1535275326904	0.00154056579938704	0.0135784173289017
GSONMT00042493001	1.16437397136221	1.87760409792266	13.007502739037	0.00154264227413225	0.0135912211357839
GSONMT00037049001	-1.50007111613752	1.43930986647754	13.0046902469601	0.00154409988336963	0.0135985643730224
GSONMT00072711001	1.16583946031909	3.21188880985984	13.1595651392745	0.00154688956744631	0.0136142332140629
GSONMT00064591001	-1.58294680185328	0.816255453549933	12.9871157009543	0.00155324239667702	0.0136569997331714
GSONMT00078814001	1.11442270314888	0.702385200015569	12.9843962319387	0.00155466239809966	0.0136639710890663
GSONMT00012424001	-2.05234341545449	1.81076658558608	13.483788333019	0.00157039682171928	0.0137865589958943
GSONMT00009439001	2.677487943464	-0.615456098660212	12.9542326385149	0.00157050851054753	0.0137865589958943
GSONMT00012881001	-1.10416910171028	2.18728158848724	12.9422129671618	0.00157687220683376	0.0138312768287013
GSONMT00077677001	1.27747982504391	0.989401191638219	12.9376877094558	0.00157927538450632	0.0138467815201705
GSONMT00069994001	1.59036878735353	0.765598127944579	12.9293219660054	0.0015837286714986	0.0138746603516733
GSONMT00059631001	-2.16413775727572	-0.0865051156575381	12.9135585943198	0.00159215737390973	0.0139372940388691
GSONMT00070996001	-1.4433508078214	1.62668474365986	12.924298206883	0.00159631889931253	0.0139569005530584
GSONMT00005287001	-1.07215962168926	2.1330785737193	12.8904626447474	0.00160459581866279	0.0140180167189354
GSONMT00058627001	-1.95308491982318	-0.0595054095337838	12.8878437749016	0.00160601294022352	0.0140247735236834
GSONMT00029923001	1.0286662094165	3.16625084448197	12.8647781347111	0.00162860010929686	0.014193575672544
GSONMT00080995001	1.75923577926506	6.3643928445078	13.6745591662254	0.00163787627645433	0.0142595740334504
GSONMT00055411001	-1.25128679809199	0.825446616256027	12.8254891350939	0.0016401630753583	0.0142595740334504
GSONMT00008207001	-3.04428703422062	-0.387045493867805	12.8247922582609	0.00164054921124766	0.0142595740334504
GSONMT00015161001	-1.07568575533862	1.19691255492497	12.8172263240827	0.00164474788182515	0.0142842871005935
GSONMT00043614001	1.20438148734691	0.231131677639884	12.8142856497887	0.00164638297191482	0.0142842871005935
GSONMT00078350001	1.37975819848482	0.251332813485101	12.8133999979575	0.00164687576632508	0.0142842871005935
GSONMT00053924001	1.29088177431833	3.88559039670165	13.1727325055034	0.00165009002469244	0.0143007802140011
GSONMT00051543001	2.10035256367315	-0.451313539478806	12.8035139990358	0.00165238753222715	0.0143149978338629
GSONMT00066782001	1.16674378085158	7.26737073697166	13.0196153606984	0.00165598013103358	0.0143353502736421
GSONMT00022650001	-1.11612193120642	2.84432851346986	12.8185482722888	0.0016560527188708	0.0143353502736421
GSONMT00072004001	1.45628569216899	2.85812992759659	13.1895697419739	0.00166482986155251	0.0143713601519438
GSONMT00004070001	-1.25500785645596	0.808369199398494	12.7629519863454	0.00167521498363156	0.0144438401517074
GSONMT00048139001	1.71634862488881	0.646978780894947	12.7606925265809	0.00167649669433019	0.0144491732500262
GSONMT00000215001	-1.08013805154683	1.04907191892534	12.7526575140002	0.00168106339295029	0.014471997245584
GSONMT00072757001	-1.44512333397306	0.249884779435973	12.7525272266721	0.00168113755409276	0.014471997245584
GSONMT00022248001	-1.43440341176548	1.07519755876707	12.739055396041	0.0016888252943607	0.0145324350369396
GSONMT00061885001	-1.05244238732675	3.43713414284232	12.7738884949226	0.00169573055052297	0.0145637246527197
GSONMT00030631001	-2.38478389649117	3.22265917359356	13.8637894526274	0.00169580362786625	0.0145637246527197
GSONMT00035365001	1.48684209412056	2.29963644449709	13.0252388402026	0.00169859827116931	0.014581977593474
GSONMT00053091001	-2.81450306314426	0.0144426164145033	12.7026739008697	0.00172136540884306	0.0147309935301935
GSONMT00029566001	-1.87447702866215	2.53392235654174	13.2013231279984	0.0017415271164811	0.0148684567546078
GSONMT00043861001	-1.60911225622349	0.7433798750807	12.6449701262736	0.00174360296782945	0.0148687363847625
GSONMT00068718001	-1.27545190702412	2.49052121640669	12.7265269935303	0.00175007796475137	0.0149083160498348
GSONMT00037765001	1.40674862897342	1.08702047465552	12.6336952999301	0.00175029706514951	0.0149083160498348
GSONMT00056891001	1.05963951335515	10.2878534967223	12.7622571054104	0.00175173453378259	0.0149147291997089
GSONMT00017628001	-1.01969962532624	2.72217155939947	12.6194793162968	0.00175877761261631	0.0149630014149489
GSONMT00064854001	1.36935582350505	0.870593458923044	12.6143611541389	0.00176184188299631	0.0149832205100404
GSONMT00066062001	1.12678277266657	3.44168216491181	12.7565889134952	0.00176793861061387	0.0150233410483833
GSONMT00069664001	1.08463505817237	1.59327627116254	12.6016653225943	0.00176946826229116	0.0150304773874463
GSONMT00078797001	1.4505933453077	0.556617432818241	12.5988681650501	0.00177115337839423	0.0150354149185265
GSONMT00039158001	1.19293758339956	1.5662566098719	12.5979228044847	0.00177172329830986	0.0150354149185265
GSONMT00068455001	1.4519038401437	11.7079571580505	13.2004430230236	0.00177211976825666	0.0150354149185265
GSONMT00068518001	-1.0934687416322	2.62585602722932	12.5861209291481	0.00177885513738012	0.0150808154604039
GSONMT00059350001	-1.45628655090999	0.393706290455717	12.5833576439547	0.00178052953016573	0.0150884675437487
GSONMT00029364001	-1.37223388516773	0.814862420354675	12.5823463262152	0.00178114276310453	0.0150884675437487
GSONMT00073433001	1.40496177566772	1.2391151817627	12.5809536099127	0.00178198764413637	0.0150897577887459
GSONMT00036951001	-1.00458603752476	3.94594275440163	12.6079249321232	0.00178314823526553	0.0150906188982895
GSONMT00029040001	-1.75213691233575	-0.0706124007390588	12.5785043150286	0.00178347455769669	0.0150906188982895
GSONMT00028255001	-2.33053743758447	1.07465509963079	12.9720221317108	0.00178876678010872	0.0151119234606471
GSONMT00010956001	1.06682053385697	1.50418439488504	12.5567528969544	0.00179673926250195	0.0151616402212984
GSONMT00078405001	1.10336986743257	1.18166876382618	12.5548265889473	0.00179791919419481	0.0151657233461543
GSONMT00046743001	2.30476004326693	1.84741249015355	13.18755217534	0.00179971623961121	0.0151691363360344
GSONMT00005813001	-1.41777459837796	4.12062087667741	13.0067294439959	0.00181345359629403	0.0152672051607629
GSONMT00063097001	-1.71865629315668	0.814097786869729	12.5239078718683	0.00181697482111438	0.0152909414455157
GSONMT00058409001	1.84178217454327	0.036682107242016	12.5093372772655	0.00182603161684697	0.015343454249079
GSONMT00018627001	-1.5754865326928	0.244025526060391	12.4999034862254	0.00183192189160003	0.0153870139453282
GSONMT00046529001	-1.99988335633442	0.0030716842186375	12.4862756690715	0.00184046768300384	0.0154409356477812
GSONMT00071571001	-2.27903169869638	-0.184758644816338	12.4716291874058	0.00184970106807431	0.0155044457207802
GSONMT00014125001	1.22810743879662	0.895865045324073	12.4714283324158	0.00184982804321564	0.0155044457207802
GSONMT00012682001	1.09243715645373	2.59167559793566	12.4722482905415	0.00185017252037949	0.0155044457207802
GSONMT00075528001	-1.11409116510551	1.14100105267775	12.4690593776088	0.00185132635489446	0.0155081501808691
GSONMT00006666001	-1.0032063690293	3.39197160469184	12.4635060014448	0.00185934675489476	0.0155554419146041
GSONMT00076312001	-1.88766311760637	0.23256411945965	12.4541994874833	0.00186075534112611	0.0155554419146041
GSONMT00038452001	1.08415051149862	0.529794714403414	12.4539091393371	0.00186094009871584	0.0155554419146041
GSONMT00047636001	-1.60036706027943	0.0579138312616295	12.4523861101227	0.00186190957959074	0.0155554419146041
GSONMT00038792001	1.16468299911124	1.65169931792445	12.4515485557757	0.00186244295916417	0.0155554419146041
GSONMT00027332001	-1.74051866817108	0.147234723958222	12.4511709361409	0.00186268349344603	0.0155554419146041
GSONMT00032645001	-1.21424725293005	1.98111471519469	12.445786504446	0.00186611695339777	0.0155781441305098
GSONMT00076703001	1.33253225280288	1.25031456473698	12.4353282164916	0.00187280569451999	0.0156160315622662
GSONMT00020511001	-1.15497671202613	2.89934705533737	12.4890465372258	0.0018765388580933	0.0156351925966107
GSONMT00028890001	1.1040222916254	0.527143738291279	12.4084956853133	0.00189008747034884	0.0157240266529059
GSONMT00062454001	-1.22373147223371	2.94004050533155	12.5643672016169	0.00189331417586591	0.0157346594138682
GSONMT00021111001	-1.26417972223739	0.611540961616359	12.4031796001165	0.00189353208110714	0.0157346594138682
GSONMT00029930001	-1.39816784417767	0.426576054699095	12.3801535639657	0.00190853178934272	0.0157970605271625
GSONMT00067434001	1.00650976901871	3.38050995050668	12.4051932546062	0.00190901690692211	0.0157970605271625
GSONMT00070863001	-1.01832021984793	4.31681226978536	12.4301724873744	0.00191016608538484	0.0158005689705258
GSONMT00052981001	1.64232594709413	-0.0254842534260246	12.3610430808251	0.00192107986646003	0.0158427282855531
GSONMT00046797001	-1.60680211953652	1.34282565912947	12.4052275474783	0.00192645429882793	0.0158750326258937
GSONMT00068550001	1.37545648207711	0.584781034358718	12.3470204666703	0.00193034480596659	0.0158950690220711
GSONMT00033342001	-1.43966857431024	0.67989866370996	12.3196783340461	0.00194855150403548	0.0159845783772308
GSONMT00060869001	1.12401140925569	2.32649526498246	12.3117868777979	0.00195384128955544	0.0160159119702159
GSONMT00010584001	-1.08070237961553	1.65206999855245	12.3090687623822	0.00195566693919128	0.0160248481651371
GSONMT00068595001	-6.05058402443071	0.120069085917004	13.6374533298917	0.00195790593507885	0.0160371633509391
GSONMT00019768001	1.53993243816119	6.96187486407391	12.9233973661942	0.00196019402660344	0.0160438420178947
GSONMT00056808001	-1.31687375896344	4.83924019285132	12.6692381392499	0.00196146488224864	0.0160472103667587
GSONMT00079358001	2.33856342035396	-0.567032137410105	12.2896239320264	0.00196878199402562	0.0160899557711291
GSONMT00038306001	-2.31853632855172	0.0122150669846496	12.2633816868462	0.00198663503674856	0.0162054676827696
GSONMT00011070001	1.13273714683	1.00617390429972	12.2593896666552	0.00198936641383348	0.0162216749343577
GSONMT00019000001	1.19553139145372	0.449812057690929	12.2520363885055	0.00199440839035643	0.0162567040812143
GSONMT00024417001	2.1036646774063	-0.144119052172879	12.2417156077974	0.00200150879164037	0.0163084792641213
GSONMT00016804001	1.14603899758521	0.704896563027143	12.2272239810796	0.00201152549200342	0.0163534020223024
GSONMT00073941001	1.18973673069179	0.671064212862165	12.2196817209622	0.00201676050983217	0.0163898463216051
GSONMT00002457001	-1.1096176248719	1.30060073265639	12.2150384816734	0.00201999077863909	0.0164038610081955
GSONMT00024593001	-1.10875107197585	2.51712267967075	12.1690010401022	0.00205232782982622	0.0166078101619744
GSONMT00026940001	-1.16552459726114	3.42960595990245	12.3265150973013	0.0020675843818809	0.0167031993001191
GSONMT00060910001	-1.55625087447932	0.838158067621411	12.1381755348732	0.00207429736542215	0.0167388114806732
GSONMT00054048001	1.57220901567941	0.683239937893927	12.1254719902265	0.00208342627566616	0.0167938186068126
GSONMT00079226001	1.02003899715919	1.46509210818022	12.112643216214	0.00209268995692226	0.0168560180337975
GSONMT00010250001	1.51512371036474	3.01668980888026	12.6041743898928	0.00209959077201746	0.0168938401597113
GSONMT00010550001	1.51797204722703	4.14398782258531	12.7052416846383	0.00210013994415043	0.0168938401597113
GSONMT00020713001	-1.04235801486894	1.64136291645477	12.0986951456885	0.00210281322347793	0.0168938401597113
GSONMT00041320001	-1.13878426578158	3.51232638727841	12.2406438888272	0.0021128590365827	0.0169549681692536
GSONMT00052310001	1.39642036743238	1.33854777529559	12.0844442115535	0.00211797906498475	0.0169843680043754
GSONMT00032011001	1.2034768858118	1.51790834701517	12.074031733258	0.00212084533492433	0.0170010957164574
GSONMT00076526001	-1.23829953334565	1.25618555912573	12.0711452576536	0.00212296679056158	0.0170055883943955
GSONMT00006712001	2.92173070918553	-0.307073533723803	12.1047844445023	0.0021261531077037	0.0170185980568142
GSONMT00061007001	-1.97341239123551	-0.159843255381046	12.0620271272692	0.00212968360650832	0.017040597289241
GSONMT00064344001	-1.59343025586831	0.941018403416191	12.0603383418493	0.00213093019907713	0.017044312473382
GSONMT00019325001	-1.23219551991962	0.315391343141284	12.0500938144019	0.00213850948277247	0.0170923861374345
GSONMT00032099001	-1.21105559248656	1.85159130447843	12.0482049867945	0.00213991013681868	0.017097309153284
GSONMT00070841001	-1.2477740136997	0.940211995398678	12.0428590755079	0.00214387984248323	0.0171164727035634
GSONMT00049988001	1.05877333756223	1.49580942429363	12.0395586762567	0.00214633465133039	0.0171297946458559
GSONMT00025622001	1.04788021660202	0.596377075304393	12.0274199818139	0.00215538989229726	0.0171792400213772
GSONMT00018838001	1.41051133306481	1.50188518290924	12.0554410853653	0.00215732456333776	0.0171794240268241
GSONMT00017377001	-1.28614110058976	0.249756154471709	12.005535409846	0.00217182154188654	0.0172573478317374
GSONMT00019085001	1.00284237241015	1.641136224193	11.9981760049125	0.00217737808580661	0.0172951927574022
GSONMT00029969001	2.31675115931427	0.177671841815752	12.0485893579744	0.00218516056249804	0.0173435198108359
GSONMT00033434001	-1.41380354916403	0.225928448801453	11.9849461193548	0.00218740628963275	0.0173477675100558
GSONMT00045945001	-1.62814848208274	-0.140146982949233	11.9641196339975	0.00220329559109525	0.0174628607998484
GSONMT00026620001	2.07256756896813	5.40771583557683	12.9669521176874	0.00221422048785207	0.0175260126161238
GSONMT00018332001	1.20483574184286	7.0293205010002	12.2222161115353	0.00222667561722775	0.0176032810440709
GSONMT00035387001	1.75581000160742	0.0800841309508483	11.9259874932407	0.0022327174897688	0.0176255248793778
GSONMT00012430001	-2.32919157527503	0.896077743545284	12.2463722636408	0.0022358819159238	0.0176441127070437
GSONMT00067122001	-1.02548685515371	1.83415336177992	11.9035748140213	0.00225021172907918	0.017737920822423
GSONMT00039537001	-1.19456054737571	1.50628924117419	11.8870226329544	0.00226322817225257	0.0178211837430571
GSONMT00014067001	-1.53976507436018	0.523690454744267	11.8852449903919	0.00226463099894775	0.0178257876463416
GSONMT00060020001	-1.8901182599848	-0.1207598065037	11.8823737773838	0.00226689883378488	0.0178371945794529
GSONMT00062996001	3.58296203938524	-0.707457212796197	11.9290752380303	0.00226781585831722	0.0178379682025327
GSONMT00042363001	1.05360403899971	3.60043810061553	11.9933512528371	0.0022748533132107	0.017867609400873
GSONMT00023180001	-2.34671871846188	0.187421378579471	11.9160308139425	0.00227685964137993	0.017867609400873
GSONMT00039479001	1.16756909183427	1.19753879149647	11.8692144292689	0.00227732473408409	0.017867609400873
GSONMT00038719001	-1.09246408952231	1.61898062827801	11.8427474052066	0.00229845387317126	0.0180204076965295
GSONMT00041527001	1.1445892568654	2.03032838436394	11.8408580900098	0.00229997036149965	0.0180258108763865
GSONMT00046678001	1.45796371210599	0.0280243947037113	11.837777338352	0.00230244553201743	0.0180380175617284
GSONMT00002539001	-1.4905421221563	5.23834661931202	12.3694921617778	0.00230513171178067	0.0180467875444762
GSONMT00010371001	-1.27374420556374	1.01738755070735	11.8241005972652	0.00231346922003919	0.0180925582793302
GSONMT00069170001	-1.06644900952908	2.61190345995226	11.815754018743	0.00232022517689653	0.0181388827248732
GSONMT00060070001	1.85213308660865	3.91508293930048	12.6197774692742	0.0023237131840344	0.0181596351699217
GSONMT00043827001	-5.03258448703382	1.79068742375677	13.0115646869504	0.00233693093377465	0.0182254860488915
GSONMT00068700001	-1.15054002241359	1.73249814894646	11.7949507304541	0.00233715843678185	0.0182254860488915
GSONMT00063155001	-1.0152177638954	1.92675931737399	11.7718214696553	0.00235614446143679	0.0183407200878116
GSONMT00075888001	-1.087092387093	2.71202726390833	11.7620488591508	0.00236421731459061	0.0183904201536238
GSONMT00039749001	-1.26553142678778	1.28120694465432	11.7603271161676	0.0023656427384527	0.0183949407513945
GSONMT00049341001	-1.4605137528026	1.20227250364627	11.7535782560813	0.00237123919937315	0.0184253065891378
GSONMT00053930001	1.24771540642964	1.32484396087587	11.7479206800719	0.00237594192274125	0.0184552665285869
GSONMT00072771001	1.47218059653111	1.45895226445458	11.785959324794	0.00238202026220928	0.0184827127752905
GSONMT00000426001	1.57505819088604	-0.180668244170401	11.7342596713989	0.00238733958927263	0.0185014797082796
GSONMT00073948001	1.26582329849609	0.20413604971331	11.7276608885508	0.0023928665897791	0.0185272840291781
GSONMT00048930001	-1.25403066987245	0.760461080870422	11.7192784515215	0.00239990781551397	0.0185686049305463
GSONMT00028430001	-1.45366875555619	1.03831973075469	11.7077826386222	0.00240960129951698	0.0186171606786794
GSONMT00041232001	-1.08833636527938	1.19080241861651	11.6973915605332	0.00241840026143117	0.0186586773711269
GSONMT00041467001	-1.03379112868791	2.60242191663973	11.6903505785016	0.00242438248276931	0.0186915943151372
GSONMT00003341001	2.05701803079765	0.492215074218346	11.8433051901662	0.002427352511221	0.0187012576076673
GSONMT00015536001	-2.41022193333463	-0.236081705813355	11.6848545653034	0.00242906334903495	0.018707823347039
GSONMT00021830001	-1.37512774924056	0.922659916930495	11.6678998363128	0.00244356607604908	0.0187819958194492
GSONMT00074615001	1.40636750655579	2.44406434170312	11.9566125139518	0.00244808951304057	0.0188078188681693
GSONMT00010264001	1.32468993312508	3.10374148329247	11.9892767195477	0.00245591597884404	0.0188546502279965
GSONMT00080041001	-1.9529409691601	2.30283460332996	12.1933538998074	0.00247354462635849	0.0189499262725382
GSONMT00058926001	1.54235771888452	0.686041918907687	11.6285113052309	0.0024776267125593	0.0189745275266228
GSONMT00080244001	-1.22499146879489	1.73675446892837	11.6179999478087	0.00248680416428577	0.019038119863478
GSONMT00081068001	-1.64044193757444	0.490893776646755	11.6157252173669	0.00248879513911165	0.0190466696490919
GSONMT00082198001	1.98316771821196	-0.0704434760467819	11.589891385367	0.00251152966858428	0.0191534416927188
GSONMT00052963001	1.15863992783027	2.4401652744594	11.6291541514806	0.0025115376774416	0.0191534416927188
GSONMT00050805001	-1.6882726077599	0.561921513302349	11.5888514250499	0.00251244962818967	0.0191536922669687
GSONMT00012599001	1.1590673416144	1.39132301403111	11.5771197866571	0.00252285323627954	0.0192128368794333
GSONMT00053555001	1.10322755642662	0.913001690371143	11.565993270887	0.00253276395959987	0.0192748379852469
GSONMT00054666001	-1.24171939036179	2.29474964290757	11.6190805454394	0.00253614946172137	0.0192812130509362
GSONMT00023462001	1.86495003099438	0.0854736544060394	11.5429337804053	0.00255344019081359	0.0193909752394511
GSONMT00079310001	-1.38244015435084	2.44366079629923	11.7675357205527	0.00255425458680121	0.0193909752394511
GSONMT00054879001	-1.12534180274803	1.30157750005759	11.5404359282643	0.00255569099031385	0.0193951220121763
[truncated: 581 more rows]
