# Supplementary material for: Taxifolin Modulates Transcriptomic Response to Heat Stress in Rainbow Trout, Oncorhynchus mykiss
Source: Animals (Basel). 2022 May 22;12(10):1321. doi: 10.3390/ani12101321 (PMC9137817; doi:10.3390/ani12101321)
Supplement: Supplementary file 1 [file animals-12-01321-s001.zip › Table S4.csv]

genes	logFC	logCPM	F	PValue	FDR
GSONMT00037914001	-2.91795974794107	2.66648788945072	82.0014208640516	6.35420268821865e-09	7.05392792069368e-05
GSONMT00081507001	-8.95692876266269	6.33366547085713	110.812689120566	6.4750577572e-09	7.05392792069368e-05
GSONMT00020100001	-6.07383438675834	3.25681510276962	93.0499361145453	1.13390047685822e-08	8.23514119659562e-05
GSONMT00022923001	-2.96678918765207	2.48619861794856	71.529283262962	2.09473016589669e-08	0.000114099952136393
GSONMT00019421001	-1.91167769369365	2.72020748071986	67.1283718923493	3.60267127672879e-08	0.000156990003554734
GSONMT00057137001	-2.90730383020843	3.44708365278489	65.9405885857209	5.11116711789106e-08	0.000185603515274351
GSONMT00019419001	-2.03973588918451	3.24391013292839	61.9359570905454	7.08160178945492e-08	0.000220419913983777
GSONMT00051137001	-2.95774394330152	3.49763573362498	62.1814765705778	9.68266280621158e-08	0.000234647710856267
GSONMT00013547001	-2.26834436845245	5.34590407614119	59.6299836802184	9.69262620573897e-08	0.000234647710856267
GSONMT00032085001	-4.28517130333973	5.39254182370596	63.8585995142897	1.91650159905891e-07	0.000417567368402955
GSONMT00041104001	-1.66229449879959	2.9379198771569	50.8901012357921	3.4771935260761e-07	0.000688737204964965
GSONMT00059781001	-2.1324763313772	4.64334023182346	47.5236013454418	5.93262874367301e-07	0.00107716762555956
GSONMT00022433001	-3.01361161351481	2.33730462932267	45.1234497310601	1.16005598575713e-06	0.00194425383212894
GSONMT00054306001	-1.61647946753023	5.29997575118588	42.5519056213585	1.37340812517174e-06	0.0021374154450887
GSONMT00050774001	-2.39410749890823	2.74012720267784	39.9599126071511	2.43183261893696e-06	0.00353231794009323
GSONMT00064644001	-1.81342276927935	2.42520281035905	37.5332373518067	3.43758263802568e-06	0.00464567175583234
GSONMT00081471001	-2.09301752175825	1.24121155254889	37.2557739002103	3.62476683721084e-06	0.00464567175583234
GSONMT00005622001	-1.86173170993008	4.20362934029988	36.4764551020456	4.21265404147059e-06	0.00509918368086452
GSONMT00048513001	-2.93785945470996	2.1104701000072	36.8345199351299	4.88589607671172e-06	0.0056028370378629
GSONMT00077093001	-1.56767206366706	5.09642708904031	35.3265020754864	5.27878118748847e-06	0.00561735350727378
GSONMT00078124001	-3.48260654898883	3.61357138672968	40.0825477173984	5.41419238354826e-06	0.00561735350727378
GSONMT00016520001	-1.21280995954125	3.80597355492844	34.6428667216246	6.04988694889707e-06	0.00599158803829861
GSONMT00026559001	-1.51286294187017	3.7793062642773	33.1704972029863	8.16259063624624e-06	0.00773245759924057
GSONMT00036476001	-2.12519845326018	3.66490895191848	33.1920023539284	9.91280202464247e-06	0.00899917210470459
GSONMT00058619001	-1.45510279726115	3.56074585959524	31.9372342367222	1.0558019286137e-05	0.00920152496825412
GSONMT00063150001	-1.03786731717948	5.14871833356415	31.263377287747	1.21834671022257e-05	0.0102097454316652
GSONMT00015826001	-1.05682300292484	4.78659293681273	30.8316668721647	1.33672902870762e-05	0.0105446976560181
GSONMT00064818001	-3.34181145797598	6.95453797502608	34.8137609850768	1.35511076908623e-05	0.0105446976560181
GSONMT00052903001	-1.28957788316671	4.03805456729459	29.6696607342166	1.72252925506865e-05	0.0129415404860123
GSONMT00042478001	-1.62408262388869	2.07394007245637	29.5113667267852	1.7838873329177e-05	0.0129557790698703
GSONMT00008629001	-1.60354335959089	2.64782256924754	29.3011112826506	1.86910416744211e-05	0.013136787612977
GSONMT00006116001	-3.15635651168808	1.09770977089777	29.8660676537288	1.98296528442948e-05	0.0135015148803592
GSONMT00050012001	-2.14890423273241	1.12612222646622	28.6278546068603	2.17327702019214e-05	0.0143488968836201
GSONMT00011949001	-2.28338056726494	0.650036372595185	27.9290122469475	2.54714726360585e-05	0.0162434037725581
GSONMT00021931001	-2.49420024936222	0.157165120721335	27.8237251012842	2.60932225096169e-05	0.0162434037725581
GSONMT00063421001	-3.79633167199854	4.75182761402409	31.8756568546587	2.84928027289047e-05	0.016593668395065
GSONMT00065130001	-1.27602988036698	2.92248957356359	27.3961284739799	2.87940745773187e-05	0.016593668395065
GSONMT00032263001	-1.51982424789596	2.25273395383464	27.3413827536562	2.91613539945752e-05	0.016593668395065
GSONMT00020084001	-1.71456369198995	3.42643280966429	27.1660226980979	3.06954445351791e-05	0.016719808638312
GSONMT00017361001	-1.03333978142197	2.97664627320065	26.9408377408573	3.20093808009293e-05	0.0168070808569838
GSONMT00046976001	-1.27795486446661	4.52035011488969	26.8891565727187	3.23984485034569e-05	0.0168070808569838
GSONMT00048512001	-3.22560692835947	4.98613811991325	30.0628107441219	3.47922627137951e-05	0.017261437032747
GSONMT00004043001	-1.27111002357741	3.24867534017164	26.5772726280431	3.48587860033444e-05	0.017261437032747
GSONMT00047000001	-2.02259697276866	0.721938092064412	26.1785417136985	3.83058669798952e-05	0.0183680406568331
GSONMT00000380001	-2.17511951478321	1.19184318818136	26.0737523357601	3.92723701256224e-05	0.0183680406568331
GSONMT00023441001	-1.19230793934342	2.56426711560281	26.0364699034291	3.96226322228363e-05	0.0183680406568331
GSONMT00010385001	-1.37874062821818	3.17660700196616	25.8577933172976	4.13492870403492e-05	0.0186258966598906
GSONMT00053308001	2.6528616711394	0.723178665769278	25.8036491131651	4.18886054862602e-05	0.0186258966598906
GSONMT00035215001	-3.5965126949718	-0.0677880881823882	25.0353125017761	5.04300329023878e-05	0.0216719463589828
GSONMT00067638001	-1.5287769892195	4.78293348202074	25.011106897471	5.07283488300038e-05	0.0216719463589828
GSONMT00071314001	-1.54311609848549	3.7829248106787	24.7886925536464	5.35614373506263e-05	0.0224422422499124
GSONMT00058621001	-2.13483847236362	1.78521964330341	24.6461199097524	5.54681405534196e-05	0.0228026386109039
GSONMT00047475001	-1.13216334955254	2.61466320813501	24.4676413823359	5.79602175629437e-05	0.0233858744492855
GSONMT00069153001	-1.87355166645154	3.30662891300002	24.7686122004804	6.08422323483693e-05	0.0241023737892049
GSONMT00021894001	-1.43979659185633	6.69950888622792	23.3134748173545	7.73493898680056e-05	0.0295664650253352
GSONMT00064831001	-1.9232851803459	0.455517204342482	23.0297889506328	8.31340056894559e-05	0.0298430373043023
GSONMT00032631001	-2.73373654545774	1.50519681913937	23.8203792061794	8.43409999211619e-05	0.0298430373043023
GSONMT00017375001	-1.7704899733535	1.37767317393265	22.9096598311152	8.57245642113487e-05	0.0298430373043023
GSONMT00071315001	-1.42055290997131	6.38928320151547	22.8839151397214	8.62911396259889e-05	0.0298430373043023
GSONMT00023162001	-1.77459035481066	4.74437074057769	23.3150079104787	8.83860328011481e-05	0.0300899200417409
GSONMT00054679001	-1.53213132129225	1.32857631729949	22.3934721240029	9.79044840291662e-05	0.0328175830465765
GSONMT00070403001	-1.21891667173297	2.79199279262774	22.2398685861227	0.000101884802803686	0.0332555232607141
GSONMT00029683001	-1.04461197405206	5.60320585836411	22.2255920327799	0.000102263634040198	0.0332555232607141
GSONMT00058684001	-1.14541083636395	4.11559287946142	22.0718104117353	0.000106443274147203	0.0341056773105774
GSONMT00004104001	-1.24471736330708	6.48660211096618	21.7197654875486	0.000116731704075753	0.0364666692708268
GSONMT00019843001	-1.12296660295441	2.9248300874199	21.7058762482506	0.000117159300943541	0.0364666692708268
GSONMT00049562001	-1.18579974834098	3.10525458523063	21.1092032776602	0.000137248285528851	0.0421178259873605
GSONMT00019168001	-1.23939290414649	2.8952454188449	21.0266187280185	0.000140313578885474	0.0424604480105098
GSONMT00062198001	-2.23150155720912	0.686757701899233	20.704903473834	0.000152988154449036	0.0452127672018636
GSONMT00017089001	-1.27695334896214	4.32993962930878	20.690976767269	0.000153564377681863	0.0452127672018636
GSONMT00021108001	-1.63086562672479	0.439144786119525	20.6094393724038	0.000156985978748496	0.0452127672018636
GSONMT00024199001	-2.10129096718321	0.381580386145855	20.5924511236426	0.00015770930362317	0.0452127672018636
GSONMT00058265001	-1.56020158547615	1.70058004337904	20.2716301947466	0.00017207628122099	0.0486908833148431
